# Supplementary material for: Codon Usage Provides Insights into the Adaptive Evolution of Mycoviruses in Their Associated Fungi Host
Source: Int J Mol Sci. 2022 Jul 4;23(13):7441. doi: 10.3390/ijms23137441 (PMC9267111; doi:10.3390/ijms23137441)
Supplement: Supplementary file 1 [file ijms-23-07441-s001.zip]

Archive with 1 entries (1 files):
- ijms-1754088-supplementary.xlsx
