# Supplementary material for: Codon Usage Provides Insights into the Adaptive Evolution of Mycoviruses in Their Associated Fungi Host
Source: Int J Mol Sci. 2022 Jul 4;23(13):7441. doi: 10.3390/ijms23137441 (PMC9267111; doi:10.3390/ijms23137441)
Supplement: Supplementary file 1 [file ijms-23-07441-s001.zip › ijms-1754088-supplementary.xlsx]

## Sheet: Sheet1
Supplementary Data S1. The detailed information for all selected mycoviruses in this study.
Mycovirus name	Abbreviation	Host	Genbank	Ref.	RP coding sequence	RP coding sequence length
Cryphonectria hypovirus 1	CHV1	Cryphonectria parasitica	NC_001492	2009854	ATGTATAAGGAAGCCGAACGACCTATTGAAGTGTGGCGAACACAGGTCATGGACGGGCCAACATGGACTGCCCTTTCTGAGTCGTGCAGGGACAGGTTGTTCTTTGCATCCGGGGAAGGTGGTGAGCACATGACGCTCGATATCATCCAGCCTGATTCGTACACCAAGATACGCTTATTTCGCAGCGGTCGGTTCGAGGTGTCGGTTGACGGAAAGAGTTTTGGCCAGGGCGGCAACCGTTATAGATTCGTCTTTCGCTATGACTCTTTGCTGTCGACACCTTTTGGATATCCTGCCGAGGACAAGGAAATAGCGCTTCAGGATTACAATCACAAGCAGTTGCTGGGTGAGATGTTCTTGAAGCTTCCTGACTCCTATGTTGACGGGAGACCGATCGCT…	9498 nt
Cryphonectria hypovirus 2	CHV2	Cryphonectria parasitica	NC_003534	8184535	ATGCCGTGGGACGATTCAGATCACCGCAATCTTGCTGGTTGGTCCCCAGGCTTCGGACCAAGCAAGAATGAGGGTTGGGCTTGGTCTTCCGCCAATTGGGAAGGATGGAGACGCGCGACACGCCTGTACAATGACAAATGTCGAGATTATGATCGATTGAAATCTCGTACCGACGGGGGACTCTCGTCACTCAGGCGTGACAAGAGCGTTGCTGAACAACGTGCTCAAACAGCTGACGCTGAACGTATGGAGGCCGAAAAGAGGTGGGCCGAGCTTGAAGCTAAAGTGAAAGTCCTGGAGGATAGCTTCAAACCTCTTGATTCCGGCCGGAAGTCACTAGAGCATCGTGTTGCTGAGCTGCTTGCCGAGATCCAGACTCTGGAGCAAGCGGTCTCAAAA…	9876 nt
Cryphonectria hypovirus 3	CHV3	Cryphonectria parasitica	NC_000960	10603318	ATGCAGGAGAAACTCCAAAACAACCAGCCGGGATCTGGCTCTTCCCGCAGTGGCCGCGACACATCTGTGAATAAAGTCGCTCCGACACGGTCTGGGTCTGTGCCGGATGACACCAGGGTGATTACCCAATCCAGGCCTTCTACTTCTTCAGGCGACAAGAAGAAGTCCGTTGGTGATGACGGTTTCATCCCAACACTGTCTCCTCGGGAGTTTCTTGACTGCACATCCTATGGAGGTGCACGGGTGGGTGGTGAACCCCCGTTAGCCAAATTCACTGAGAACCCCTGTTACCCTGTACCACTTGGGGAACAGTTAAAGCTAAGTCCAGACTTCACAGTCTGCAGATGTCAGGTGCATATCCGACCTGCATCTTACTGTCTAACGGATCTGAAAGGGTGT…	8625 nt
Cryphonectria hypovirus 4	CHV4	Cryphonectria parasitica	NC_006431	15914232	ATGCAAAGTACCAGGGCTACCCCCCGAATGAGGGTCGATAAACTATGTTTTATCTTTTGCCGCGCGGGAGCTGCGCTGAGTGCCACTCAGCAGGTGTCTGAGCAACAACTCACCTACGGGGAAGTGGGCCCCCCCCCTATCAAGGCGGCCCCCCAGCGAGGGTCGATACCGACCAAGCTGGAGTACCACGACCTCGACCAGTTTGCGTGGCTGGGAGATGTATGGTTGACCATGTGTTTGCGGCTCACTTGCGTGACCCGCCACTCGGTGGTCGACCAACGGTGGTGCGAGACTATCCTGTCCAACGCCAACCTGAGGCGGTTTTTGACCGATGATGGTTGGATTGTCCCGGACAGCTTGTCTGACCATGGTGCAGGGCAGTCGGCGGAGTTCCTCTTT…	8547 nt
Cryphonectria parasitica mycoreovirus 1	CpMyRV1	Cryphonectria parasitica	AY277888	14694120	ATGTCTCTAACGTCACGATATACGCACTTTGTTCCCGACTCAACCATCACCGAAATTCTCAATGACTCAAACACACCACAGATTCTTCTTCATTATGCGAACATCGTTAATGGTTCTACTCCTGTGCACTTTACCTCTCATCATGATAATCAAGTCAACTGGACAGTTGCTACGCTAACTCGAATGAGTCAATATATGATCCCCGATTTTATGAAATTATTTCCGCCACTTGAACCGACTCTGAGTCTCCAACCTGATTGTCATTGCTCATTCATCAACCTGCCTCGACCTGAAATCAAGATCCCTATCGAAATACTCTCGCCACCGAAACCGAATTATGCAAAATATCATTATGATGCAACAACTTCTAGAGTGTTCGTGAACTCAAAACATGAAATG…	4064 nt
Cryphonectria parasitica bipartite mycovirus 1	CpBV1	Cryphonectria parasitica	NC_021222	27473231	ATGTCGCTGAAGCGAAAGGCATCGACAATCAGCAGTGACAATGGTTCACTCTCCATACCATCGGGCTCAACCTCAACACGGCGCCGTAAGAACATGCGGCGGGTTGCACGGACACAGGAGCAGCTAAACTCCATGAACTCCCTTCGTCAACGTTTCCAACACATACAGGTGTTGGAACGGGTGCCTGCGTATGCGAAGCCAGACGACACTCTAGTAACCGCACCACCCGATCCCTTGGTCGTTGAATTCTCTAAGGAGAATCCTCCCCCCACGGGCGACATTGACTTCTCAAGCTACACCTTTGTCAAAGCATGCACCCCAGTCGAAATGGCTCACTTGCAGAACTTCGACCGGCCCGACCATTGCCCAAACGACAAGTACCTCCCCGCCATACGCCAG…	1778 nt
Rosellinia necatrix quadrivirus 1	RnQV1	Rosellinia necatrix	NC_016760	22321722	ATGGATTCCACAGACAACATAGAGCACGACACATACAGAGAGGACATCCGGTACGAGCGGTCTAGGATGGGGTATCGGGCAAAGGCAAGAACGTTAATCACTAATGGGAAAGAATACAGGCTGAGGCAGTCTGCATGGCGCATGTTGAGCAAGCAGGGAACGAGAGATTTACTGCTGCAAGGGCGTAAGTGTGCAGATGAACTGGGCACTGGCGACGGACACATCTATTCTCAAGTGAGTCAAGAGATGGCTACAATGCTGAGGGAGATTGGCTATTCAGGAGGCAGAGCCGACGTCCCCATCACCGTGTACAGACCACGAGAGCGGTCTGCAGCTCGAGTGGAAACTAAAGCGGTACTGGAAGCAGTATTGGACTACGTGCAGAGGGCAGATAGTCAG…	3932 nt
Rosellinia necatrix megabirnavirus 1	RnMBV1	Rosellinia necatrix	NC_013462	19828620	ATGGATGGTAGGCACGACCCTGATGCGGCACTCTTTGCTCAAGATAACGTTTATTTTTCTTCTGTTGCTGATGTTGAGCGCGCCACTTGGTCCGATATAGTGGCCAAGGCGCGCGCGGATGGGTGGCAGGGCCGCGATGTTTTGCAGGAGTTTGGTGGTGGGCAAACCCTCGCCAGACTTGTGCGGAACAGCGCGATCCCTGATGATTTCAGAAATAGCATCGTGACTGCTAAAGGTGCGGAATGGTTGCTGTTGCGATCTGTTGCGCATGTAGCTCTACGATTATCACATAACTCATATAAAAAATTGAAAACTTCAATCCTGACAAAACGGGGCTGTAACGGTAGCCGGCGACTGCAGGCTGTTCGCAGTGTTATGGAGGCTGCTTTCGCTGGCAAT…	3335 nt
Rosellinia necatrix megabirnavirus 2	RnMBV2	Rosellinia necatrix	NC_029125	26718720	ATGGACGTGGATTCTTTCTTCGACCACACCAAAGTGGGGGACGACATCGGCGAAACTCTTCTGGTTGCTGCTGGCGCTGACCTACAAGGCGGCACGCTCGACCGGCTGGAGGTGGTGGAGTTGGATAGAAAAATGAAGAAAATATATAAAAACAAACAGTTCAAAACGTGGCTGGAAGCCTACTCCCACTGGGACTCAGAGACCACCGGTCAGCTTCTGATTGACAATGCCCCAGCACTTCGCATAGCGGGGTCAGTTTTAGCTGCTGATTTTAGGGACGCCGGCATCAACGAGAATGGTGCCGTCTACCTTCTCATGCAGCCGATTGATTCCACACCCATACGGATGTCCAGCTGGGCATATTCCTCAATTAAACGGTCCCTGCACCGTAACCCACGG…	3326 nt
Rosellinia necatrix fusarivirus 1	RnFV1	Rosellinia necatrix	NC_024485	25101066	ATGGACAACGGGTTATTGATTTTTACCCTTTTTTGGTTCGAGCTTTGTGCCCGACTATTGCTGTTGATTACAGCGTTTATGTGGTTTTTGGTGGTGGCTTGCCTAGTGGCAGGCCTACCGCTTTTCTTGATTTTCTTGGTTGTTGCAACTCCAGGTTGGGTGTCGAACCCAGCCTTGGTTTTTGCATGGCCATTTTTGGCGCCCATTATTGGGCTGTATTTAACTCGCACTCTGCGTTCTTTTGTAGATGCAGAGAAGCGTATTATAGATTCAGTTGGAGCTGAACATGCACTTTGGGTGCAGAATGGAGGAACGCCCTTTGGCAAGGTCATTCCGATCTTTTTGGTGGCTGACATGGGCTGGTTCAAGAAAGAATTTGAAGGTGATTTCTTTCAGGTC…	4628 nt
Rosellinia necatrix partitivirus 1	RnPV1	Rosellinia necatrix	NC_007537	15750865	ATGGTTCTCACCATCATCCGCGACTATCTACACGAGGCTCAACTCCGCCTTAAGAAAGAATGGCAAACTTTTCAGAAATCTGATCAAGAATCAGGCTACTCCGACAAGCTTCCAACCGACTACGACCTTCGCCGCTACTACGACTCCGCACGCGACTACGACGCTGAAAAACACAAAACCGAAGAATATCAACACAACTTCGCCCTGACTCATGAACGCTATACGCAAATGAACGCTGACCGAAACGAACCCTTCGAATTTTACCGTCCCCTTGAAGACAACGAACTTCCAGACATCCGCTTCCCTGCACCTGGCATAACCGTTCTTCCCTTCCGCTACCACACTGGACAAATAGTTGAAACAACTGACGAACTCCCCGACTCCGGTTTCTCACTCCAT…	2129 nt
Rosellinia necatrix partitivirus 2	RnPV2	Rosellinia necatrix	NC_020234	23236074	ATGAAGAACATCACTGACCTGCCCTTCCCCTCGAAAGGCGTCCCACAATTTCGCGACGCTCTTCCGATCCACGGACGAGACCCTGAAGTTCCGAACCCTGTTACTGACGCTTCGAATCGAATTATCGACTTCGCGCTCAGAAAGCACCTCACATCCGATGAGTTTGACCAAGTTGTCAACGGCTATCGACGTTCCCCCTGGAATGAAGACGCTCTCAACAAAGACATCGAGAAACTTGACTCTGATGAACACACTGTCATCAAAGATCAACACTACGAGAATGCAATCCAACACGTTCAGAAGCTCCTCACCCCAGAGAAGCCCCTTCAACCCGTTCATTTCGCAGATCTACGCAGATACAAATGGAGACTCTCCACTAATATCGGCGCACCCTTCGCT…	1812 nt
Rosellinia necatrix victorivirus 1	RnVV1	Rosellinia necatrix	NC_021565	23552428	ATGGCGGCCTTGGATGTCCGAGCTGCCGAGTTTGGCCTACTCGGCTCACACTTAGCGATGTTAATCCGCGGTGTGCCTGGCCTTTCACGATCGTACGACGATCTTGATTTCACGCGTCAGTTGATTCGCCTACAAAGCGACACTTCTGCTCTTGCGCGTGACCACCCTCTCCTTCCTTGTGCCGTCTCTCTGCTGTTGGCCGACTTCCCCGTCCAGTTGGCAGCCGACGACCGGCTTACCCACGCGCTGGTGAACTCCGCTTACAGTTCGCCTGCGTATTCTCTTTTCCCCCCCGAGATCAAATTCCGGATCCCGGGGATCAAACACTCATCGACGGGCAACGCGAGATCTTACGCGCGCGCTGCCCTCAACATGTTCATCCACAACGCGGACTTGACA…	2528 nt
Rosellinia necatrix hypovirus 2	RnHV2	Rosellinia necatrix	LC333733	29411500	ATGACATTCGACGTCAATCACCCACATTTTCTGCCGGATCGATACATCGACCGGTTCTTTCTGCCATTCTCCAGGATGCAGCTGGTGCAGAACATGACCTGGGCAAGTAAACCCGAGGGTTTTGAAGTCTGGCGAAGAATGACCGTATGTGCCGGCTGCCCCGACACCCCAGGCTGGATCTGGAGCCTGGACGCCAACGTTTCATCGCCCGCCAATGTGGGCGTGTTCAATTACACCGGTAGGTATTGGGAGTTAAATTGGGCTACTGGGAAATTCCAGGAACTTCCGCACCAGAGTTATCTGTGTCGCACACTGATCCCCCTTAGTGGGTCGATTACCGACATCCCTTATGCTGAAGCTGTGGAGCGCAATTTTCGGCGCTCCGCAGACAGAGCAGCA…	10926 nt
Rosellinia necatrix fusagravirus 1	RnFGV1	Rosellinia necatrix	LC333734	29411500	ATGAGCGATGGATCTGTTTTCTACGACGCTGAAGGACTGTTCGAAGCTTACTCGTTAAACGAGATGCCCAAGGATGCCTTTACAGCAACGGTAGGATACATTATCCTCAACCCTGTCCCACGGAGTATCTACCAGCAGATACCCACGTTGGGATCTAACGATAAGGGTATATCGCTGCATTATAAAATGAGTCTCACATATTCAGCTCTAGACATCCTAAACGGCTACAACGTACCCATACTAAAGAACTACACGTGGTATCCCAATGATCATGTTGACCTCAATTGTTGCGCTACACGTGCCGCGGAATTGCTAGGGTATACGCATACTTTCACTGAGAGAGCGGCAGACCCCTACAAATTAGGTGTACTTGAGCAGGAAGTCGAAAAGATGCTATTA…	3935 nt
Rosellinia necatrix fusagravirus 3	RnFGV3	Rosellinia necatrix	LC333739	29411500	ATGAGTTGGCCTGAAGTCTTTTTCCATTTCCAATTTAATCGTCCTCCCACAGATACTCTATCTGCTGCACTTCGGTTTATCTTTCTAACTCCAACTCCCCGGGAGATTTGGGCCTTCCTCGACCCTGCTATTTATTGGACTTCTGTCGCGGAAGGGTATGAGTTCCCTGTCGCAATTGGCTCCCGGCCTGCGCCCCCTACCGTTTCTAACGCTACTGTGCGCCAACAATTGGAGTTACTCTCTTCATACGTCCCGGAGAATGCAGGCAGGGCCGGAGGTAAAGTACACTTGAAAGTTAGTGATTTCAAACCGTCTTTTCTTACTAACGCGGGAACTTTCATGCTCGGCGTTCTACATGATGCGGTGCTGAGCCGTTCTTTGAATACCAACCTCGAGTCT…	3554 nt
Rosellinia necatrix megatotivirus 1	RnMTV4	Rosellinia necatrix	LC333746	29411500	ATGGAGAGATTTACCGGGCGTGATGGTACTTCCTCACTTCAATCATTTCTTGATTCTGAGGTGAGGGACAACCCTCACGTCAACAGAATCAAGAATAAATTGTTTTCTGAAACCGCTGCTGACATTGACAAGGTCCTTGAGAAAACAGGACAAGTCAGGGTCAACATCCAGGCTGAGGATAAACGAGATATAGTTAACATGTTGAAAAAACGTATTGCTGATGACAACATGTCTCGACCATTTGTGGTTGCCCATCGTAACTACGGAAAAACTTTCATAACTGAGAGATCACCGACGGCGCTGGACATTGATGACTTCACACCAAGTGAGGTGTTCAGTGGTGAACCGAACCAGACTCTGGCTAGGGGTCAGAACCCATACCGCGCCATACTCATGGCA…	3668 nt
Botrytis virus X	BVX	Botrytis cinerea	NC_005132	16172841	ATGTCTGCACTCCGCTCTCTCGCCTCTGACTTGTCAGACCCCACAACAAAAGCCGCTGCCAACGAAATAGCTTTCAAACACTTCTCCGACGGTATCAAATCCACTAAATTATCCTTCCCCTACAAAGTCGACGAATCCACTGCCATCCTCCTGGAGAAAGAAGGCGTACTCACCAACCCATTCTCCACCACCCTTCATACGCATGCCGCTGAGAAGATGCTGGAAAATCGCACCCTCAATGAAGTTGGAAAGAAACTGAAAGTGCACACGGGACCCTTCACGTTCATCCAGTTCAAAACGGGCAAGCTCGGACACGTCGGCAGAGGCCACAACCAAGGAGACCAAATCATTAACTACGCACGCGAGGCCAAGGACCTCTCCCGATTTGAAACCCTTGAC…	4241 nt
Botrytis cinerea endornavirus 1	BcEV1	Botrytis cinerea	NC_031752	27722992	ATGTCTTACCAAACCGCTGCCACAAATTCAAACAACAACAAGAGGAGTCTCGGCCTCCTCCCTAAATATATGCCGAGAAAAAATATGTCGCGTTCTGATGATTTCATCAATATGGATAGCGACATTTATACTATGACCAATAGTATGACATCCAGATACAATCAGCCCAAGATATCGAAACTTAGCACTTCTCTGAGAATAATGAGAGAAGATGTATATGGGCCACTTGGTGCAATTAGTACCAGAAGGAACCATGTGTATAAAGATTTGATATGCCATAAATGTCTTGATAAACACAACAAAACATGTTCGGATGAAGATGGGCTAACTTACAGTAACTACGTAAAATACAAAAATGATATTAAAAGCCGCAAAACAATTGGTGGGTTTATCTACAAG…	11364 nt
Botrytis cinerea hypovirus 1	BcHV1	Botrytis cinerea	NC_037659	29757259	ATGCCCGGTACCACCTATTTTTATACGGCTTCCCTCCTGACGGGACGAACCAAAATGAATTCACACGAAACAAAACTTGCTAAGAGGAAACGATCTGCTAACGTTAGAGATCGTCAGAATTCCAAACACAAGGCTGCGAGACCATCTACCCGGTCCGTGGTATCCAACGGGGTAGGAAAGAAGGGAGAAGTCCGAGATTGGATAACAGGTGAGTTATATCTCGACTGGGATGGGTCAGGGAAACCTGCCAGTCCAGTAGCTTGTGTTGAGGAACCAACAGTTCCTGAATATGATAGGGTTACTAGATTGTATTTGGCCACCTTGGTAGAGTGCACTGACTTTTGCACAGGAGAAAAGTTCATGGGCCTGCCGGTCCCTGAACCAGAACCTGTTGTAAGA…	8895 nt
Botrytis cinerea fusarivirus 1	BcFV1	Botrytis cinerea	NC_037660	29757259	ATGTGGTCCATAATTTTCTCAGTCTACTGGCCTGAAGCCATTCAACTCATTGCTGCTACATTTTGGATGTGGGCAGCCTTCATTATTGTTTTCCCTGCCATGCTCATACTTCATGGCTTGGCAGACGTTATGTTCATTTGTTTATTTTCTCTCCTAGTACTACGCTCCTATGGAGCTAGTTTGATATTTATTTTCTTTAAGTTCTCTATGTGGGGCACCAGCCCTGCATTCAACATTGCAGACCAATTGAGACCCATAGTCACGGGGCTTGAGAAGTGGCTAAACATAGACCTCATGAGCCATTATGAGAGAGCCATAAGGGACTACTCATTGTCCCCCTGGTCACTTCAGTTTTTGATCATTTTCATTATCAGCAAATATTTTCTCAGACGTCAAATG…	4934 nt
Botrytis cinerea mymonavirus 1	BcMyV1	Botrytis cinerea	MH648611	30111764	ATGTATGAAACAATTGTTGAAGACGACGATTTCGTCATTGACAACTTGGACGACAATACAGAGGAGTATCGAAATATCACTCCTCTTACACCGGAAAAACATCTGTCATCACCGATTACTACAACTTTACTTGAGAGATTGCATAAAATTCTAGATACAATTGCGATTGACGAAAAACACATCAAGTTGAGTGGACCATTTCCTCCTCGAGTAAACGCGTTTACTAATTACTTTCGTCGATATCCGCATGAAGCCTACTCTTCTCTTAAGAAATATGCATATCAGTTCTGTAGTGCCCTCGATTTTTGTGCCGTTCGACCGCAAACTTTAACTGCTCATGATTATCCGTTCTTGTTTTCATTGACAGCTGAAACTTCATATCGATTACAGACGGATTTC…	5906 nt
Botrytis cinerea negative-stranded RNA virus 1	BcNSRV1	Botrytis cinerea	NC_028466	27685856	ATGCTTTCCAGTTTCGGATACTTCTTATTTAATCACAAAAACGAATATTATAGCACAAATGATGAAAATTTCAAAGCAAAATATCTGTACTGTTTGGACTCTTTCATAAAGATGAGACATGATATTATTAACACGATATTCTTGCTTGAGTTTAATGAATCTGTAAAAATGGATACAGATATGAGATTCTCTGATGTTTTTGATTTTATGACAAGTGAGAAAACACCGGATAACATATTTGTATCAGGGAATGATATTCTTATTGTTGAAACTCAAGTATCAAATAATCTTGATAAGACAGTGTTTCAAAAGGGTACAAGCAATGAAGACTCTAGGTACAAGAATGAGATATCTCAGCTTATCTCAAAGAATTACAATGTGGTATACAAAGTTTTATTT…	8310 nt
Botrytis cinerea partitivirus 2	BcPV2	Botrytis cinerea	MH347282	30609795	ATGTGTCTACAACAACCTACCAATCTTATTTATCTTGGAAAACAACCGATCAATCGACGTACTAAACGGTTTTTGATGAAACAATCAAGAACTTCCGATCGAGAGATTCGATTTGTGGAAAAGTTAACAAAGAAAGCAATCCATGTACATTGTTCCCCAGCCTTAGCTGAAGAAACAATCAATGGTTACCGCCGATCCGCAACGGATACCGAAGCTGGTGAAAATGACTTTCTCAAAACTGATCTCCCCTATCACGATGTTCCCCGAGACTTTCACTATAAACGTGCCCTCAAAATAGTTGAGAAGATGTTCCGACCTCATCGTCGTTTGAAACCTATAGCGTTTCCCGACCTTAGATACTACCCTTGGACTCTACCAACCTCAGCAGAAGCACCGTAC…	1739 nt
Botrytis ourmia-like virus	BOLV1	Botrytis cinerea	NC_028476	26765967	ATGCCAACTTCGAACGATATGGAAGCCGGTTGCAAAGCAACGCGGTCAATCCGAGAATCACTGCTACGTGCAACTCAGCTGATATCTAGGGAATTTAATCTTCCCGTACCAGTAGGTCCCTTTAACGGGACGAGTTGTATGGAATTACGCAGTCAGTGGGATACTTATGCAAAGTGGAGTTGCTTGCAGTTTGTATCCAAGAAAGAAGAGAGAAGGAAGACACTCGTGCAGCTTATCAAAAGTGGCTGTCGCCTGTTCGATGGCGATTGTCGTACGTGTGATCCTAAACTCAAGGAGTTGGAGAAGAGAAAGTGGGTGGAGCAGATGTCTACGGCCCGACCTCGAGTTGCTTACTATAAAGGACTCACAAGGTCTACTTGGTTGGGTCGTCTTAAGGAC…	2168 nt
Botrytis cinerea RNA virus 1	BcRV1	Botrytis cinerea	NC_026139	25595766	ATGCTGTCTGCTTACGAGTTGCTTTCCAAGCATTCTCAAGGAGCCAAGAGAGTAGTCGCAGGCCTTACCGACAGTATGTCGGCTAGCACATATAAAATGAGCGGTACTACGTACCCCGGCTGGGATTTTTCACGTTTGTACTCGAAGTACAATTTATCCACACCGCCAAACTCATATGAAGCTGCTGCCGTAGCTAGTGTACTGCTCAACCCTAGGCCGGATGCACTGAACATGACCATTTCCCCAGTCTACGCGACTAATGAACTCTACGCTACTGGCTCAGATGTTAAACCTGGTATCGGCAGTTCATGGTTAACAGCTTTTACTACTACGCACTTACATGAGCTACGGTACGAGCGCTTTGAGCAGAGTAACTTCACATTTCCCAGTTTGAAAGAT…	4016 nt
Fusarium graminearum alphavirus-like virus 1	FgALV1	Fusarium graminearum	MN400076	31784910	ATGGAGCCATTAACTCCCCCCGACTCACCAGGGGTGGGGCGGAGGCAGTTCGGTTTGTGCTACACAAGTGTTGTCAATCCGGCCTACAAAGATGAGTCTATAGATTTGCTCGGCTCTTGTCCGCAAGTTTCAGATTACATTCGAGTCGCTTCAGAGGAGGATGATGAATTCGGCTCCTTCTCCTCGTTTCTCCCAGAGTGGGATGAGCAGGTGAATTTCGATTTGCCGGAAGAAGCTTTTGTTGCAAGAGCCGATCTAGTGACCGTTGCGGGTGATGTTGTGGGGGTGCATGTCAACCCCAACGGCAAGTTTCAATTTATGGATCTGTTGGGCAAGTACAAGAATGATTGGGAACGCATCTTCATAGGCACTCTAATCCAAGATATGGTGAATCAAGGC…	5963 nt
Fusarium graminearum negative-stranded RNA virus 1	FgNSRV1	Fusarium graminearum	MF276904	29549785	ATGGATTTCTCAGAGCTATTCGATCCTGGAGATGAAGGACCGGTGCGGTCTTCTGCTGCGGCCGAGAAACACCTTCGGAGTCCAATATTGGCATCCTTACTCAATCGAATACGTGAATTCGCATCTGAAGTGATGATAGAGCAAGAGAAAGATAGAGGAGGTGCCGGAGTGAAGTACATTCCTCGGGAAGTGTCACATCTCATACAAAAAGTAGCTCGCAAATCTTCAAAGTTCAGCTACTCATCGCTCCCGAGACTGGTAGAACCGTGGCTAAAGGATTTACCTCTAGTATCTCAGGTTCCGGAAATTGTAACTCCAGATGTTTATCCAGATCTATTCTCGCGTACTCTCGGTTCTACTATCGCGTTAGAAGAATCTTGGAAAGAAGCATTCGAATTG…	5825 nt
Fusarium graminearum deltaflexivirus 1	FgDFV1	Fusarium graminearum	NC_030654	27376377	ATGCTTCCGCCCAAACCCCCACGGGCCCCTTCGGGGCTCTCACCCGACGCGTTGGTCAGCGCTGTCAACTGGCTTTTCCGAGTGGGCGTAGGCCTCACCGGACTGCTCCTCATGCCGCTGTGCTCGGCATTGTTCCTAACCATCTCGCTCCTCTACATCGGACATTTTCTCTTTGTCCAACTCTGGTGCAACGAGCCTCCTCCGTTTTTCGGGGGGGCTTGCTGGACCTCACTGTTCGTCCGCTCTTTTGGTTCCACCCCTTCTCCTGGTGGGACCCTGCGGGAACAACACCGTTGGTTGGATAGAGACAACCTTGTCTCCCTTTATGGCGACGTCCTCCGCCATGAGCCCCATCTCCTCACCCGCCGCACTCCCTTTATCCGGATCGTCACTGTTGCC…	6128 nt
Fusarium graminearum hypovirus 1	FgHV1	Fusarium graminearum	NC_023680	23499998	ATGGCGCAATCAACACAATTTTCCGATATTTCCTTTCCTCTTAGCGTTCGTGAATGGTATTGCACTGCAAGAGACCAATCACACGCGGAACTGTCTCAAGGTCATGAAATCACATGCAAATGTCAATTACACATGACACCACCTTCAGTACAGCGCGCGAAAATGTCTGGTAATCCAGAGCTCTTGGCACAAACATTGGCACGCGCGCCATCGCGCGGTCCTGTATTTGCCGCTGCATGGGAGGTACATCATTCGTGTCAAGCTTCTAACGACACGCGTCTTTTGGATTTGAGGTTCGCTGAACTATTTGTTAGCGCCCAGGATTTCAAGTCCTATAAGACAACCGCTATTCCAAAAGAGGTAGCTCCACTCGCCCTCAAATCCAATCCCGACGTAAGT…	11118 nt
Fusarium graminearum alternavirus 1	FgAV1	Fusarium graminearum	MG254901	29472334	ATGTGGTCTGCACGGGTTGTTCTGAGCAACGCTTCCGCAGCGTCTTCTTGGTTCAAACGGCGGGCTGAGTCTAGATACGATGTCAAATTTTGCTTACCTGAGAGGGACGTACTCGGGTCTATAAGCGAACAAGCCAAAGACGTTCCAAGCCTTAGCGGGTGTTGGGCGCCAGAGGCGTTTTGGGTGCCTACTCAGCAGGCTGACGGTTTTCCTGTTTTTTGTCTTTCTTCTCTTCATTCTTGTTCTGAATTTGTTAAGTTGTTGGCGGACAAGGGGGTCCGCGCTACTGTCGCTACCGATCATGCTGCGTTACATCATAGTTTGTTTTTGTGTGTTACTGTTACAACCGTCATTTTACCGGGTATGAAACGATTCAACAGGGATATAGTGCCGGAGGAG…	3371 nt
Fusarium graminearum hypovirus 2	FgHV2	Fusarium graminearum	NC_026813	25781585	ATGATTAGCTCAATGAGCAACCAGTTGGAGTCTGGAACTCTCCAAACAGCCCGCTCGCTGTCAGATCGAGCCGAATGCGCCTATGAGTCGGTGGACTTTGCCTGGCAAGCTAAAAACACAACTCGCCCACTAACAGTGTTAGGTGAGGCAAACCATTCAGAAATTTTAAGTTACGGTGGTAACACCGTTCATCCAAACAAAACTCCGCGTAGCCAGATCGTAACTGGTAACACTGAGAGGCCTTCTCACCTCTCACCTTGGTTCATGCGACGGGGCACCCGCGTCCCGTTCCGTCAGGCGTTTGTCCACTCGCGTGAAGGTAAAATGGAGGGTGGGGCGTTTTGGGGCAGCGTAGTCGATGGCATCGGCCCCTTACCCAGAACCTCGAAGAAGCCTGCT…	11835 nt
Fusarium graminearum mycotymovirus 1	FgMTV1	Fusarium graminearum	NC_040784	26744993	ATGTCCCAATGGCCTGGACTGATCACCCTTTCGCCACCACCTGCTTCGTGCAGCTGGTCGCGACCATCGCCTACGAAGTCCGACAACGAGAAACCAGCTTCGGCCGTTTCTTGCACTCATTCTTCGTCATGCCCTTCTGGGCCACTTTCCTCGTCTTCGGAGTCTGCTGGCTCTGGCGAACCGTCTCTCGATCGAAGAGCCTTGAGCTCTATCGAGCACTCTCAGTTCGTCAACGCTTTCAACCCCGTGGCGCCTTTGACCCGCGCCAACCCTCCAACGACGTCGAGTCCTTCCCAATCACGCCCCTCTCCGCAGACGTCACGTCCCAAACTCGCCGGGCCCCGTGGCAGGAAGAAACCACTCAGTCGCGAAGATAAGGCTGCCTTGTTGGCTGAGGCT…	6728 nt
Fusarium graminearum mycovirus-China 9	FgV-ch9	Fusarium graminearum	HQ228213	21212996	ATGTCGACATTTTCAGCATCTTACAGTGGCACAACTGTGCACCGTCAAGCCACACTTGACTATACTTCAGGGGAAGTGGAGGACTTCGAAAAATTGGCAGCATGGGATTCGGCGATTGCGGTCGTTGCACCCGTATGCCACGGTAAATCTACATTGGCGAGCCACTTCGGTGGGTATGATGCTGATGACCTTGTTGCTGATGAAGGGCTAGGGCGTGAGGAGGACCCGGAATGGGAAGAGTACTGCGCACACTTGCCAGCTCCAGGCGAGCAACAAACGCAACACGCATTGCAAGAGGCAAACCGCATACGGTTCAGACGCCTTCAACGTTTCTTCTCGATATGCGTACCCGACTCCAATGCACCTGTTGTTTATGTGCACACACTTGAATGCGCTCAC…	3413 nt
Fusarium graminearum dsRNA mycovirus-1	FgV1	Fusarium graminearum	NC_006937	11976130	ATGCCTGATGATCTTAATGTGAAATCCCCGGATAGCATCAAAATGCAGTTCGCACATTATTTGCTCAATTGGCCAACATGGCTCATTCGGATCATTGCCACTTTGTGGTTACTTAGTTTTATTCTGCCGTTGTTTTTGCTTCTCACAGTGCTGCCCTTTGGGGTTTTTGCAGTTGCAATTGCATTTTTCATTCAGGGTGGCATCCTGACTTGGGCCGTTTTCCTTTTTTTCGTCCCTTTCTTCGTCATTATATGCAGTAAGTTCTGGCGTCGCGCCATAGCCAAGGAGAAAGCTCTCCGCGATGCCCTCGGGCCGGCGGCTTTTCTGTGGTATGACGAGGAGAAAACCGCAGCTGGTGTTGTGTTGCGTCCGGTCGTCATGGCCGGCTGGGACTTGATT…	4652 nt
Fusarium graminearum dsRNA mycovirus-2	FgV2	Fusarium graminearum	HQ343295	https://doi.org/10.5423/ppj.2011.27.3.285	ATGTCGACATTTTCAGCATCTTACAGTGGCACAACTGTGCATCGTCAAGCTACGCTTGACTACACTTCTGGGGAGGTGGAGGATTTCGAAAAATTGGCAGCATGGGATTCGGCGATTGCAGTCGTTGCACCCGTATGCCACGGTAAGTCTACATTGGCGAGCCACTTCGGTGGGTATGATGCTGATGACCTTGTGGCCGATGAAGGACTCGGACGTGAGGAGGACCCAGAGTGGGAGGAGTACTGCGCACACCTGCCAGCTCCGGGCGAGCAACAAACGCAACACGCATTGCAAGAGGCAAACCGCATACGGTTCAGACGCCTTCAACGTTTCTTCTCGATATGCGTACCCGACTCCAATGCACCTGTTGTTTACGTGCACACACTTGAATACGCTCAC…	3413 nt
Fusarium graminearum dsRNA mycovirus-3	FgV3	Fusarium graminearum	NC_013469	19777156	ATGAGCTCGAAGACCTATTTAGGTTTCAATTTTAACGTTTTGTATCGGGATTACTCTCTACACAGAGTACCAGAAAATCTTCAGGAAGCTATTGTCGCTTCGGTCGTGTTAAACCCCAGACCTGACGCTCTGAACCTTCGGGTTTCCCCACTCGACCAACTTTGCGGTCAAAACGCCCCCCTTCAGCTAGGGAAGACCGTGCTCCCAGGCCTAGGGCATGCTTGGCTAGACGCCTTCCACACGGCTAAGAAATCACGAGAGCTGGAACTACAGCGTTTCTCTCACACTGATCACCGTTTCGGTTCAGCGACCTACGCTTACTTCTCCAATTTTGGAGATACAAAAGAGGCTAGTTGTGCAACTAGATTGCTACAGCTCTTGGGGTTAGTATACCCCTTC…	3935 nt
Fusarium graminearum dsRNA mycovirus-4	FgV4	Fusarium graminearum	NC_013470	19777156	ATGAGCGCAGCTCCAGTCCACTTCGAGCCACTCCAGACCGCGACCGTGCGTTGGCCGCAAAGCGACGTTGGGAGGACGACACTGCCGACGATCTTTATATCGGTGACCAAGGGAGCATCGCCAGCTCCAGTGAGTCAAGGGCCAGCTACAACACACGCCGCCAGCGCTCATGGCGGGCTAACCACAAGGCATCCCTCCGCCGCAGCAAACCGCCACCGGACGCCATCAATTAGCCTGTTTGGGGCTGAGGCACGCATTCGACGCCTGACCGATCATGAGCGCAGCTCCAGTCCACTTCGAGCCACTCCAGACCGCGACCGTGCGTTGGCCGCAAAGCGACGTTGGGAGGACGACACTGCCGACGATCTTTATATCGGTGACCAAGGGAGCATCGCCAGC…	2138 nt
Rhizoctonia solani virus 717	RsV-717	Rhizoctonia solani	AF133290	10644855	ATGCTCTACAACTTCAAAGCTTTCATATCAAAAGTCTCTCACTCAATTCGAGACTATTTAACTGAAGCTTATATTCGACGCAATTTTGAATGGTCAAACTTCAACAAGTTACATACTGATCCTTCAACCGCTTACTACGACATTCGCGACCCTTCAAACGTACGTGCATATCACGCACTATTTGGAACACGAAGACAACCGCCACCTAAGCAAATAGAACTTGAATCTTACATGCTCAATTTAATTCATCGCAATGCAATTAAAAATAGGCCCTTTCAATTCTACACTGACCTGTTCACAGACACCGATCTTCCGACCGATCGTATTCCTAAACCTGGAATCGAACTAGTTAACGCTTACTTCCACCCTGGCAACGTTATTCGACCTAACCCCGAATTC…	2192 nt
Rhizoctonia solani dsRNA virus 2	RsPV2	Rhizoctonia solani	KF372436	24889241	ATGAATTTGTACAACCGTGTCTCCGCACTTTTTGCAAACTGGTTTTCTTCACCGTCAAATCTCGAGTTTGTCGGCTCCTACCATCACCAACCGGGAACGGTCCCACCGAACCCCTCCACGCAAGAAGCTCACAAACGCTTTCTACACAATGTATTCAAGCAGCACCTCTTCACTTACGAACTCGATTATATCGAGAATGAACACCGCCGCTCTGAAGCTACACCCGAAGCGATTGAAAATGACTTTTTCGCCAATGATGTTGAGCCCCATGACATACCGTTCGACGTTCACGTTGAAATTGGTTTACAATGCATGACCGACGCGTTCCGCCCTCCTGTTCCTTGCCTCCCCGCACATCTCAACGATGTCGAACATCACTACCCATTTAAATGGCAAGTC…	1871 nt
Rhizoctonia solani negative-stranded virus 2	RsNSRV2	Rhizoctonia solani	KP900920	27194764	ATGCAATCAATACTTACACCTCGAGCATTTTCTGCTGCGATAAGTGCTATGAACACCCCGAATGATGGATCTCTAGATCGAGAATATATCACTCCAATCTTGAAGGAAGATTTCGACGGGCCTTTTTACGACTACAGAAATGATAAGATCGAGCCCAAAACTGAGATTCCATCGAGACTTGATACTCCACTGATACCATATCCTCCGTCTATTATGGAATACTTGTCAACACGAGATAAAGAATTACTTAATGATTGGCAGACGGTCCATAGGGTAGCAATAACTACACTGATTGAGGAGTATGATATCACGACTAAATCACATAAAATTGGTGTAAAGCCAATCACGACTTCTATAGATGACTTAAAGTCGTTCCAACGTCAAGTCTATACAGCACGA…	7145 nt
Rhizoctonia solani fusarivirus 1	RsFV1	Rhizoctonia solani	MK558257	31355150	ATGCATCCCAAGTTACTTAGGATAGTTCGCAACGTTGAGTGGATCATATTAGATCTGGTGTTGCATCCCTTGCCAACTTCGTTAGCAATATTAATGTACACGATGATCATTGGCAGCATCGTGTTGCTGAGCCCTTTAATCTGGTGGATGGCATTGACCTTGGCGTACATGGGCATAGGTTATTTCACCGGGATGAAATTCCTTATACGGCTGTCATATTACTTAGCAACCTTTGGGATTTTCAGTGAAGGCTTGGACAAATCGATCAGGCTTGCCAAAACACATCTGGTCAAAACCATTCAACGGTTGTCTGAACGAGACAGGAATTTCCGCGACATTTTGATAACTGTCAGAGACTGGCTAGAACATACAGATTTGACCTTAATTAACAAATTTAGG…	4682 nt
Rhizoctonia solani bunya/phlebo-like virus 1	RsBPLV1	Rhizoctonia solani	MK507779	31355150	ATGAGGTACCACGGGATGATGTCCGAGAGGAACCACTACAGGTACATCCTCCAGCGGGGCTTCAATCTGTACTTCCCCACCGGGCAGGTGGACTTGGACACGTTGGACAAGTACTTGGAGGAGACCAACAACGTGTACAAGATCGTGGACGACACCTACACCGAGATGTACAAGGGGATCAGGGAGTTCAAGGCCAACATCGCCTCCAAGTCCTTCGCGTCCGCCGCCCAGACCGTGGAGTCCATGATGGAGGGAAGGGTGAATAGGAGGATCTTGGACTTCTGGTACAGGAGCAGGCACGACATCTTCGCCTCCAAGGTGCTCACGTATTTCGGCAGGGACAGCGAGGCCAACATGGACGTGGACATGGTGGCGGCGTACAACTACGTCGGGCCCGGC…	7541 nt
Rhizoctonia solani dsRNA virus 1	RsDSRV1	Rhizoctonia solani	JX976612	23443932	ATGTCTTACCGTTCGTTCACGAACGAAGAACCGTGGGACCCGCAAGTGAACCCCAAGAAGAGGTCGTTGGTGACCGGGGACGATTCGCCTGAAACCGAATGGAGAATGAAGAGCAATACCGAATTGGTGCAAGGGGTGCTTCGCATCCGCAACTTTCGGGTTGATTATCTCGACGGTCCGGTCGCGGATGCTGACATTGTCATTGCGGACATGCCGTGCGTCAGGGCACAGAGGCCCGGCTCGACCAGGGAGTACACCTCCTTGAAACGTCTAAAGGACTTTGATCACATAGAAACGCGCTCTTCGTTCGGGAGCGAACACTCTCAGAATGCGGGGGAGAAGACCGGGAAGAGTGGGCAGCGATCAAGACGAAACGCGATACGCAAGTCGCGTGCGACT…	2078 nt
Rhizoctonia solani ourmia-like virus 2	RsOLV2	Rhizoctonia solani	MK372906	31355150	ATGTTTGTCCGGAGAAGACAGAAACTGCGTGATGCGTGGGCACGTTGGCGCGATGAGTGCACCAATCCGGCCTCTACTGCAGTGGTTGTAGCTGCAGGAGCCAGAGACGGGCCGACTGAATCGACAGTCGCTTCCATGGGATTCGTACCTGTGGTTCGGGAGGGGCTCCCGACGTCTGCGGAAATAGGGGGGGGTGATGATGGCAATGACGGTGATATTAGGCGTGAGCCGCAGGTAACCCAGCCAGAGTCTGTCCCCCTCAATCTTGACGGTATTAGTGTGCGCCGTGTCGCACCGGCCGTTGTCCTCTCTTTTCTTGATTCGGCCTTCCCACCGCCATCGAAGGGGAATGATGTCTTTGACACCCCACTCGAAGTAGATGACGGTCCCCCTAGCTAC…	3002 nt
Rhizoctonia solani ourmia-like virus 3	RsOLV3	Rhizoctonia solani	MK372907	31355150	ATGCCAACACGAGGATGGTGGACCACCATCGACGGTCAGGCTGTTCATGTGACGCGTGGAAGCCGCTCCCGGTTCTGGATGTTTGTCCGACGGAAAGCGAAACTGCGTGCTGCTTGGCAGGCCTGGCGCGATGAGTGCGCCGCCCCGGTCGTTACCGCGGAGGTTGTAAACGCGGAAAACAGTGAGGGTGAGCCTACTGAAGAAACAGTAGCTTCTGCGACTACGGTTGCAGTTCGGGAGAGTCAGCTCCCGGCACCTTGTGTGAATCTTGACGGTCTAGACGTGCGTCGTGTTGCGTCTTCCGTCGTCCTCTCTTTTCTCGATTCGGCTTTCCCGCCCTCATCGAAGGGGAATGATGTCTTTGACACCCCACTCGAAGTAGATGAAGGGCTCCCACGT…	2996 nt
Rhizoctonia solani ourmia-like virus 4	RsOLV4	Rhizoctonia solani	MK372908	31355150	ATGAAGTCGAACGCCGGGCCTGAAAGCCTAGCGTGTGCTGCATTTTCATGCGCACGAAAAATAAATGGCCCCACTTCTTGGCCGATAATGATGTCTCCGCCGTCTATTCCTAGCAAGGCGTGCAGACTAGTCGCTCAGGGAGTTTGTCACTCCTGCAAGGTCGCCCGTTCCGGGATCATGGAGAATACACACACAGAGCCCTTGCCTGCCCTGGTACTGGTGCCATGTCGGTACTGCGGGTGGGTTAGACCCAAACTTCGATCCAAGGCCGGGGTCGTCGTATGTCGCCCTTGTTGGGTGGCGCGGCTAGGAGGAAGCTTCCGGTCCCACCGGGGCGGTGCTGCCGTTAGGCGCCGCATCGAGGAGCGGTTGTGGAATCCTAAGAAGTTGTACGGAGCG…	3779 nt
Rhizoctonia solani alphavirus-like 3	RsALV3	Rhizoctonia solani	MK507786	31355150	ATGCTGAATTGCATGGAAGGCGGCGATATGATCCTCGTCCCGACAAACCAACTCGCCAATGCATGGCGCACCAAGTTGCGAGTACGACGGCTTAACGTAGCCGTGCATCTCATCGACGAGGCAATCGCCAACAACCTCGTTCGACCCGATGTCCCGGTGCTGTGGATCGACGAGGCATACCGCATGCCGCTCTCATACGTCAAGCACGTGTGTTCGATCGCCCCGCTCGCGGTTACCGCTGGTGACGTCTTTCAACGGATGTACCGCGGTCCTTTCGGCGTGGCCTTCCAGCCAAATTTCACGCACTGCCCGCACACGGCGAATTTAAGTCGGACGCACCGACTCACACCGGATGTGGTTGACTTCCTCCGTCGGGCGCGGTGTATGCAGCCTGGTGCG…	6584 nt
Rhizoctonia solani endornavirus 5	RsEV5	Rhizoctonia solani	MK393903	31355150	ATGAAAACTGAGCGACGAGTACAACAACTAAATAGTTATTTGAACATCGATCAAACCCGATCGGCGCGTGGCCAATTGTCCCTTTGCGGCACCGTTAGTCGACAAATTGAACATAGGAAGACTCAAGATGACCTTATATTGGAAGAACTGCAGTTATTCTTCCATGACGAAGTAGACTACGAAGAAGTAGTTTATGAACCGCTCGAACGCAGAGTGCCGATCACTCTAGGTGCCCATGACCATTGTTGGCAAAGCGTTCCTTTGACTTGGAGGAAGAGCGCCAAAAGCCCACTCGACTACACAAAGGAATCCATCGAAGCCGACAGGGCATCAGCAATTAAATGGCAAAAGAGGCGCGAAGAACAAGCTCGACTGAAACCAGGTTATGTGGATCCTGTG…	15903 nt
Rhizoctonia solani endornavirus 6	RsEV6	Rhizoctonia solani	MK393904	31355150	ATGACATCAACGATTATTATGGGGGAAAGAAATAAATGCAGTGGCGCAGCTGCATGTCCATTATTGGACAAACAAACTGCGCACTTACGTAACAGCGAAACAAAGAGTGGTTGCTTTAAACCATTCACCGCCTCTGTTACGATTAATGGGACAACGGAGTTATCTGTTGTTTCCAACGGCGGAATAACACACAGCCAATTTTCATTGTTCACCTCGATGGAACAAGAGTCTTTCGCATTTGACTTTGAGACAGATATGGGACTCGTTAAATTATTTAGTGACGTTAACTGGACTGATATGGGTGTGATATTCATCGGAACTAAAATGATTTTTGACTGGGGGTTGATCATGTACAGATATCAAGACAACAAACAGTTAACAAAAAAGGAATTGCTCGTA…	15234 nt
Rhizoctonia solani partitivirus 6	RsPV6	Rhizoctonia solani	MK507781	31355150	ATGATTACATTCTACACCGCCGCAATATTTTGCTACTTCATAAGAGTTTGGCGATTCAAAACGAAACATAAAAACTTCGATCTAAGATATTACAATCAAATTCGTAATGTTTACCTCGAATACAAGATTCGTGAATCCTCACTCCCCACGGACAAACCATTTGTCTATAGCAAATCCATTCTTACTATAATGGATAAAGTAATTGCAACCCGATACGCACAACACCATGATGACATCATCATTGGAATACGCGAACACAGAATTACCCGAGACCAACCCCTTGGACTTTATGACATCATAACACCCCAAGACATCCCTGATCTCCGCCTTCCGAAACCCGGAATCCTCGCATTAGCTATTCGTTATCACGAAAAGTCCGCAGGTATAGGCTATACTTCT…	2270 nt
Rhizoctonia solani partitivirus 7	RsPV7	Rhizoctonia solani	MK507783	31355150	ATGACGAAGAATCTCGAGTACCTCTACACTCTCAATGAACATAAGTTCAAAGTGAATAGATGGGATCCGAAATCTGAAGGAATGAAAGTACGAGCCGAATGGCTTGAGCGACAAATGCGCAAAATATATTCGAATGATGAAGTTGAAAAAGTCTTAACAAATAGACGATCAGCCGATTCGGATGTTGCATTAATCGAAGACTTTATGCGAAGCGAACAGCCGATGCATCAAATTCCAGAAGATAAGAATTTCATTGACGCTTGTGAACAAGTTCAACAAGAGTTTCTACCTAATAGGACTTTAAATCCTGTTAGTTATCCTGATTTACGACGCTATCCTTTAGCTCTAAATGTCTCAGCTGAACGACCATTCACTGATCCGACATTTAAATTCAAGCCA…	1830 nt
Rhizoctonia solani partitivirus 8	RsPV8	Rhizoctonia solani	MK532273	31355150	ATGTGCTTGCAAAAGAACATCAAGATTATCGGTAAATACCCTAATCTCGCCACCAACATCCACCGTATCACGGACCCACAACTCAAGTTCGAATATCAATCACGCGTTACACAAGCTATGAAGGCACACTTCAACCCCTCAGAAGTGAAGAAAATCCACGAAGGATTCAGAAGATCGCAATGGTCAGAAGAAGCATTCAAGACAGACATCGACAAATTGGACTCAGATTATTTTGAAGTCACAAAAGACGAACACTATCATAAGGCTATCGACACCATTAAACGTCAATTTTTCACACCCGAGAAGAAGCTCCGCCCCGTACATTACGCAGACCTTCGACACTACCCTTGGGAACTTTCGACAAACGTCGGAGCGCCATACAACACGGCACCCAAATGG…	1787 nt
Rhizoctonia solani dsRNA virus 6	RsdsRNA6	Rhizoctonia solani	MK507788	31355150	ATGTACAGGGCTGCAGAATGGGACTTCCCTGAAGCAGCTGGTGCCTCTTTCCCACACAGGACCCACAGGTATGACGAAGACATAATCTTCTCGGCACTTGATGTGCCATCAGAAGGTTGGGCATATATCATTGGACATCCACTTGCCGGAAAGACTAAGATAACTGCCTTGCTGCGCAAGCTCGGTTATGTTGTCTATGATGGTGATGACCTATACCAGTTTGAAGACATCAGGACACTCGTATTCGCCGAGGACTGGCCTGCGGCCAATGCCATCAAATCAAAACAGATTGCTAATTCCTGCCGGACACTGACACCTGGTGTGATATTTTGCCATGGACACGACGACGTGCGGCACCTAAACGCATCTTACCTCGGGTGCATCATCCATGATGATTCC…	3377 nt
Rhizoctonia solani dsRNA virus 7	RsdsRNA7	Rhizoctonia solani	MK507789	31355150	ATGTTAAGAGCAAACGCACGCGATAACTGTGTTTATCTCGTCCATTCTCCTGAAGACGCCCAGGCCCTCGGTGCCCAATTGATCGCACATGCCATCCCTGATTCCAAGTTTATCACACCTGAAGTGCGGGCAAAACACCCTGACCGCGCCGAGTTCTTCCACATGAACAAAAAGAACTGGCGTGCAAACGGGATGGTGGATGAGTTCCAGTATGACAACAGGGACGAGCTGCCATTCTACATCGTTGCAAAACTCCTACCATACATCCACCACATCCCGAGGAATATTAAGGGTGCTACGAGCCGCACTGACGATAGGACATCATACCACAAAGATCGGCTTAGAAAAGGGGAGCACGACGCAGCTGTGAGGTCACAGCACAGCCAGGAATACATGCTC…	3224 nt
Rhizoctonia solani dsRNA virus 8	RsdsRNA8	Rhizoctonia solani	MK507790	31355150	ATGTGGCCTAACAGTGACCGCTCTATCATGCTCAGGTCGCGTACCAGTCCTCGCTTCTTGTCAGAGCTGTTCCTCCGGCTTCTCGATCATGACAAACCGCGACTGATGAGGTTCCTTGATGTTGCTAGAGGCACTGAGGGTTCTGGGGGCATCAGGGGCATCGGCATATGTGGATTCACAGGTATACTGATGTTCTGGTATTCGAGCAAGTTGCGTGCTGAGGTTATTGAGAAGTTGGCCGCTGCTGGGGTATTCGCGTGCGGCATGAAAGGTGCAGACAACATACTCAAACCGTTACATGAGGATATCAGACGTGCAGCAGCCTTGCCACCATGGGTTGAGAACAAAGGCGACTACACTGAGATGATGTATATGACAACAATCATGGGCCGTTATTAC…	2727 nt
Rhizoctonia solani fusarivirus 2	RsFV2	Rhizoctonia solani	MK558256	31355150	ATGCAACTAGTAGTCATACCAAGAATTCTGGCAATAATGTTTTATGGCATCATAACTGCCTTCATGACATTAATAATGCCATTATTTGGATCATTCATTTTCGTTCTCCTAGCAACGTTTCTGATACCATTAATTATAACACATTGGGGTTATTACGCACTTTTCAACATATTGACCCTTTTCCTTTTCACTGACAAACATGAAATCTTGAGTCGCTTGTTCAAACGTCAGGTGATAAAAGTAATTCTAAATCTCAATCTTAGAGCACAAGAAAAACCCATTGCACGGGCTATTCTTGACCTTCTTAACAGGGATGATCACAACTATATGAGAAAAGTTGGTTTTCTACTTTCCTTGTACTCTGTAATAATTGTCTGGAGAATCAGAAAATTGGGGAAA…	4586 nt
Rhizoctonia solani hypovirus 1	RsHV1	Rhizoctonia solani	MK558259	31355150	ATGGCCCCCAAATCCAGATTTAATTGGGCCCGCATCAGGGAATTCATCTCCGTGGAGGAACCGACCGCGTCAGCGGGAGAGGCCCATCGGATCTCTGAATCCCCAACGATCAACTTCATCTACCACCTCCCCTCTTCCCAAAAACTTATTACCTGGAATAATTCTCTGGCTTTACAACGCGATAATTCTGGCCCTCTAAGCGGCGCTAGCGCAACTGACGCTGACTTCGCCCAAAGGTTTAGAGATGGATCCATTACTGGCTGTCTGAACGAGGAAATTTCCACCATTCAAGAAATTCTGCGAGAGCGTGGAGGAGCATACGGTTACAAGGACGTAGACACTGGTTATCTGTCTTACGAAGGGTCGGAAACAAAGTGCTTTGGTTCGGGTCGCACCTAC…	16035 nt
Rhizoctonia solani barnavirus 1	RsBaRV1	Rhizoctonia solani	KP900904	27194764	ATGCCCTGTCCAAGAGGAGTCGAAAGGCGAATCTACGACAAGCTTAGCAACTGGCGCTGGCCTCGCAAAGAAAACGCGGCGGTCAAGAAAAGCCTTGAAATCCACGCAGAAGGACTCCGCAGGGAAGAAGGACGAAGAGTCCCCTCCCGCACCGAACGCGAAGCCGTCCTCAAGGTTATTAGGGAAGGCTACGAATATCCAAACACTCGTGTCCCGGCTGGATTCTCTCGAGGAGAAGTTGAAGGTTGGGCAGAAGGTCGATATGAAGTCACTGTCGAAGACTTTGAATCAGTTAAGGACTCTATCCAAAGAGACCTAAACAAGGATTCGACCCCCGGTTACCCGTACGTAGCCCTTGGGGGAAAGAACAAACAGGTGATGGAAAATTACGGCTCGTTT…	1424 nt
Rhizoctonia solani beny-like virus 1	RsBeNV1	Rhizoctonia solani	KP900902	31355150	ATGGAAAGCGCGGATCACCAAGAGGTGGCGACCGTTAGTAGGCTTACCAAGAACTTCAGTGAACTTTCTCGCGTTCGAGTGTGTTTGGGACCTGATTGGGAGGATAAAAGCCATGGACAAACGTTTGCGGGGATCGTAAACCCGACGATTTTCACGGGGTTTAGAATAAACCTCGAGGTTTCATTACGCACACCTGGTATCCACAAACTGGGAGTGTTCTGGCCAAGATCTGGCAACGCAAAAATGTCGAACCAACAGAATATTCGTAACGGGATGAGTCGTACCCGTCGACATGATTTTATTTCTCGTAATAATCCCAATAGCAACGGGGGAAGGCCCAATGTAAGGGCAGCGGACGCGTCCGCAAAGTGTGTTTGTTGGAAGAACAATCAGTATTGC…	10755 nt
Rhizoctonia solani flexi-like virus 1	RsFLV1	Rhizoctonia solani	MK507787	31355150	ATGGCCATACCCACCCGGGCCTGGTTCCTCGGCTGGTACAACCGTCATGCACGAAAGGTGGCTCTCAGGGAAGCCTTGCGCGGGTCCAACCCCACCCTCCGCGGCTACATGCTGAACAGGGCCGTGCGCAACCAGGCCGGCCGGATCCATGACCCGGAGGGCCGCACCCCTCTTCCCCGGCAGGAACTCGTCGCACACGTGGTGGAGTTCGTGGGCGACCACGATCGCGCGGCGAGCCTCGCCCACGACCTGCGAGACCACTCCAGTGTCTGGCTCGGCCCGGACAACCAGAAGTCGCAGGCGACCTCCATGCCTCAGTTTGTGCGTGTGCTGAGGGACGCACGCCCTCTGGAGTGCCATATCTTGCATGGGGTGCCCGGCAGCGGCAAGACCAGGCTT…	2888 nt
Magnaporthe oryzae narnavirus 1	MoNV1	Magnaporthe oryzae	MN480844	32157391	ATGTCAGCATTGTCGAGTTCAGATGGAGTCTGGTCAGACCCATCCACACATGAAGAGAGCCTATCGGCACTCTCATCGCACGGCGGCAGGAAGTTTTCCACCGCCTATAGTCGCTATGTAATACACACAGCGACCATTCCCTTGGCTACAACGCTAGACCAGGGCTTTCTCATCGCAGACGAGGACTGCGAGAGCTACTTCCACGGTTATCAAGCCGGGGAGAAACAGGACATACATTGTCCTGTAAGGTCGTGTATGTTTATACGACCTGATAAGACGCGCGGTCGAGAGCGTCTTAGGCGCAACTGTCCCTGTGGGGACGTTGCTTTAGAGAACGGTTCTATGAAACCGCTCTGTTTTCTGGTTTATGTGAGATCGCTAAACCGGAACTTGGTAGGA…	2351 nt
Magnaporthe oryzae virus 1	MoV1	Magnaporthe oryzae	NC_006367	17713838	ATGGATCTTGAAGCTCGTTCCAAGTCCTTCGGGCGGCTCGGAATGAGCTGTTCGTCTATCTATTCGAAGTACCGTGACCATCTCCCTGTTTTTAGCTCAATGGATTTTCTCTCCGGTCTCACCTACGTTACCACGAACGTAGGTGTCCTACGCTCTCACCACCCGTTGTTGCCCACGGCCGTGTCGCTCTTGTGTTTGGACTTCCCGATCCAGTTTGATACGTCCTCCAGCCACTGCCTACTACTTGCACAGTCAGCCTATATGACTGTAGATGAGTTGGCACGCTCTTACCCTTGTAAGTTTGGAGGACGTCGCATTCTGGGTAGGCTCATTCATGACTCGACCTTCCGTGAGGCCACCTTCCCCGTCAAGTCCCACCCCGCTGCCCACACCAAGGCT…	2498 nt
Magnaporthe oryzae virus 2	MoV2	Magnaporthe oryzae	NC_010246	18074096	ATGATTGAGCTGCCTGTGGCCACAAGAGCTAAAGCAACCGGCTCCTTGGGCCAATACCTGAAAGGGTTGCTGGATAGGCGGTGGTTGAGGAGGATGGCCCAGCTAGATTACGCTGGGCAGATGAGTGAGATATACGCCCCGTTCTGGAATGGTACGCGTGTATCACCCTTAGTCCGGGCCGCTGGAGCTTTCTTAGTCCCAGCGATGCCCATACAAGTGCCGGTGCCACACAACGCACTGACCACGTTACTACAGGCAACACTGCCCCCCTTGGACGGTCTGGCACCACGTCAGTCCCGCCCGTCGAAGGATGGCTGGAGCCTGAGCGCGTCCCGCACCCGTGACGCGTTCCCACTGAAGAGCAACCCCGCCGCCTCCAATAAAGTGAATGTTTACTTG…	2492 nt
Magnaporthe oryzae virus 3	MoV3	Magnaporthe oryzae	NC_027209	26271150	ATGATTGAGTCGACCGTGGACGACCGAGCCAACGCAGCCGGCGCGGTCGGCCAATACCTGAAAGGGCTGTTAATGGAGGAGTGGGCGAGAGTAGTCGTACGTCTCCCCTACGAGCGACAGATCTCTGCAATCTATGCACCTACGTATGGACAACACAGAGTATCCGAACTCGAGAGGGCAGCTGCGGGTTTCCTTTTGCCGGAGTATCCTGTGCAGGTCTACGTTTCTGAGGCCTCATTGAGGATACTATTGTCTGCGACCCTACCGCCTCTTACGAGAGAGCGTGGGGGCCAAGCCATACGTTGGGGAAAGCGTGTGGGCCAAACCGTCAAGTATTTTCCCATTAAGTCGCACCCCGGGGCTTCAAATAAGGTGAATCTCTACCTCAGTGAAGTCCTT…	2477 nt
Magnaporthe oryzae partitivirus 1	MoPV1	Magnaporthe oryzae	KX119172	27558124	ATGGAGAAGACTTCTCCTGACCTCCCTTTTACTAAAGATGTTCTTACATCGGCTGACTGGGATGCCGTCCACCGCTCTCTGAGCTACGGCAATCCTGGTCTTACAAAAATCCCGGCAGATAAATGGTGCTACAAATACAACGTGGAACAAACACGCATGAACACGGATCCATTTGTTCGCAAAGCAATGAAGCTATGGGACGAAACAGAGTACAAGCAGCTCTATGGCTACACTAAGAAAGCCAGTCTTGAGCACGGCCTTAATGGCCTTAATAAGTACGGTCGTCCGCAGCGTCAAAAATCTCACATGCCGAGCGAATTCAAGGGATCTTACCACCGTGCATTGCAAGAGGCCACACGTGTCTTCACCCCACACGAGCCTCTCCACCGCCTATCAGTA…	1619 nt
Magnaporthe oryzae chrysovirus 1-A	MoCV1-A	Magnaporthe oryzae	NC_014462	20797967	ATGGCGGAAAGATACGGTGAGGACGTGGGCTCGTTAGGGTCTGGGGAGCCGGTGTTCGGTGCGTCGTACACCAATATCTGGCACTCTACGCTACTGGCGAGCGACGGGTCGGTGGCCGCCGAGGGGCCGGCGTTGTATGCGATCGTTCTCCCTCTGAGCTGCGGCAAATCTAGTTTGGCGTCAGTGTTAAGCGGGTATGACATAGACGACATGGTCGTGAACGCGGACGCGATGCAAGCAGATGACGAGTGGCGCGCGATGCTCGACGCGCGGACGAAGGGCTGGGCGTACGAAGATAAGGCAGCGTACCGCCTGGCGAACGACCTGATGCTGCGCCGGGCAAGGCGGTTCCTTCGTTCGTTTGAGGGTGACGACAACGCCCCTGTCGTGTACGTGCAC…	3383 nt
Magnaporthe oryzae chrysovirus 1-B	MoCV1-B	Magnaporthe oryzae	NC_023041	24314657	ATGGCAGGTGGTTATGATGAGGATGTAGGCTCACTGGGGTCAGGTGAGCCAGTGTTCGGCGCATCATACACGAACATCTGGCACTCAACGCTGCTGGCGGCTGAGGGGTCAGTGGCTCACAGTGGGCCTGCGCTGTACGCAATCGTGTTGCCCCTCAGTTGTGGGAAGTCCAGCTTAGCCTCCGTGCTCAGCGGGTACGATATTGATGATATGGTGGTTAACTCGGCGGCCTTACATGCCGACGATGAATGGCGCACGATGCTGGATGCGCGATCGAAAGGTTGGGCGTACGAGGACAAGGCGGCTTACCGGCTGGCAAACGACCTGATGCTCCGTCGGGCTAGGAGGTTCCTCCGCGCGTTCGAAGGCGACGATAACGCCCCTGTTGTGTACGTGCAC…	3383 nt
Magnaporthe oryzae ourmia-like virus 1	MOLV1	Magnaporthe oryzae	LT593139	27858291	ATGTCGTATAGTGAATCAGACGGTAGCGCCGCATGTAACAGCGCTGGGCGTGTTGCGGTTCCGTCCTTACAGATGAGAAACTTAGTGTCGTTCTCTGGACTGCTTAGTGAGACCTTCAGGGTTGATCTGAGAGTTCCCGAGACGCTAGGTGACTCGACAAGAGAGTTGAAGGAGTTCTGTGGTAGACTCCTTGAACCGTCTGGCAGCCACCCTTGGGCCCATATCCTCCGACCGCTACCTGCGGTGGATCGGTTGTCAATAGCGGGCTCATTGTTCTCTTTTAGCAAAACTCTACCTTCGTCCGACCCGGACTGCGATGCCTACGTTCGGCATATGTCAGTTCCCGGGGTCAAGACTCCCGATGGATATCTCCGATTTGTAAGGAAACTTATAATGAGG…	1818 nt
Magnaporthe oryzae ourmia-like virus 4	MOLV4	Magnaporthe oryzae	MK507958	30841545	ATGGTGACAAATTGGCCAATTAAGTTGTATTGGCTACCATACGGAGCTCCCTCCGTTTTCGTTCCTCTCGGCCCAGTGTCGAGTTCTTTTCTTTTAAACAAACGACTGCGTCGTCGAAGTCAGGGCGGGTGCCTGATTGCTTTCGACGTTAACCGACAATCGCCCCCTGGGACCGGCCCCAGGATAACCAAACCGGTTGGTCCGAACCGTGACATGGACTGTAAAAATGTTCCGCGCAATGGGAGGGTTGCGCGAGCCGCTGTGGCGCTTCTGAGCAGCGACCAGGAAATGGAGAGGGTCCGTCCCTTACCTCCACGGATTCGTTGCGGGGATCTCCGTCCCGCAATCCGTCAATGCTTCCCGGATCAACTACCTGTTGTGAAGGAATTAAGTATTAAA…	2054 nt
Magnaporthe oryzae RNA virus	MoVA	Magnaporthe oryzae	NC_026137	26650038	ATGAGGACGGCGTGCCCTACTTCGTTTGTGGGAATGTGGGTTCCCGCAGTGCACGCCGATTGCCCCCACAACCAGGTTGCGTCCCTCTTGAAACGCACCCTGGGACCTGTGCCCGACCCGGTTCACGAGCCCGTTGGACCGACCGTGAAAGCCGTTTTCTCTAGGCTTCGCGCGTTAGCGGCTCGTAGCGGGGTTAGTAGGTGGTCATTACGACGGACGGCCGAGTCTTATAAGGGCGCACTCGGTCGTAGGTACATGGAGGCGGAAAGGTCGTTGAGGGTGGATGGTCCCGTCAACTCGGGGGACACTTACCTGAGACCCTTCCTTAAGGCCGAGAAAGTCAAAGTCATGGACAAGCAGTCCAAGCCTCGGATGATCTTCCCCAGATCCCCGAGGTAC…	1484 nt
Ustilaginoidea virens RNA virus 1	UvRV1	Ustilaginoidea virens	NC_020997	24938486	ATGGAGTCGGCCGCCGTACGTGCCAATGAATTAGGTGCGTACGGCCACGCTCTATTGCGGTTTTTGCCCCCCAGTGAGGTGTGTGATGACATTGCGATGTCTAATACAGACGCGCAATGGCACATGCTAGGTTCACTGGGTACTAAGTACGGATATATCTCACAGGTCGCTTGTTCGCTGTTAGTGTGTAACACACCATTTCAGGTAATGTTGCATGAACGGCATATCGTGGAATTACTGCACCTTGTGAAGCCTGTACTCACACCGCACTGTGAGTATGACGTCACGAGCCCGTGCAGTGCATGCATAGAATTAGACTCCTTGGGCCGCGTAGGACCGGGTTCCACAGTCTTAGCTTTCAAAGGAGATATTGCTCACACCAAATGCAATATCGCCTTC…	2471 nt
Ustilaginoidea virens RNA virus 5	UvRV5	Ustilaginoidea virens	NC_028477	28467379	ATGGCGGCTCACCTATCCATCAGTGAAAGGCGCGCAGCGCTCGGCCATCTGGGCGATGTCTTCTATGGCATGCTCGAGAAGGCAGAGTTTCCCGCCGAAAAATTTCGGGAGCTGCGCGCCACGGAGCAGCTGCTGCTGCTGTCGGTGGGTGGTGGGGTGCTGAACAGCTCCTTGGCTCTAGCAGTGGAGTTTAATAGGAGGGTGAGAAGCCGTGTTGGCCTGAAGGGTCAGCCGGGCTTGAAAACGGGGGTGGTGGTTGACCCCCTCCTCAGAGTGGCCGCGTCGATGTTATGTGCACGGTTTGCGGTGCAGGTCGAGATGACCGACTCGAATGTCAGGCGCTTGGTTAGGCTGGCATTTCCAGAGGCACTGCCCCCTTTATGGAGTGGGGTACCGGCT…	2582 nt
Ustilaginoidea virens partitivirus 1	UvPV1	Ustilaginoidea virens	KC503898	23732929	ATGGAAGATTTTACTCAAGATCCAACTCACCACTACGTACTCGGAAAGGGGTCTCGTTTGATTGACGCACTCCACCTTCGTCCTGCCAAAGAAGGTCAAGCCAACTCCGAGGAAATAGTTCCTTCCAATTTTAAATCCGATACTTTGCGAGAGATTGCGAAGTACGGTGGCTACTCAACGTATTCATCGAACTCCAATACAGATCCTCATGTTCGTGAAGCGTTAAAACTGTTCTCAAGAGATATCTATGAGGACATCCGTGGTTTCACTCGCAGGCCGCAAGGGACTCCGGGCATGTACGGTGCCTTAGCTAAGTTCAGCGGTGAGAGAAACGCGTTCTCTGATCTTTCTGCCTCTCAGCAAGCTTCGATGCGGCGTGCGTTTTCGAAAGCGAAACGC…	1619 nt
Ustilaginoidea virens partitivirus 2	UvPV2	Ustilaginoidea virens	NC_021873	24510355	ATGAACTCATTTGAAAACTTCGGTTCTTTCAAACTTAGTGCTGACGAACTTGCTGCGACTGCTGTCCCTCCCACGCCCTGGAACAATGTTTTTCGCTACATCACAGATGCGAAACGGTTTCCCGGTTACAAACGTGGTATTCTACGACAGACACAACTGTACGACCCGTACGTTAACGCAGCTTTAAAGAGTTTTAGCCCGGAACTTCACGATTCCATCAAAGGCTACACGCGTGCCCCTGGTGACGAGTGGGATGTTTACGAACGTCTTACACGATATGACAAATCACCTTTGGCTCCTGTTGACAATCCGCGTTTCAAAGCCTGTTACGATGCCGCACTCTCAGACGTTATGAAAGAGTTCAAACTTCGTGATCCTGTTGTTCCGCATTGGATTCTG…	1589 nt
Ustilaginoidea virens unassigned RNA virus HNND-1	UvURV-HNND-1	Ustilaginoidea virens	NC_027427	26041139	ATGACCTGCATGGCGGGACCGTCCGAGGAGGTTGTGATGTCAGAGTTCGTTCCTCCAGCGATCAGTGACTTGTACAAACACATGGAGGGGTTTGGGAACCGAAATCCTGGGCGCGTCAAGCCCACTACGGACACCTATGCTGGGCTCTTTTCAGAGTTGCGTGCCGTAGAGGGATGGACGCGTTCAATTTCGGGTTGGCTGGACCCCGCCCTGCTGCCAAAGATCGTTGTTCCCTCGCAGACCTCGCCTGGGATTAGATGGAAGCGCTTAGGCTATCGCACCAAACGGGCGGCACTCATGCCGGCAGTCGTGGAAGCCTCCAGGCTCGTAAGGAGAATGGCGGATACGGGGGAGAAGTACGAAGTTCCCCCGGCGGGAGTCGCTGGGAGGGGGAAGAGA…	1577 nt
Sclerotinia sclerotiorum betaendornavirus 1	SsEV1/11691	Sclerotinia sclerotiorum	NC_023893	24979045	ATGTCTCAAACAATCACAAACACAACTATTACTACTACAACAATAACCGATGCACAAATAAATACACATAAGAGGGCTTTTGGGTCCCTCTCTAAAGATTACCCAAACAAAAACCATCAGCGTGGTTTAACTTGGTTTGATGTTGTTGATCCACCTAAGCAACAGAAACATTGGCCCAAACTTACGCCTAATCCGCGATGGAAGAAGCTATCAACGTCAAAAAATGCTGTTGGTAAAGCTGAACTTGGTGGTGAAACCCAAGTTATGGCTAGTTACAATTGTTGGCAGTGCATTTTTGGCTATGATTTAGGTATTGATACTGCTATCTCATTAGAAATGATTAAGATGACGATTATGTGTCAGCCCGAAGATGCTGCACATATCCAGATCCAAGCTAGT…	10380 nt
Sclerotinia sclerotiorum botybirnavirus 1	SsBRV1	Sclerotinia sclerotiorum	NC_027138	25999933	ATGTCTTTTTCAAACAACATCGTTTCTGTTTCTGCTTTACCTACCCTGGCTACGTTGCCGTACGAGATGTGGAGCAGCGTTGTGTCTAACCTGAGCACATGGGATGCCGCTTGCATCGTCAAGAACATCCCAATGTGCCAGTCTTTGTTGTACCAAGCACTCTTAGCCCGAGCTAACCTTGACTACAACTTCGGTTGCACCCATGAGAAGATCATCTCTACTATGCCGTGTAACCACCCCCGCACATGCGAGGTGCTCCCGAAAGGCGGCCACTTCGCATTCGTATGTGCTGAGCACATCGTGGGTACATGCAGCGCTAGTTGCGATAGTGTGCTCATGAGTGCCGATGACGTGTACTCACGTTTTAAGCGCTACGAAGAGTCACGGCTCCAACGCAAG…	5777 nt
Sclerotinia sclerotiorum debilitation-associated RNA virus 2	SsDRV2	Sclerotinia sclerotiorum	NC_024298	25104554	ATGAAGCTGCGCAACCCCAAAGCGCCAATCCGGAACGACCGTAAGACTCAGCGGTCGTTCCACAAGAGAATGAGTCTTAAAGCACAGGTCGAGCCTACTCTGACGACGCAAGATCGTCTCGAGCTCGGCCACTTCTCAAACAACTTCATTCGTAAGAAGTTGTCAAGGACGGATGGCTACTGCTATCTAAGCCTTCTGAAGTGTGCTTTCAGACCATTTGCCGCGCGGGTCCTCGGACCTGACCCTTCTCTCGGGTTAATGAAGAGAAAATTGGTGGCTGACCACTACCATTCATGGCTACATGAGTATTCTTTGTCGGTCACCAAATCCTCCAGGGCGACGTTTGCTCACGTCGTTAGAGTTCCTGGAGGTACAACCTTAGCAGATGTGCCTGCTGAG…	5105 nt
Sclerotinia sclerotiorum debilitation-associated RNA virus 1	SsDRV1	Sclerotinia sclerotiorum	NC_007415	16361437	ATGAAACTGCGCAATCCTAAAGCGCCCATAAGGAATGATCGTAAGGCTCAACGATCATTCCACAAGATGTTGAGCCTCAAAGCGCAAGCCAAGCTTGCTCTGACGATTCAAGATCGCCTCGAGCTTGGTCTTCTTTCTAATAATTTTATTAGAAAGAAGCTTCAATTTGTAGATGGCTACTGCTATCTAAAATTTCTCAGATGCGCTGAGAGGAAGACTGCCGCGCGGAATCTTGGTTCCGACCCATCTCTCGGGTTAATGAAGAGAAAATTGGTACCTAGTCAGTACCACTCGTGGCAAAGCAATTATACGTTGCTTGTCACTAAGTCCTCCAAATTGACGTTCGCTCACGTCAATCGAGCCCTTGGAGGCCAAAAATTAGCTGAGGTACCAGCTAAT…	5102 nt
Sclerotinia sclerotiorum dsRNA mycovirus-L	SsNsV-L	Sclerotinia sclerotiorum	NC_017915	22716092	ATGCTTCCAGCTTATGAGACGCTATCAAAGCATTCTCAAGGAGCTAAGAAAGTAGTCGCAGGCCTTACCGACAGTATGTCGGCTAGTACTTATAAAATGAGCGGAATAGCTTATGAAGGATGGAATTACCATTATCTGTATAATAAATACAAATTAGATTCACCACCCAGTTCATATGAAGCAGCCGCAGTTGCTAGCATACTACTGAACCCTAGGCCGGACGCGCCGAACTTAACAGTTGCGCCTATTGCGGCAACGAATGCTCTGTATGAATCGTCTAAACCATACAAATTTGGTATAGGTTCATCGTGGTTACGTGCGTTTAACGAAGTCCCACTACATCTTCAAGAACAAGAACGTTTCGCGCAAAAAGCGTTTCAACATCCCGCACTAACGGAA…	4016 nt
Sclerotinia sclerotiorum fusarivirus 1	SsFV1	Sclerotinia sclerotiorum	NC_027208	26008696	ATGGATTCTTTTATGCAAGAGGTTTGGAGAATTTTCAGGAGTCGATCTGACGTTCGACTTGTGAAGAAAATATTAAGTTTGGGTTTAATTGCTCCACCACCGGTTGGTGTCACATACTATTCCAATGAAGGTATGTTGGTGGGTTGGAGCCCAAAGTTGGAGGATGAAGTTTATGAGAAAAGCAAGTGGCTCAAAAGAGCACTTTACACCATTTCTTATTTATTTTTGTTTGGGATGTTGTTGGTTCTTGTCCTGTCATCTTGTTTGTTTTCAGCATTATTTTGTGGGATGATTTTTGGACTGTTTTGGTGTTTTCTATTGCACCCTTTTGTTTGTATGGGAACTCTCATTGCTCTATTCTTCCTTGTGTTTGTAGAGATGGTAAGCTATTCAAATGTC…	4997 nt
Sclerotinia sclerotiorum hypovirus 1	SsHV1	Sclerotinia sclerotiorum	NC_015939	21813149	ATGAATTCTTTAAAACAAAACCTTTTTGTCAAGCGGAATCGATCTGGACCTTTGAAAGATCGGAAATATTCCAAAAATAAGGCAGCAACTCCACCCACTCGGGTCGCTGTTTCCAGAGGAGTGGACTATAATGGCACAGGCAGAGATTGGATCACAGGTGAATACTACCCAGATCAGGATCTTAAATTCTGTCAACCGGAAAAGGCACAGGTGAAGGCTGAAGTCATAGAACCATCCGAGTATGAAAAGAAAGTTAGATTGTCTAACAGCTTACTCGTCGAATGTGTTGACTTCTGCACAGGTGAAAAGTTCTGGGGCATTCCGGCCCCTAAACCTGAACCTATTGTCAAGCAACCTGTCAAATCTCAACGGATTCACGTTCTCGAGGAATACCATGTC…	8847 nt
Sclerotinia sclerotiorum hypovirus 2	SsHV2	Sclerotinia sclerotiorum	KJ561218	25104554	ATGAAGAAGGATTTCCGTGAAACCCGGAAAAATGGCCGTGAGTCGGCAAGCCTTGGGAGTCATGTCCCGAGCCCAGAAGTGGCTACTAGGATTACGATGGATCCTTTCAACCATCGATTACTTACCAATGATTGTATTCAATCACTTTTGACTTTGTTACCGGTCCGTCGAACCATCAACTCGGCCCAACGTTCGAGGGAGCGTCAATTCCCTCCTCAATTTTATCATAGGACAGCTGCAGGCATGATCTTGTCTGGCTTCCGCAACGGTTTTTGTTATCTATCTCTGATAAAACCCGTCAATCAACAGAGAGTCGCGACAGAGCTTCGTGCTTATCCAACTGTCCGGGCTCTGCTTCCCTACATTGACTTAGATGACTCTACCTCTGGCTTTCGAATA…	14100 nt
Sclerotinia sclerotiorum megabirnavirus 1	SsMBV1	Sclerotinia sclerotiorum	NC_027221	26063429	ATGTTGGCAAATGCCACCGCCTTAGGTGAGCAGATGCTGGTTATTGGTGACGAGTTGGGGCGTGAAAGTGGTGATGCAGAGCCGAGGGGCAAGAGGACACTGCGAGACTTTCCTATGCTGGAGTTCTCTAATGCGGTGCATGCGGTGATGGCTGATGTGGAGTTGACGTCATGGGATGCGGTGTGCGACCAACACACCAAGAATACCCCACAAACTTTATTGGTCGATTCTCCTTTGTTGTTTTCTATGGCTGGGCAGCTGTTAGCTGATGATTTTGCGCGAGCGGGAGTTATGATAGAGGGGCGCCAGTTCCTGCTATTGGGCCGAAATGGCCACACGCCTGTCCGGATGGATACTGGCACATATGCAAGCATTAAAACTTCTTTACTCCGCCATGCT…	3353 nt
Sclerotinia sclerotiorum mycoreovirus 4	SsMYRV4	Sclerotinia sclerotiorum	KU128375	28334041	ATGGAGACCACATATGCCCACCACCTTCCGGATTCCTTACTCAATACGCATTTTCCACCCGACCAACTTGAACAGAAGATTTTATGGTTTCAATCAGTCGTCGACGGAAATCTAGCAGTTGATGTAAACGACCCGAATGGTCCATCATCGTACCTACCGTTTCAGTTCCTTTTCCGTGCGTCCCAGGATTACCTACACTCCTTCATTCTTAGTTTACCACCTTCTCCTCTTTCTTCGTGTGGTGCCGACTGTACATGTACTCGTCATTTTATTCCACTACCGGTTCCGCCACCCATACCAATACATGCGTTCATTGCGCCTCCAATTCCTTCAACAGCCAAGTACGTGTGGGAACGTGACACCAACCGAATGTCTGTTGCGCCAGGAAGTGACGTATAT…	4082 nt
Sclerotinia sclerotiorum negative-stranded RNA virus 3	SsNSRV3	Sclerotinia sclerotiorum	NC_026732	27194746	ATGAATTTCAGTGAGGCATTTGAGTTTGATTCAGTCAGAGAACGTCGTTCTGCTGCTCCTGCAGAAAAACATCTCCGTAGTCCTATTCTCTCCTCTCTTATGGATAGATTAAGATTGCTTTATGATGAAATATTGCATTATAAAGAACAAAATCGTTTTGCGAAGAGTAAATTTCCTTATATCAAATCAGATGTTCCGTTAATAATTAAAAATATATGTAAACATAATGTATTGCATTCTTATTCCGGACTTGAACGTGTAGCAACTCCTTGGTTATTGGATTTAATAGGGACCTCTACAGCTCCTCAAATAGTAACTCCCGATCAATATCCTGATCTATTTACACGTACACTCATAGCGCGAGAAAGTTTGAAAACTTCACTAGCAGAATCATCAGAG…	5804 nt
Sclerotinia sclerotiorum partitivirus S	SsPV-S	Sclerotinia sclerotiorum	NC_013014	22716092	ATGCCTGCCCTTAACCTACGATACCTTTTCTCGATCTCTCGATCTGAGATGAAGAAGATTCGCTCTTCTCACACGAAGGTCTCACCACGTGAAGAAGCAACTCGCTTCTCAATTTTAAAGCACGCTATTCTCAAGCACGGTTCAGTCGGCCTTCTCAATCAAGTCCTTCTCGGTAAACGTCGTTCTGACGCTTCTGATGAACGTCTAATTCAAGACTTTCATGAATTCGAACAACCTGTTCACCCTGTGCCACGAGACAAACACTACCTACGCGCACTACGAGTCACTGAAAAGCTGATGAAACCAGCAAAGACTCTACACCCGATATCTTTCCCTGATCTAAGGTACTATCCTTGGACAAAGAACGTATCTGCTGAGGCTCCGTATAACTTCGAAAAG…	1742 nt
Sclerotinia sclerotiorum RNA virus L	SsRV-L	Sclerotinia sclerotiorum	EU779934	19073734	ATGATTAAGCAAAAGCAACAACCGAAGCCCGACTGGCAAACAGTCCCACCAAAACAACGCCACAGCCCCGGCATTAAGGGGCCCCAATCACGAACTACGCGTCCCACGCGTTCCTCTCGCAGCGCCCTGTCTGCCCCGATCCTCCGCCTGGATCACCAGAATGCACACCGTGCCCCCGACCACCCCGTCAATGTCTTAATTGGCGAGCACCTCCGTGGGGAGGTCAATGACATCATCGTAGCCTCTCGCTCACGATGGACCATCAACGTCGCCCAACCTCACACTGAGGCCCAGGTCGCCGCCCTTGAGGCATCATTCCCGGAGTACAACTTCGTGTCCTCCTACGCGCACGCCCACCACCCGAGCACTCAGGCTGCGCGCCACGCATTGGAGTTGCTC…	5894 nt
Sclerotinia sclerotiorum deltaflexivirus 1	SsDFV1	Sclerotinia sclerotiorum	NC_038977	26603216	ATGAAATCCAAATACAATCGACTAGACCCCACGAGAGGCATGAGCCTCTCTCTTTCCTTAGTGGCTGTGCTGGCAGCCACGGTGCATATCTATGCATCAGCAACAGCTCCCCTTTTATGGTACATTCTTGTGCCATTTCTTCTTTCCGCAACTGCTGCGATTTACGTCCCAGCCTTACTCTTTTCTGTCATCGTCACACTGGCAGTTCTACATATCACCACATACTCTTTTCTTTTGATGTGTGGTGCAAAAATCAAGTCCTCCCCGCCTAACACTCCCGGTTTTTGCTGGCACACAGTTGTGCCTGAAAATTACCGGCATAGGTTTTCCTATAACCCTGAGGGTTGGATTTGCCAAAAAAAATTGAAGGAGATTTTGCTCTTTAAGATTCGCTACCAT…	6227 nt
Sclerotinia sclerotiorum deltaflexivirus 2	SsDFV2	Sclerotinia sclerotiorum	NC_040649	29857477	ATGAGGGGAATCGGGAGTATGGATAGGATCCCGGGAATTCGGCCGAATTCCCGGGATCCCCTCACCGCCTTGCGTATCCCCTCCCACCCTTCTGGGGTAGGACGGATCGCAAGTCTCTCCCCCCTCCCTTCCGACCTGTCTTTGGCAGTACCCTCCCCAATTTTCGTTTGTTTGGTGTTTTTGCTTCTTGTTTGGGTTTTTGCTTTCGACCAAGGTCGCATTGATGATCCCGCCATGGTCTGGTACCCCATGGGCCGTCTCGCTTTCCGCGTGACGGTCCTGGCCCTACCCGCCGTGCACATCTTTGCCTTGGCACTTACTCTCCTTTTTCCTGTTTTTTGCTTGGTTTTATTCCTACCCTTCCAAATCCTCGGATTGGCCCTTTTCGGCCATCGCCGT…	6344 nt
Sclerotinia sclerotiorum mycotymovirus 1	SsMTV1	Sclerotinia sclerotiorum	MK530705	31338072	ATGACTGACTACTCGGACGAATACCGTTACGACCCTTTCGACTTGGTCGACGAGCCGTTCCCCGACACCACCACCGTCCTAATCTTTGAGGAAGCTTACATGCAATCCGCCTTTGCGGTCAACAGGCTTATGGCTGAGCACATGAACGATGGCTATCTCCACAGTTTTGAACCAGATAAACACGCGACTGACTTCTACAGAGCGGTGGCCTACGGACTCCGCTTAATTCTAGAGACTAACGCACCTGGTTCGGATCTTGGCCCCCTGCTCGCGATGGTTTACACATTTCGTCATGGTCCCTTCCACGAGCTTATCTCATATCTTGGTCGCTTGGACCCTCGCGAGTTCATGAATTTCCTCCGATTTCTAGAGGACGTCTGCAGCTTTTGCCCAGATCGT…	5879 nt
Sclerotinia sclerotiorum ourmia-like virus 1	SsOLV1	Sclerotinia sclerotiorum	KP900928	27194764	ATGGCTACAACTACTTTTGACAAAGATATTGCTGTACCCGTCGTTCCAGAGTTAGAGGATCCGGCGACGAACTGTCGTCTTTACAAAGCCCGCACCAATGATCTGGTCAAGCGCGCATCGCTAACGGTAGGGGAACTTCACGCCCTCAAGATAGAACCTTTTCTCCTGAAAGATGGAACCTGTCTGGAAACCTATAAGCAAGTGAAGAAATATCTTTCGCAAGATGTTTCTGAATTGCCGGAGGTTCAGCTGGCTTTCCAGTCGATCAAGAAATTGCTCCCTGATGCATGCGAATGCATGCAGGGATCTATGCTTGAGGATCTGAAGACCCGTCTAACTCGCCCTGCTCCTACCCTCCCATCGGGTTACGTCAACTTTTGTAAAAAGATCGTTAAAGAA…	2060 nt
Sclerotinia sclerotiorum ourmia-like virus 4	SsOLV4	Sclerotinia sclerotiorum	MN715322	32256488	ATGAGAGAACCTAGACACTTACGGCAAGGCATCGTGGTAGCAGAAGGAGGAAGGGAGCCGGATCAACGGTTGCGAAAACCTACGGGCGCTAGTACCAACTGCCGGTGGCTGGATGGAGGTAAGCCTCAATTCCCAACCACTCTGGATGCCCTGGATAGCATTAACCAGGATAAACGAAACATGTGCAAGGGGACGAACGAAAAGAAGGCCGTGTATCGGGCACGAGAAACAAAACGACGGGGATCAGCAGAGGAAGAAAGGGAAGGTGCCGCCAAGTCAGGGCGAGAGAATAATGTGGACAGGATTGGGGACGACACTTGCCTCCCCATGGTAGTTGAAGGAGACGGTATTCGTAGGCATTGTCTGCGATACCACAAGAGAAATCACTTGATCTCAAAC…	2390 nt
Sclerotinia sclerotiorum partitivirus 1	SsPV1	Sclerotinia sclerotiorum	JX297511	24965462	ATGGATTCTATCCGTAACATCTTTCAAGAACTCCGCCAAACAAATGTTTTGGAATGGAAACTCTTCCAGAAATTTGGACAGACTACCACGAACCCGACCTACTCGCACCCCGACGCTGACCTCCGACGAATTCAAGAAACCTTCCGTGACCCACATCTCGAACGCTCACAAACTCAAGAATTCAAACTGCATTATACCGACACTTACTCTGGCTTCCGCGAATCCGATCTCTCCAAAAATGAAGACTTCGAATTCTACAAACCCATTGACCCGTCATCTATCCCCGCCTCAAGACTCCCCGCTCCTGGCATCTCCGTACTTCCAATCCGTACGCACGCAGAACAAGTCATCACCGCAACCGAACAAGTCCCCGAAACTGGTTATCAACTCCATCCCCTT…	2114 nt
Sclerotinia sclerotiorum reovirus 1	SsReV1	Sclerotinia sclerotiorum	KU255424	28548042	ATGTGGATAGATGATTTTCAATATCGTTTGAGTACAGCAATCCAACCGCACATCGACTTAGACGCAGCCAAAAAGTATGCATTTTCAACAAAAAATCAATCAGCGACAAAAGAAAGCAAAGAACGCAAGCGCGAAGAAAAACAATACGCAGCACGGACCACCAGCGAGTATACAGACAAGAAGATACCCAGCATCCTACCAGGAAACATCCCATACGCTGAATCGGTCGAACTCGCAAAGGAATTTATCACCACGTTCGAAGAAGCTTCAACCATATTAGATGATGAAATCCCAATGGATATGTCCGAATCTTATCATAATTCGCCTCATGCAAAGTTAAACCGTTTAATTGGACAGTTACAGTACGTTCACGGAGCCGTAAAGAATGCAATCATCACC…	4382 nt
Sclerotinia sclerotiorum botybirnavirus 2	SsBRV2	Sclerotinia sclerotiorum	KT962972	27267756	ATGCTACACGACTTAAATATTATGGCTTCTTCAAACACAAACAACAGTGCACAGACTGTCTTCTCTGCAAACAACATCACTTCCTCGGAGTCTAAAACTCCAACAACAAAAAAGGCTAAGGCCAACAAAAAACAGTTGAAACGTGCGGAGGTGAATTTTTTCAATGGATACTGCTACCTAGCTTTGATCCATTCAGATTTGAGAGCCAAGGCCCATGAATATTTGGGAGCTTGGCCTCTGGTGAGTGAGGTCGAGGAGTTCATCGGCGGGGATTGGGATAGGTACTCAACTGAGAAAGTTGGTGTACAAGTTGTCCCATACCCAACATCCGATTCAATCCTCGTTGCTTACCACATAACGATGGGCAACGTATTTCCATCCGAGATCCTCGACGAGATG…	5606 nt
Sclerotinia sclerotiorum botybirnavirus 3	SsBV3	Sclerotinia sclerotiorum	MK530703	31338072	ATGAAATTCAAAATGCCTTACAACACACAAACCGCCTCCTCGGCGCAAGAGGACAACAGAGTGGAGAATGTTGCTAAATCAGCTCCACAAAACATAAACTTGCCTGCTGAATTGTGGGCCTTGGTGTCGAACAGTTTGCAGTCGTACGACTGTGCTGTCGTGTCGAAGTGCGTTGGAGTGAGCTCCCACCCCTTGGTGGTTGCCATGATGTCGAGAGCAGCTGACGAGTACAAGTACCCGTGTCCTGCTGCTCGAAGAGTGTACGCAGTGCCCTGCGGTTGCAAGGCATTCATGAGGTCGACGGTAGGACACCTCGTAGTAAAGAAGGATGAGGTTGGGAGTTTCATCTGCTGTGCCTACAGCGGCACGAGATCGTGTCACTGCAAGAGCGGCTCCATG…	5705 nt
nt- Nucleotide

## Sheet: Sheet2
Supplementary Data S2. The detailed nucleotide composition of all selected mycoviruses in this study.
mycovirus	%A	%C	%T	%G	%GC	%GC3s	%GC1	%GC2	%GC12	%GC3	A3/(A3+T3)|4%	G3/(C3+G3)|4%
CHV1	25.02	25.41	23.33	26.25	51.65	57.4	60.7569	42.7277	51.7423	57.5162	44.7574	46.577
CHV2	27.3	24.04	23.56	25.1	49.14	50.58	59.9014	42.4398	51.1706	50.4749	49.3557	45.6583
CHV3	25.96	21.07	27.83	25.15	46.21	42	58.0261	42.4724	50.2492	42.4366	35.9763	52.4838
CHV4	19.74	27.55	22.93	29.78	57.33	62.94	67.1286	46.2246	56.6766	63.3819	37.3311	47.4522
CpMyRV1	28.49	20.91	31.27	19.34	40.25	25.15	54.7362	47.3977	51.067	25.4746	48.538	43.0464
CpBV1	22.26	29.68	21.59	26.48	56.16	62.77	67.0419	44.6278	55.8349	63.3353	49.2063	39.4444
RnQV1	27.46	23.19	20.52	28.83	52.02	55.39	61.6524	44.9374	53.2949	55.8322	63.6646	62.2074
RnMBV1	21.46	22.87	26.11	29.56	52.43	52.85	63.8489	46.3702	55.1096	53.53	28.7313	52.027
RnMBV2	22.18	22.9	24.83	30.09	52.99	54.41	63.773	46.6022	55.1876	54.8919	43.7247	58.194
RnFV1	24.43	21.08	28.95	25.53	46.62	50.24	53.099	42.0836	47.5913	50.9798	35.6742	50.1529
RnPV1	28.31	30.52	25.82	15.35	45.87	48.82	56.9228	38.5168	47.7198	48.2759	45.7627	13.2353
RnPV2	27.04	28.09	26.38	18.49	46.58	45.85	60.0407	40.3352	50.188	45.7262	46.2025	20.339
RnVV1	20.32	30.57	22.06	27.05	57.61	64.98	64.2529	50.065	57.1589	66.1927	38.6905	40.1961
RnHV2	28.2	24.31	23.29	24.2	48.51	48.56	59.1185	43.7969	51.4577	49.6291	54.7533	46.9364
RnFGV1	30.28	22.23	24.87	22.61	44.84	42.45	54.8414	42.7248	48.7831	42.3861	53.951	52.4664
RnFGV3	20.98	28.69	26.5	23.83	52.52	51.09	62.3763	48.6809	55.5286	52.0405	32.7536	37.6582
RnMTV4	30.72	20.77	25.95	22.57	43.34	46.73	50.6862	36.7873	43.7368	47.4967	46.7181	36.9231
BVX	26.94	35.9	18.22	18.93	54.83	63.88	62.8254	43.3234	53.0744	64.1873	52.809	16.8443
BcEV1	34.63	18.69	27.24	19.44	38.13	33.56	47.7617	39.457	43.6094	34.6617	49.4792	46.5409
BcHV1	28.32	21.6	26.94	23.15	44.74	38.69	57.0531	42.3883	49.7207	39.5972	41.5493	38.7629
BcFV1	27.29	22.51	26.63	23.57	46.08	46.88	53.8698	42.3311	48.1005	48.1713	47.6071	43.2749
BcMyV1	29.15	21.58	28.76	20.5	42.09	35.41	54.294	42.1655	48.2297	36.1549	48.2234	47.0199
BcNSRV1	38.56	12.76	32.09	16.59	29.35	24.32	37.9522	29.6783	33.8152	25.1621	43.1856	52.4823
BcPV2	30.63	26.72	24.54	18.1	44.83	40.55	56.3653	42.2811	49.3232	39.7676	53.8462	13.8614
BOLV1	24.76	22.04	29.6	23.61	45.64	41.35	53.4358	47.3246	50.3802	41.9883	29.3023	40.146
BcRV1	26.69	24.25	26.11	22.95	47.2	39.46	59.1104	47.9064	53.5084	39.7593	47.2477	44.664
FgALV1	26.12	22.97	24.5	26.41	49.38	49.71	60.16	42.393	51.2765	50.353	40.8989	46.7641
FgNSRV1	28.87	22.25	25.99	22.9	45.14	43.56	55.9238	41.9032	48.9135	43.7839	50.8982	48.8127
FgDFV1	17.28	34.21	24.26	24.25	58.46	63.56	65.264	50.4461	57.855	63.9427	25.8741	31.3299
FgHV1	27.47	23.99	24.56	23.98	47.97	49.19	57.1607	43.5578	50.3593	49.1437	44.519	43.0446
FgAV1	21.2	21.68	27.52	29.6	51.28	49.11	62.2574	46.4054	54.3314	50.0968	26.1017	45.0382
FgHV2	25.4	24.29	24.77	25.53	49.83	52.96	59.2626	42.3459	50.8042	52.8861	40.6086	52.7716
FgMTV1	17.97	35.47	22.37	24.19	59.67	68.4	64.7966	50.1203	57.4585	68.3596	31.0263	30.1246
FgV-ch9	26.77	23.4	22.55	27.27	50.67	50.83	61.255	44.9999	53.1275	51.8318	55.2817	56.015
FgV1	20.16	25.62	28.41	25.81	51.43	55.45	59.8338	44.2447	52.0392	56.3245	27.4238	39.5294
FgV2	26.13	23.14	22.82	27.91	51.05	51.66	61.824	44.8029	53.3135	52.6001	50.9091	61.7329
FgV3	24.11	26.4	25.81	23.68	50.08	50.9	59.6373	44.8697	52.2535	51.021	37.3178	42.9508
FgV4	22.77	27.91	21.74	27.58	55.49	60.61	66.0093	44.7672	55.3883	61.3027	53.7313	44.4954
RsV-717	29.46	26.13	29	15.41	41.54	38.25	53.4678	39.5975	46.5326	38.8257	55.122	23.6364
RsPV2	26.76	28.95	25.59	18.7	47.65	51.86	56.239	40.504	48.3715	50.8172	37.4101	23.4848
RsNSRV2	35.43	15.3	29.44	19.83	35.12	29.96	46.4553	35.9754	41.2154	31.1932	52.1441	52.7197
RsFV1	31.13	19.65	26.99	22.23	41.87	39.93	52.1691	39.2785	45.7238	40.2864	51.9906	53.9749
RsBPLV1	27.41	24.22	17.67	30.69	54.92	97.13	44.3189	31.9665	38.1427	97.76	44.4444	49.8584
RsDSRV1	23.86	25.06	20.83	30.25	55.32	64.99	64.3862	42.2927	53.3395	65.5045	42.3077	51.6746
RsOLV2	18.22	30.34	23.74	27.71	58.04	59.13	68.7944	52.2679	60.5312	60.0437	32.0346	44.9721
RsOLV3	17.58	30.96	23.69	27.76	58.73	60.94	68.3663	52.934	60.6502	61.0843	29.4606	43.6416
RsOLV4	17.62	31.27	21.64	29.47	60.74	65.84	69.1371	53.8802	61.5086	65.601	32.0611	42.5163
RsALV3	18.92	32.18	21.55	27.35	59.53	66.23	68.0439	50.2259	59.1349	66.1246	40.3153	43.7947
RsEV5	31.8	21.18	23.25	23.76	44.95	46.56	54.1324	39.6468	46.8896	47.5289	59.0331	49.3092
RsEV6	33.96	21.38	22.76	21.9	43.28	43.81	52.9664	39.3649	46.1657	44.4712	58.8471	45.0439
RsPV6	28.31	29.24	26.24	16.2	45.44	47.4	57.1212	40.6342	48.8777	48.2743	48.9796	18.0556
RsPV7	32.3	19.95	26.34	21.42	41.37	30.51	56.8729	39.5928	48.2328	29.7444	57.1429	43.3333
RsPV8	30.87	26.79	23.27	19.07	45.86	46.02	59.1759	37.0806	48.1282	44.7616	57.4194	13.2653
RsdsRNA6	26.94	25.87	22.17	25.01	50.89	54.43	61.4809	42.8032	52.142	54.6716	54.2125	45.935
RsdsRNA7	26.36	25.67	21.77	26.2	51.88	55.48	64.5	43.8696	54.1848	55.3911	43.8525	41.0646
RsdsRNA8	26.37	23.03	24.5	26.11	49.14	51.11	60.2811	44.231	52.256	51.3837	45.0893	41.3978
RsFV2	31.55	19.58	27.77	21.1	40.68	38.99	50.558	38.0817	44.3199	39.422	48.8834	49.5192
RsHV1	25.63	27.83	22.99	23.55	51.39	53.37	61.4437	45.9228	53.6832	53.1477	48.111	33.8028
RsBaRV1	25.61	22.53	23.72	28.14	50.67	51.32	61.5011	42.8195	52.1603	51.4772	46.5517	49.5495
RsBeNV1	25.89	23.82	25.14	25.14	48.96	49.97	57.8787	43.9256	50.9021	50.6074	38.1385	37.9699
RsFLV1	19.11	34.2	16.27	30.43	64.62	81.01	69.2351	49.2782	59.2566	81.3825	45.3704	40.6467
MoNV1	25.38	24.11	24.49	26.02	50.13	51.14	61.0432	44.1963	52.6197	51.9814	44.8454	49.1124
MoV1	18.65	30.85	25.13	25.37	56.22	57.52	64.022	52.9868	58.5044	58.1779	34.6667	37.3626
MoV2	21.22	31.09	18.81	28.88	59.97	68.84	65.8383	51.9654	58.9018	69.2451	53.0864	42.1384
MoV3	20.3	29.7	21.19	28.81	58.51	66.25	65.7561	49.4155	57.5858	66.5334	43.6709	40.7643
MoPV1	26.17	25.31	24.81	23.7	49.01	51.06	60.4044	38.802	49.6032	50.3968	44.697	37.1901
MoCV1-A	21.04	25.44	18.97	34.54	59.99	72.57	67.2771	46.2396	56.7584	73.8444	44.5122	65.3938
MoCV1-B	21.72	25.21	19.56	33.51	58.72	68.59	66.3421	47.1522	56.7472	69.6274	50.8772	61.8227
MOLV1	21.29	24.09	25.96	28.66	52.75	53.08	58.1035	50.5229	54.3132	53.5206	32.7044	44.8485
MOLV4	24.14	25.94	21.85	28.08	54.01	57.88	61.3669	48.1746	54.7707	58.1919	44.0789	47.6684
MoVA	17.51	24.38	24.85	33.27	57.64	61.36	66.5237	48.9143	57.719	61.7366	22.5806	53.7931
UvRV1	24.68	24.56	24.31	26.46	51.01	48.92	61.3252	48.6066	54.9659	49.534	47.1111	54.2714
UvRV5	19.01	25.24	19.71	36.04	61.29	70.94	66.8295	51.2497	59.0396	71.576	42.2222	63.7143
UvPV1	25.68	21.73	25.62	26.98	48.7	48.11	58.545	44.1638	51.3544	48.3317	46.1538	54.2056
UvPV2	24.72	25.6	28.74	20.94	46.54	43.64	56.8217	44.2103	50.516	43.5932	32.0513	33.9806
UvURV-HNND-1	21.42	25.6	21.36	31.62	57.22	67.28	64.9412	47.1003	56.0207	66.6648	46.6667	55.4913
SsEV1/11691	34.25	17.29	29.07	19.39	36.69	27.54	50.012	39.1992	44.6056	28.1554	47.7432	44.4805
SsBRV1	27.5	24.37	22.69	25.44	49.81	51.58	59.2404	43.9559	51.5982	51.1379	52.7273	37.2396
SsDRV2	29.53	20.49	27.65	22.33	42.81	40.57	53.6218	39.4026	46.5122	41.1519	39.7408	47.8431
SsDRV1	30	19.46	28.53	22.01	41.47	36.73	53.4678	38.8154	46.1416	37.5287	39.5604	43.3071
SsNsV-L	27.56	22.93	26.04	23.48	46.4	38.64	58.7864	46.4487	52.6175	39.1107	47.6077	52.7344
SsFV1	32.41	17.45	29.87	20.27	37.72	33.38	47.0826	37.4276	42.2551	34.3018	48.8839	49.2611
SsHV1	29.43	19.86	27.24	23.47	43.33	38.24	55.691	40.2733	47.9821	38.9572	43.884	48.307
SsHV2	26.17	23.89	25.28	24.66	48.55	46.15	59.8434	45.3973	52.6203	46.6493	43.0833	43.8579
SsMBV1	23.17	21.23	27.1	28.5	49.73	47.43	60.8113	45.9033	53.3573	48.3748	46.2094	59.9251
SsMYRV4	24.81	23.56	27.33	24.3	47.86	43.78	58.7775	47.0712	52.9244	44.4755	43.9506	50.3497
SsNSRV3	32.82	19.07	30.09	18.02	37.09	25.52	50.1167	41.6362	45.8765	25.4988	50.5636	51.7766
SsPV-S	30.58	25.7	24.78	18.93	44.64	41.24	60.5511	37.8854	49.2183	41.6059	50.6024	25.8427
SsRV-L	18.69	38.05	20.92	22.34	60.39	63.91	69.9609	53.6918	61.8264	63.7307	32.967	20.7447
SsDFV1	21.15	25.35	31.58	21.92	47.27	39.01	60.3344	47.6056	53.97	39.9398	26.0553	33.5052
SsDFV2	17.51	32.66	25.82	24.02	56.67	60.47	65.4253	50.1512	57.7883	60.8901	22.3969	29.9145
SsMTV1	21.53	30.43	24.74	23.3	53.72	60.08	61.179	44.564	52.8715	59.9829	30.735	29.982
SsOLV1	23.48	23.14	27.61	25.76	48.91	47.39	57.1615	46.8558	52.0086	47.8292	33.871	49.0323
SsOLV4	29.99	21.58	21.92	26.52	48.1	48.3	55.1912	45.6313	50.4112	48.7665	50.2732	52.0468
SsPV1	25.72	31.87	26.52	15.89	47.75	50	56.8916	43.4211	50.1563	49.4469	43.4286	13.8365
SsReV1	29.43	20.6	27.42	22.54	43.14	36.02	55.3839	43.2654	49.3246	35.8969	53.5047	56.5401
SsBRV2	29.96	22.29	23.38	24.36	46.66	45.18	56.1692	44.2477	50.2085	45.0721	51.5712	50
SsBV3	29.3	21.99	19.44	29.27	51.26	55.2	59.3437	44.5515	51.9476	55.9126	60.0907	64.1463
ENC represents the effective number of codons.
GC represents the G+C content.
GC1 represents frequencies of the G+C content at the first positions of codons.
GC2 represents mean frequencies of the G+C content at the second positions of codons.
GC12 represents mean frequencies of the G+C content at the first and second positions of codons.
GC3 represents the G+C content at the third positions of codons.
GC3s represents the frequency of the nucleotides G+C at the third positions of synonymous codons.

## Sheet: Sheet3
Supplementary Data S3. The ENc values of all selected mycoviruses and the genes of R. solani, F. graminearum, S. sclerotiorumin, and B. cinerea in this study.
mycoviruses	ENc		Rhizoctonia solani genes	ENc		Fusarium graminearum genes	ENc		Sclerotinia sclerotiorum genes	ENc		Botrytis cinerea genes	ENc
CHV1	57.38		CEL57496.1	31.05		FGRAMPH1_01T13747	26.72		sscle_03g029900	29.17		BCIN_10g04300	28.37
CHV2	58.21		CEL58096.1	32.48		FGRAMPH1_01T05905	26.98		sscle_06g048630	29.27		BCIN_01g09540	29.2
CHV3	53.83		CEL57682.1	32.92		FGRAMPH1_01T05311	27.47		sscle_14g097900	29.27		BCIN_11g05380	29.44
CHV4	53.79		CEL63033.1	33.33		FGRAMPH1_01T05725	27.53		sscle_06g049330	29.55		BCIN_14g01200	29.53
CpMyRV1	47.72		CEL54157.1	33.64		FGRAMPH1_01T07471	27.54		sscle_04g036450	29.82		BCIN_02g03530	29.54
CpBV1	52.61		CEL54131.1	33.75		FGRAMPH1_01T07553	27.61		sscle_03g024330	30.54		BCIN_10g01500	29.91
RnQV1	52.24		CEL57318.1	33.91		FGRAMPH1_01T14929	27.66		sscle_11g082980	30.74		BCIN_03g01010	30.37
RnMBV1	56.47		CEL54366.1	34.28		FGRAMPH1_01T01333	27.92		sscle_16g108170	30.96		BCIN_02g06900	30.43
RnMBV2	57.11		CEL51818.1	34.48		FGRAMPH1_01T06963	27.96		sscle_08g067290	31.34		BCIN_04g06000	30.66
RnFV1	54.98		CEL57952.1	34.63		FGRAMPH1_01T19259	28.08		sscle_03g029910	31.57		BCIN_13g04730	30.69
RnPV1	45.8		CEL58987.1	34.64		FGRAMPH1_01T20767	28.21		sscle_07g058180	31.81		BCIN_01g05310	30.8
RnPV2	49.8		CEL51874.1	34.76		FGRAMPH1_01T01083	28.39		sscle_01g008680	32.28		BCIN_14g00850	31
RnVV1	52.64		CEL61469.1	35.14		FGRAMPH1_01T02743	28.4		sscle_06g054250	32.39		BCIN_05g06640	31.04
RnHV2	60.14		CEL51747.1	35.29		FGRAMPH1_01T12903	28.44		sscle_03g030270	32.93		BCIN_03g07110	31.07
RnFGV1	58		CEL57814.1	35.29		FGRAMPH1_01T22135	28.45		sscle_02g016900	33.05		BCIN_01g05590	31.09
RnFGV3	55.67		CEL61520.1	35.43		FGRAMPH1_01T07463	28.65		sscle_03g026580	33.1		BCIN_01g05310	31.1
RnMTV4	54.39		CEL51539.1	35.46		FGRAMPH1_01T06139	28.72		sscle_06g054110	33.12		BCIN_14g04790	31.41
BVX	42.21		CEL62067.1	35.6		FGRAMPH1_01T16193	28.73		sscle_06g051690	33.13		BCIN_08g01110	31.45
BcEV1	52.96		CEL60236.1	35.66		FGRAMPH1_01T07071	28.83		sscle_03g029800	33.44		BCIN_03g06600	31.46
BcHV1	55.39		CEL54247.1	35.89		FGRAMPH1_01T03709	28.96		sscle_03g026300	33.46		BCIN_04g06570	31.55
BcFV1	56.76		CEL62613.1	35.96		FGRAMPH1_01T24759	28.99		sscle_06g055100	33.54		BCIN_01g02200	31.64
BcMyV1	54.13		CEL59237.1	35.99		FGRAMPH1_01T13409	29.02		sscle_08g067200	33.57		BCIN_03g07120	31.69
BcNSRV-1	39.78		CEL62047.1	36		FGRAMPH1_01T15317	29.09		sscle_02g012110	33.66		BCIN_10g05430	31.83
BcPV2	49.22		CEL59167.1	36.41		FGRAMPH1_01T17903	29.1		sscle_02g016630	33.66		BCIN_03g06990	32.12
BOLV1	53.52		CEL63649.1	36.48		FGRAMPH1_01T03695	29.19		sscle_03g029450	33.7		BCIN_03g05960	32.15
BcRV1	57.32		CEL58561.1	36.52		FGRAMPH1_01T12575	29.22		sscle_04g039740	33.83		BCIN_11g03090	32.17
FgALV1	57.52		CEL60217.1	36.6		FGRAMPH1_01T27257	29.24		sscle_11g083230	34.03		BCIN_09g05760	32.22
FgNSRV-1	55.15		CEL54597.1	36.61		FGRAMPH1_01T18335	29.28		sscle_02g015170	34.05		BCIN_09g05760	32.22
FgDFV1	49.12		CEL63098.1	36.7		FGRAMPH1_01T19307	29.32		sscle_10g075950	34.11		BCIN_09g00280	32.26
FgHV1	57.3		CEL61669.1	36.76		FGRAMPH1_01T06055	29.34		sscle_03g029780	34.14		BCIN_09g00280	32.26
FgAV1	52.16		CEL56246.1	36.76		FGRAMPH1_01T22955	29.35		sscle_15g103590	34.2		BCIN_02g06790	32.29
FgHV2	56.53		CEL63847.1	36.8		FGRAMPH1_01T26437	29.52		sscle_03g024020	34.26		BCIN_02g04870	32.32
FgMTV1	46.19		CEL61982.1	36.83		FGRAMPH1_01T14931	29.54		sscle_09g068880	34.34		BCIN_08g05540	32.44
FgV-ch9	56.8		CEL55539.1	36.84		FGRAMPH1_01T10877	29.54		sscle_16g110130	34.37		BCIN_01g02210	32.48
FgV1	53.16		CEL57847.1	36.89		FGRAMPH1_01T12245	29.68		sscle_16g109420	34.4		BCIN_07g01540	32.48
FgV2	56.59		CEL54468.1	36.91		FGRAMPH1_01T09165	29.69		sscle_09g070160	34.42		BCIN_03g07460	32.6
FgV3	57.42		CEL58501.1	36.96		FGRAMPH1_01T19959	29.77		sscle_03g028820	34.44		BCIN_10g00300	32.69
FgV4	54.42		CEL57522.1	37.08		FGRAMPH1_01T00803	29.77		sscle_02g020200	34.47		BCIN_03g03620	32.71
RsV-717	49.61		CEL61737.1	37.09		FGRAMPH1_01T20923	29.78		sscle_09g069500	34.67		BCIN_03g07630	32.94
RsPV2	48.6		CEL54469.1	37.09		FGRAMPH1_01T15331	29.78		sscle_03g030410	34.72		BCIN_13g00890	33.06
RsNSRV2	48.09		CEL51609.1	37.13		FGRAMPH1_01T18905	29.85		sscle_12g089690	34.73		BCIN_13g04410	33.17
RsFV1	52.18		CEL52228.1	37.22		FGRAMPH1_01T07775	29.88		sscle_01g009540	34.73		BCIN_13g01810	33.23
RsBPLV1	28.28		CEL58094.1	37.35		FGRAMPH1_01T04531	29.93		sscle_06g054450	34.76		BCIN_11g05460	33.52
RsDSRV1	53.89		CEL52135.1	37.45		FGRAMPH1_01T04521	30		sscle_14g101050	34.78		BCIN_03g03210	33.53
RsOLV2	54.73		CEL58362.1	37.49		FGRAMPH1_01T01259	30.02		sscle_14g098340	34.98		BCIN_05g05820	33.66
RsOLV3	52.97		CEL53363.1	37.58		FGRAMPH1_01T22193	30.08		sscle_05g041820	35.08		BCIN_14g04230	33.67
RsOLV4	50.61		CEL56854.1	37.58		FGRAMPH1_01T13319	30.11		sscle_05g043400	35.09		BCIN_09g06480	33.68
RsALV3	50.87		CEL59381.1	37.59		FGRAMPH1_01T13223	30.17		sscle_14g099090	35.13		BCIN_04g04070	33.68
RsEV5	53.91		CEL54591.1	37.62		FGRAMPH1_01T07345	30.21		sscle_02g019710	35.37		BCIN_02g04220	33.76
RsEV6	55.35		CEL57606.1	37.64		FGRAMPH1_01T24673	30.21		sscle_11g083650	35.41		BCIN_09g06450	33.79
RsPV6	48.87		CEL59643.1	37.75		FGRAMPH1_01T06103	30.21		sscle_16g109260	35.45		BCIN_01g06450	33.83
RsPV7	50.68		CEL54385.1	37.81		FGRAMPH1_01T03321	30.22		sscle_10g080410	35.47		BCIN_01g06450	33.83
RsPV8	49.66		CEL51885.1	37.88		FGRAMPH1_01T15321	30.23		sscle_07g058540	35.53		BCIN_15g02120	33.87
RsdsRNA6	54.99		CEL60237.1	37.9		FGRAMPH1_01T25911	30.24		sscle_09g070580	35.59		BCIN_06g06330	33.9
RsdsRNA7	54.81		CEL54424.1	37.91		FGRAMPH1_01T10777	30.27		sscle_01g009130	35.63		BCIN_08g01110	34.03
RsdsRNA8	56.57		CEL63219.1	37.95		FGRAMPH1_01T10065	30.28		sscle_04g033500	35.7		BCIN_12g05210	34.06
RsFV2	53.75		CEL63905.1	38.09		FGRAMPH1_01T04861	30.34		sscle_02g020620	35.7		BCIN_08g00200	34.07
RsHV1	55.52		CEL63542.1	38.13		FGRAMPH1_01T16781	30.37		sscle_12g087220	35.82		BCIN_13g04730	34.16
RsBarV1	57.56		CEL62550.1	38.13		FGRAMPH1_01T24995	30.38		sscle_14g098010	35.99		BCIN_03g00590	34.19
RsBenV1	55.02		CEL61856.1	38.22		FGRAMPH1_01T22651	30.4		sscle_02g012080	36.06		BCIN_11g02240	34.2
RsFLV1	40.78		CEL59896.1	38.32		FGRAMPH1_01T11113	30.41		sscle_05g048350	36.07		BCIN_09g02490	34.21
MoNV1	59.89		CEL59406.1	38.35		FGRAMPH1_01T14147	30.49		sscle_08g067190	36.28		BCIN_01g01800	34.25
MoV1	53.36		CEL55266.1	38.43		FGRAMPH1_01T03063	30.5		sscle_01g010680	36.31		BCIN_11g05160	34.39
MoV2	52.23		CEL59462.1	38.45		FGRAMPH1_01T06647	30.55		sscle_09g070050	36.34		BCIN_15g02380	34.4
MoV3	53.74		CEL63920.1	38.59		FGRAMPH1_01T19255	30.56		sscle_08g067950	36.39		BCIN_03g01820	34.4
MoPV1	56.96		CEL59830.1	38.59		FGRAMPH1_01T15383	30.59		sscle_05g043840	36.4		BCIN_09g05590	34.42
MoCV1-A	47		CEL62249.1	38.67		FGRAMPH1_01T13337	30.62		sscle_09g072950	36.45		BCIN_02g07470	34.46
MoCV1-B	49.19		CEL61076.1	38.67		FGRAMPH1_01T25827	30.62		sscle_01g002160	36.53		BCIN_07g02610	34.49
MOLV1	59.84		CEL63896.1	38.7		FGRAMPH1_01T15633	30.64		sscle_12g089590	36.54		BCIN_01g09660	34.52
MOLV4	60.3		CEL59489.1	38.71		FGRAMPH1_01T20153	30.66		sscle_02g011830	36.57		BCIN_12g01300	34.53
MoVA	52.18		CEL57336.1	38.72		FGRAMPH1_01T25713	30.69		sscle_08g065980	36.59		BCIN_13g04420	34.6
UvRV1	57.55		CEL63553.1	38.82		FGRAMPH1_01T04057	30.71		sscle_08g068110	36.68		BCIN_03g06970	34.62
UvRV5	50.57		CEL51841.1	38.83		FGRAMPH1_01T23167	30.72		sscle_13g093670	36.75		BCIN_04g05700	34.78
UvPV1	59.97		CEL59334.1	38.88		FGRAMPH1_01T26761	30.73		sscle_10g080020	36.78		BCIN_10g04290	34.8
UvPV2	53.51		CEL62603.1	38.9		FGRAMPH1_01T07735	30.75		sscle_15g103580	36.79		BCIN_02g01060	34.88
UvURV-HNND-1	55.06		CEL59225.1	39		FGRAMPH1_01T20431	30.75		sscle_11g082610	36.82		BCIN_04g01180	34.99
SsEV1/11691	47.7		CEL59634.1	39.02		FGRAMPH1_01T18451	30.76		sscle_04g038660	36.88		BCIN_05g04910	35.05
SsBRV1	55.87		CEL57119.1	39.04		FGRAMPH1_01T20195	30.76		sscle_15g106330	36.95		BCIN_16g02020	35.06
SsDRV2	54.8		CEL51845.1	39.04		FGRAMPH1_01T03447	30.77		sscle_08g068140	36.99		BCIN_14g04590	35.13
SsDRV1	54.28		CEL51524.1	39.08		FGRAMPH1_01T02317	30.78		sscle_09g069800	37.01		BCIN_01g02565	35.17
SsNsV-L	57.18		CEL57224.1	39.08		FGRAMPH1_01T01095	30.79		sscle_09g070260	37.06		BCIN_12g05510	35.22
SsFV1	49.4		CEL63233.1	39.1		FGRAMPH1_01T14665	30.81		sscle_03g023580	37.07		BCIN_13g03600	35.26
SsHV1	54.69		CEL59985.1	39.1		FGRAMPH1_01T07751	30.84		sscle_02g020190	37.22		BCIN_01g02580	35.28
SsHV2	57.11		CEL61231.1	39.2		FGRAMPH1_01T02095	30.87		sscle_15g104650	37.23		BCIN_01g02580	35.28
SsMBV1	54.17		CEL58118.1	39.21		FGRAMPH1_01T03929	30.93		sscle_01g010760	37.24		BCIN_04g03100	35.31
SsMYRV4	56.05		CEL54262.1	39.3		FGRAMPH1_01T24443	31.05		sscle_09g071560	37.24		BCIN_11g05900	35.35
SsNSRV-3	47.26		CEL63014.1	39.34		FGRAMPH1_01T07331	31.06		sscle_02g021820	37.25		BCIN_09g05600	35.41
SsPV-S	49.01		CEL62786.1	39.4		FGRAMPH1_01T02011	31.09		sscle_10g077660	37.47		BCIN_11g05240	35.47
SsRV-L	44.98		CEL62313.1	39.51		FGRAMPH1_01T12735	31.14		sscle_16g110530	37.47		BCIN_11g05240	35.47
SsDFV1	49.51		CEL61233.1	39.56		FGRAMPH1_01T11093	31.15		sscle_10g078340	37.49		BCIN_11g05240	35.47
SsDFV2	49.33		CEL62265.1	39.65		FGRAMPH1_01T19363	31.16		sscle_12g087770	37.51		BCIN_07g01150	35.48
SsMTV1	51.79		CEL53950.1	39.66		FGRAMPH1_01T21081	31.17		sscle_12g088460	37.65		BCIN_09g04340	35.5
SsOLV1	54.71		CEL53918.1	39.68		FGRAMPH1_01T18055	31.2		sscle_10g080460	37.68		BCIN_10g04220	35.55
SsOLV4	60.94		CEL58652.1	39.7		FGRAMPH1_01T15393	31.21		sscle_01g006770	37.69		BCIN_04g05070	35.58
SsPV1	46.92		CEL56363.1	39.74		FGRAMPH1_01T06009	31.22		sscle_13g093880	37.78		BCIN_03g05820	35.59
SsReV1	54.27		CEL55709.1	39.83		FGRAMPH1_01T06101	31.24		sscle_05g041870	37.82		BCIN_16g04810	35.62
SsBRV2	54.75		CEL57369.1	39.85		FGRAMPH1_01T03497	31.24		sscle_08g062240	37.84		BCIN_13g00320	35.63
SsBV3	52.46		CEL51610.1	39.85		FGRAMPH1_01T01597	31.28		sscle_11g085590	37.87		BCIN_03g04770	35.63
			CEL52984.1	39.86		FGRAMPH1_01T24167	31.32		sscle_14g101040	37.92		BCIN_04g05440	35.67
			CEL62568.1	39.9		FGRAMPH1_01T03723	31.34		sscle_16g110540	37.98		BCIN_09g02400	35.71
			CEL56159.1	39.93		FGRAMPH1_01T19545	31.35		sscle_03g025780	38.02		BCIN_09g02400	35.71
			CEL55620.1	40.07		FGRAMPH1_01T21593	31.36		sscle_16g107670	38.04		BCIN_01g09350	35.86
			CEL62235.1	40.1		FGRAMPH1_01T07881	31.41		sscle_03g022720	38.04		BCIN_09g01110	35.88
			CEL59916.1	40.14		FGRAMPH1_01T07931	31.44		sscle_01g005340	38.08		BCIN_10g04610	35.9
			CEL55458.1	40.18		FGRAMPH1_01T03739	31.45		sscle_02g012370	38.13		BCIN_01g08040	35.95
			CEL60845.1	40.2		FGRAMPH1_01T12353	31.48		sscle_03g023390	38.13		BCIN_14g00860	35.99
			CEL59308.1	40.21		FGRAMPH1_01T07367	31.5		sscle_16g109520	38.15		BCIN_04g06650	36
			CEL57783.1	40.26		FGRAMPH1_01T05009	31.54		sscle_03g024350	38.18		BCIN_04g06650	36
			CEL63024.1	40.26		FGRAMPH1_01T16403	31.54		sscle_12g089600	38.2		BCIN_07g02610	36.07
			CEL52762.1	40.28		FGRAMPH1_01T24731	31.56		sscle_02g020050	38.23		BCIN_04g05190	36.08
			CEL56880.1	40.28		FGRAMPH1_01T25041	31.6		sscle_07g060120	38.23		BCIN_06g05860	36.1
			CEL58398.1	40.3		FGRAMPH1_01T22187	31.61		sscle_16g110020	38.23		BCIN_02g03510	36.11
			CEL63235.1	40.38		FGRAMPH1_01T22849	31.61		sscle_03g024000	38.26		BCIN_05g00180	36.12
			CEL58988.1	40.4		FGRAMPH1_01T16669	31.62		sscle_01g010960	38.27		BCIN_04g00540	36.12
			CEL56362.1	40.41		FGRAMPH1_01T10545	31.7		sscle_02g012190	38.29		BCIN_03g06530	36.14
			CEL58446.1	40.5		FGRAMPH1_01T02145	31.77		sscle_14g098410	38.33		BCIN_12g03930	36.18
			CEL57154.1	40.52		FGRAMPH1_01T18635	31.78		sscle_01g006920	38.34		BCIN_15g04930	36.2
			CEL62931.1	40.52		FGRAMPH1_01T05065	31.79		sscle_12g091320	38.35		BCIN_07g01170	36.21
			CEL59713.1	40.63		FGRAMPH1_01T00833	31.8		sscle_12g087850	38.36		BCIN_01g07500	36.22
			CEL60785.1	40.64		FGRAMPH1_01T02115	31.85		sscle_05g046900	38.4		BCIN_12g06020	36.3
			CEL61021.1	40.65		FGRAMPH1_01T20207	31.86		sscle_03g028700	38.4		BCIN_15g03010	36.32
			CEL56361.1	40.75		FGRAMPH1_01T07777	31.86		sscle_01g011000	38.42		BCIN_14g03010	36.32
			CEL53872.1	40.77		FGRAMPH1_01T12737	31.92		sscle_10g077110	38.57		BCIN_03g03360	36.38
			CEL57479.1	40.78		FGRAMPH1_01T02695	31.94		sscle_08g063000	38.62		BCIN_08g03320	36.47
			CEL60191.1	40.88		FGRAMPH1_01T01529	31.97		sscle_06g055310	38.64		BCIN_16g04640	36.55
			CEL60424.1	40.9		FGRAMPH1_01T12667	32		sscle_03g029030	38.66		BCIN_05g06760	36.57
			CEL63629.1	40.9		FGRAMPH1_01T04885	32.06		sscle_11g085980	38.66		BCIN_16g04050	36.57
			CEL57826.1	40.94		FGRAMPH1_01T26749	32.08		sscle_06g049530	38.73		BCIN_14g04580	36.6
			CEL63694.1	41.01		FGRAMPH1_01T02461	32.08		sscle_04g033270	38.75		BCIN_14g04100	36.61
			CEL59331.1	41.11		FGRAMPH1_01T00405	32.1		sscle_05g042320	38.78		BCIN_13g03470	36.64
			CEL52675.1	41.14		FGRAMPH1_01T20639	32.12		sscle_02g013770	38.78		BCIN_01g06450	36.66
			CEL55186.1	41.26		FGRAMPH1_01T05061	32.12		sscle_04g035730	38.78		BCIN_15g04630	36.74
			CEL60816.1	41.33		FGRAMPH1_01T03139	32.15		sscle_07g057470	38.8		BCIN_01g00980	36.75
			CEL58576.1	41.34		FGRAMPH1_01T03283	32.16		sscle_03g026960	38.87		BCIN_15g01120	36.75
			CEL58840.1	41.36		FGRAMPH1_01T23825	32.17		sscle_02g011610	38.91		BCIN_04g01310	36.75
			CEL61487.1	41.43		FGRAMPH1_01T25953	32.17		sscle_06g054240	38.93		BCIN_03g00280	36.77
			CEL59079.1	41.5		FGRAMPH1_01T13483	32.18		sscle_06g054430	38.94		BCIN_05g02580	36.81
			CEL61082.1	41.55		FGRAMPH1_01T23439	32.18		sscle_09g071390	38.95		BCIN_14g03970	36.85
			CEL62236.1	41.6		FGRAMPH1_01T12585	32.2		sscle_02g013370	39.09		BCIN_02g05140	36.88
			CEL53895.1	41.73		FGRAMPH1_01T20565	32.2		sscle_08g066360	39.13		BCIN_02g06800	36.95
			CEL51757.1	41.74		FGRAMPH1_01T08063	32.21		sscle_03g025540	39.13		BCIN_16g04800	36.96
			CEL60288.1	41.77		FGRAMPH1_01T11061	32.21		sscle_11g082180	39.14		BCIN_16g04800	36.96
			CEL61241.1	41.8		FGRAMPH1_01T21531	32.25		sscle_13g095010	39.16		BCIN_16g04800	36.96
			CEL61026.1	41.81		FGRAMPH1_01T05937	32.26		sscle_06g054390	39.23		BCIN_16g04800	36.96
			CEL54122.1	41.83		FGRAMPH1_01T26111	32.27		sscle_14g102080	39.24		BCIN_07g00520	37
			CEL53018.1	41.83		FGRAMPH1_01T20381	32.28		sscle_15g105420	39.26		BCIN_16g04800	37.01
			CEL54278.1	41.84		FGRAMPH1_01T23279	32.31		sscle_16g107500	39.26		BCIN_16g04800	37.01
			CEL58219.1	41.84		FGRAMPH1_01T04285	32.33		sscle_15g104400	39.29		BCIN_16g04800	37.01
			CEL57711.1	41.88		FGRAMPH1_01T25243	32.34		sscle_02g021890	39.3		BCIN_16g04800	37.01
			CEL57691.1	41.88		FGRAMPH1_01T16679	32.34		sscle_16g109230	39.31		BCIN_03g01940	37.01
			CEL57683.1	41.89		FGRAMPH1_01T19953	32.34		sscle_04g035090	39.33		BCIN_03g01240	37.01
			CEL59757.1	41.91		FGRAMPH1_01T27003	32.34		sscle_08g067710	39.36		BCIN_16g04800	37.02
			CEL63547.1	41.93		FGRAMPH1_01T06349	32.35		sscle_16g108670	39.37		BCIN_16g04800	37.02
			CEL56782.1	41.94		FGRAMPH1_01T23507	32.36		sscle_04g037940	39.41		BCIN_16g04800	37.02
			CEL54267.1	42.01		FGRAMPH1_01T23309	32.4		sscle_16g107930	39.42		BCIN_16g04800	37.02
			CEL59236.1	42.01		FGRAMPH1_01T07161	32.41		sscle_01g011530	39.45		BCIN_09g04620	37.07
			CEL52991.1	42.02		FGRAMPH1_01T23179	32.44		sscle_01g005320	39.48		BCIN_01g03330	37.08
			CEL55894.1	42.04		FGRAMPH1_01T24551	32.48		sscle_01g007370	39.51		BCIN_02g03540	37.09
			CEL62239.1	42.08		FGRAMPH1_01T19857	32.5		sscle_06g054100	39.55		BCIN_06g03350	37.11
			CEL53926.1	42.14		FGRAMPH1_01T04629	32.5		sscle_14g101510	39.59		BCIN_16g01090	37.17
			CEL62538.1	42.16		FGRAMPH1_01T21001	32.52		sscle_01g004280	39.6		BCIN_11g03520	37.18
			CEL64046.1	42.21		FGRAMPH1_01T06473	32.52		sscle_16g111150	39.61		BCIN_08g05220	37.19
			CEL62382.1	42.23		FGRAMPH1_01T02503	32.52		sscle_09g071490	39.65		BCIN_09g00200	37.29
			CEL59714.1	42.23		FGRAMPH1_01T19425	32.53		sscle_03g023540	39.65		BCIN_01g09620	37.32
			CEL57543.1	42.26		FGRAMPH1_01T18899	32.55		sscle_09g071160	39.67		BCIN_02g08600	37.33
			CEL54260.1	42.27		FGRAMPH1_01T18239	32.55		sscle_15g102570	39.7		BCIN_04g05560	37.4
			CEL52337.1	42.32		FGRAMPH1_01T06213	32.57		sscle_02g011870	39.71		BCIN_02g01810	37.43
			CEL63931.1	42.34		FGRAMPH1_01T15087	32.58		sscle_13g096480	39.74		BCIN_15g04630	37.46
			CEL61236.1	42.36		FGRAMPH1_01T07689	32.66		sscle_02g019410	39.83		BCIN_10g01050	37.48
			CEL58948.1	42.37		FGRAMPH1_01T14675	32.67		sscle_01g002210	39.86		BCIN_15g04430	37.53
			CEL61484.1	42.37		FGRAMPH1_01T19179	32.68		sscle_12g089260	39.87		BCIN_03g01030	37.55
			CEL63831.1	42.37		FGRAMPH1_01T03885	32.7		sscle_06g049820	39.9		BCIN_10g04590	37.58
			CEL53440.1	42.37		FGRAMPH1_01T20585	32.7		sscle_16g108710	39.9		BCIN_14g01630	37.59
			CEL56762.1	42.4		FGRAMPH1_01T02873	32.75		sscle_15g105310	39.97		BCIN_14g04260	37.6
			CEL63353.1	42.41		FGRAMPH1_01T04903	32.76		sscle_14g098580	39.97		BCIN_12g04380	37.63
			CEL55846.1	42.42		FGRAMPH1_01T09781	32.79		sscle_13g094750	39.98		BCIN_03g04010	37.64
			CEL56547.1	42.42		FGRAMPH1_01T03069	32.82		sscle_09g070960	39.98		BCIN_08g02490	37.64
			CEL61524.1	42.44		FGRAMPH1_01T20569	32.82		sscle_04g038360	40		BCIN_14g01980	37.66
			CEL60500.1	42.44		FGRAMPH1_01T10353	32.83		sscle_02g011820	40.02		BCIN_10g06010	37.66
			CEL53168.1	42.46		FGRAMPH1_01T25955	32.83		sscle_01g001170	40.03		BCIN_06g01840	37.66
			CEL62377.1	42.47		FGRAMPH1_01T01033	32.85		sscle_09g074130	40.08		BCIN_12g02040	37.71
			CEL60586.1	42.48		FGRAMPH1_01T20853	32.87		sscle_09g073810	40.1		BCIN_16g02770	37.78
			CEL54697.1	42.51		FGRAMPH1_01T00985	32.89		sscle_16g107570	40.11		BCIN_13g02440	37.78
			CEL53151.1	42.51		FGRAMPH1_01T03683	32.89		sscle_05g043350	40.12		BCIN_13g02440	37.78
			CEL53084.1	42.53		FGRAMPH1_01T10541	32.9		sscle_11g080900	40.12		BCIN_13g02440	37.78
			CEL55601.1	42.55		FGRAMPH1_01T23809	32.93		sscle_11g082560	40.12		BCIN_06g04460	37.79
			CEL58507.1	42.56		FGRAMPH1_01T01603	32.95		sscle_05g048480	40.19		BCIN_04g04290	37.81
			CEL63906.1	42.57		FGRAMPH1_01T07031	32.97		sscle_01g003230	40.21		BCIN_14g01740	37.89
			CEL52975.1	42.58		FGRAMPH1_01T20613	32.98		sscle_03g026360	40.23		BCIN_11g05920	37.92
			CEL56857.1	42.58		FGRAMPH1_01T20713	32.99		sscle_08g062290	40.27		BCIN_14g02830	37.94
			CEL56883.1	42.59		FGRAMPH1_01T08211	33.03		sscle_07g059710	40.29		BCIN_11g04420	37.99
			CEL54484.1	42.62		FGRAMPH1_01T06721	33.11		sscle_06g048890	40.33		BCIN_06g02870	38.04
			CEL51921.1	42.63		FGRAMPH1_01T23085	33.16		sscle_03g024950	40.34		BCIN_06g02870	38.04
			CEL61830.1	42.67		FGRAMPH1_01T02529	33.18		sscle_13g093180	40.34		BCIN_14g01740	38.04
			CEL53043.1	42.69		FGRAMPH1_01T26965	33.18		sscle_05g046330	40.35		BCIN_14g05400	38.08
			CEL59213.1	42.69		FGRAMPH1_01T16541	33.18		sscle_13g093170	40.36		BCIN_16g03600	38.13
			CEL53407.1	42.7		FGRAMPH1_01T09687	33.19		sscle_02g015760	40.36		BCIN_10g01030	38.13
			CEL54406.1	42.71		FGRAMPH1_01T06917	33.2		sscle_04g037810	40.38		BCIN_01g09310	38.14
			CEL54419.1	42.71		FGRAMPH1_01T05381	33.23		sscle_08g066010	40.43		BCIN_01g06220	38.14
			CEL63529.1	42.71		FGRAMPH1_01T07163	33.25		sscle_03g027360	40.45		BCIN_01g06220	38.14
			CEL61937.1	42.73		FGRAMPH1_01T10265	33.26		sscle_12g091260	40.47		BCIN_02g06060	38.18
			CEL64056.1	42.74		FGRAMPH1_01T21071	33.27		sscle_16g110090	40.49		BCIN_02g07070	38.23
			CEL62788.1	42.8		FGRAMPH1_01T14983	33.27		sscle_08g067800	40.52		BCIN_05g01970	38.25
			CEL52591.1	42.84		FGRAMPH1_01T25157	33.3		sscle_02g015390	40.53		BCIN_05g01970	38.25
			CEL57223.1	42.87		FGRAMPH1_01T24441	33.32		sscle_10g077960	40.55		BCIN_03g04810	38.27
			CEL57717.1	42.87		FGRAMPH1_01T22463	33.33		sscle_01g001080	40.6		BCIN_03g00500	38.33
			CEL57725.1	42.89		FGRAMPH1_01T07607	33.33		sscle_02g019000	40.63		BCIN_16g03380	38.34
			CEL59501.1	42.89		FGRAMPH1_01T20703	33.37		sscle_12g091440	40.64		BCIN_09g06250	38.35
			CEL59326.1	42.91		FGRAMPH1_01T02549	33.41		sscle_11g083270	40.65		BCIN_13g00960	38.38
			CEL58383.1	42.94		FGRAMPH1_01T04105	33.42		sscle_01g001530	40.72		BCIN_03g01680	38.44
			CEL62086.1	42.96		FGRAMPH1_01T19911	33.42		sscle_07g058340	40.76		BCIN_12g05010	38.44
			CEL62731.1	42.96		FGRAMPH1_01T02771	33.43		sscle_09g073930	40.76		BCIN_08g05220	38.45
			CEL52531.1	42.97		FGRAMPH1_01T27377	33.44		sscle_04g032600	40.77		BCIN_14g03390	38.45
			CEL59330.1	42.98		FGRAMPH1_01T09537	33.48		sscle_07g056220	40.8		BCIN_02g02210	38.52
			CEL63397.1	42.98		FGRAMPH1_01T15275	33.49		sscle_04g038350	40.83		BCIN_02g02210	38.52
			CEL51952.1	43.02		FGRAMPH1_01T10405	33.5		sscle_02g012040	40.9		BCIN_05g01970	38.53
			CEL58828.1	43.03		FGRAMPH1_01T04769	33.5		sscle_12g087820	40.92		BCIN_12g02250	38.54
			CEL54165.1	43.05		FGRAMPH1_01T28117	33.51		sscle_07g060180	40.97		BCIN_11g03970	38.54
			CEL53227.1	43.05		FGRAMPH1_01T21435	33.51		sscle_01g010310	40.99		BCIN_09g06730	38.58
			CEL59979.1	43.08		FGRAMPH1_01T19623	33.57		sscle_16g107870	40.99		BCIN_14g01850	38.61
			CEL53319.1	43.08		FGRAMPH1_01T19873	33.61		sscle_06g055030	41		BCIN_04g04500	38.63
			CEL61238.1	43.08		FGRAMPH1_01T24913	33.62		sscle_01g011370	41		BCIN_14g02680	38.64
			CEL57435.1	43.09		FGRAMPH1_01T14773	33.62		sscle_02g011720	41		BCIN_11g06240	38.66
			CEL60087.1	43.09		FGRAMPH1_01T04571	33.63		sscle_04g032900	41.03		BCIN_06g02870	38.67
			CEL54699.1	43.1		FGRAMPH1_01T27519	33.63		sscle_04g039220	41.03		BCIN_06g02870	38.67
			CEL55048.1	43.15		FGRAMPH1_01T02181	33.64		sscle_15g105110	41.03		BCIN_06g00600	38.7
			CEL61255.1	43.15		FGRAMPH1_01T09215	33.65		sscle_08g065550	41.04		BCIN_11g02420	38.71
			CEL57889.1	43.17		FGRAMPH1_01T07253	33.7		sscle_07g056400	41.04		BCIN_11g03300	38.74
			CEL51629.1	43.19		FGRAMPH1_01T00521	33.73		sscle_14g100040	41.04		BCIN_08g03320	38.76
			CEL60671.1	43.22		FGRAMPH1_01T01103	33.76		sscle_03g023190	41.09		BCIN_06g05730	38.77
			CEL55684.1	43.22		FGRAMPH1_01T14529	33.77		sscle_11g085990	41.11		BCIN_07g05520	38.79
			CEL63115.1	43.24		FGRAMPH1_01T22673	33.81		sscle_02g019600	41.16		BCIN_05g00090	38.81
			CEL53271.1	43.25		FGRAMPH1_01T20401	33.82		sscle_04g034160	41.16		BCIN_13g04000	38.82
			CEL57412.1	43.26		FGRAMPH1_01T01547	33.82		sscle_11g081010	41.18		BCIN_16g00660	38.85
			CEL57687.1	43.26		FGRAMPH1_01T14407	33.83		sscle_04g037860	41.2		BCIN_02g02750	38.85
			CEL52640.1	43.28		FGRAMPH1_01T07527	33.84		sscle_01g007550	41.21		BCIN_11g03280	38.92
			CEL59065.1	43.3		FGRAMPH1_01T23387	33.85		sscle_06g049890	41.22		BCIN_05g01970	38.95
			CEL53470.1	43.32		FGRAMPH1_01T22895	33.86		sscle_13g095780	41.23		BCIN_16g05190	38.97
			CEL60536.1	43.35		FGRAMPH1_01T06011	33.86		sscle_02g021910	41.24		BCIN_02g00012	38.99
			CEL63679.1	43.36		FGRAMPH1_01T04719	33.88		sscle_08g062600	41.25		BCIN_14g02370	39.03
			CEL55382.1	43.4		FGRAMPH1_01T20849	33.88		sscle_12g088480	41.27		BCIN_09g02270	39.12
			CEL53141.1	43.4		FGRAMPH1_01T19301	33.88		sscle_09g074590	41.27		BCIN_14g01850	39.14
			CEL57697.1	43.4		FGRAMPH1_01T24229	33.9		sscle_03g028510	41.31		BCIN_02g06070	39.17
			CEL52290.1	43.42		FGRAMPH1_01T18395	33.92		sscle_03g024150	41.34		BCIN_14g01850	39.2
			CEL55957.1	43.45		FGRAMPH1_01T07467	33.94		sscle_07g057240	41.35		BCIN_01g08220	39.22
			CEL63933.1	43.45		FGRAMPH1_01T14607	33.94		sscle_04g034070	41.37		BCIN_07g06220	39.28
			CEL63147.1	43.45		FGRAMPH1_01T10643	33.94		sscle_07g055970	41.39		BCIN_06g05120	39.3
			CEL53087.1	43.46		FGRAMPH1_01T09919	33.96		sscle_06g051430	41.43		BCIN_01g08050	39.32
			CEL63224.1	43.47		FGRAMPH1_01T08839	33.97		sscle_02g014120	41.44		BCIN_01g08050	39.32
			CEL56418.1	43.47		FGRAMPH1_01T07635	33.97		sscle_10g079870	41.46		BCIN_12g06170	39.33
			CEL51915.1	43.51		FGRAMPH1_01T04583	34.02		sscle_07g061750	41.46		BCIN_03g06170	39.33
			CEL55318.1	43.52		FGRAMPH1_01T10183	34.06		sscle_12g091310	41.47		BCIN_12g05890	39.35
			CEL64031.1	43.54		FGRAMPH1_01T20357	34.08		sscle_16g108680	41.51		BCIN_15g04970	39.36
			CEL58185.1	43.6		FGRAMPH1_01T06607	34.09		sscle_03g025030	41.52		BCIN_15g04970	39.36
			CEL51756.1	43.6		FGRAMPH1_01T00195	34.11		sscle_08g063920	41.52		BCIN_15g04970	39.36
			CEL58432.1	43.6		FGRAMPH1_01T27323	34.12		sscle_02g015160	41.52		BCIN_10g04550	39.38
			CEL52506.1	43.63		FGRAMPH1_01T25573	34.13		sscle_03g027700	41.53		BCIN_05g06280	39.38
			CEL61957.1	43.63		FGRAMPH1_01T13073	34.13		sscle_11g086150	41.59		BCIN_15g01960	39.39
			CEL52641.1	43.66		FGRAMPH1_01T07907	34.14		sscle_02g015020	41.59		BCIN_06g05120	39.44
			CEL55451.1	43.66		FGRAMPH1_01T23443	34.15		sscle_02g016350	41.6		BCIN_02g04950	39.49
			CEL56693.1	43.67		FGRAMPH1_01T24385	34.19		sscle_01g008050	41.61		BCIN_08g05320	39.5
			CEL61194.1	43.68		FGRAMPH1_01T07895	34.22		sscle_06g050490	41.61		BCIN_14g01850	39.55
			CEL58861.1	43.7		FGRAMPH1_01T17525	34.23		sscle_01g007990	41.61		BCIN_03g02530	39.58
			CEL58052.1	43.7		FGRAMPH1_01T24179	34.24		sscle_12g088820	41.61		BCIN_01g09530	39.59
			CEL53391.1	43.71		FGRAMPH1_01T13725	34.28		sscle_08g064910	41.65		BCIN_03g07780	39.61
			CEL59221.1	43.71		FGRAMPH1_01T27079	34.28		sscle_03g028340	41.66		BCIN_05g00005	39.62
			CEL53100.1	43.75		FGRAMPH1_01T25295	34.32		sscle_16g108160	41.67		BCIN_12g00180	39.63
			CEL53803.1	43.78		FGRAMPH1_01T19815	34.32		sscle_15g104300	41.7		BCIN_08g01360	39.64
			CEL61894.1	43.79		FGRAMPH1_01T14505	34.33		sscle_02g019730	41.72		BCIN_08g05010	39.7
			CEL56079.1	43.81		FGRAMPH1_01T07811	34.4		sscle_01g005510	41.75		BCIN_09g06750	39.72
			CEL56270.1	43.81		FGRAMPH1_01T10263	34.4		sscle_02g013810	41.77		BCIN_12g06350	39.73
			CEL55448.1	43.84		FGRAMPH1_01T01029	34.46		sscle_05g048190	41.8		BCIN_01g10500	39.74
			CEL58503.1	43.84		FGRAMPH1_01T23321	34.48		sscle_07g057820	41.81		BCIN_05g08280	39.75
			CEL51685.1	43.84		FGRAMPH1_01T20455	34.49		sscle_07g061590	41.83		BCIN_16g02960	39.76
			CEL53763.1	43.85		FGRAMPH1_01T02261	34.5		sscle_02g013040	41.85		BCIN_07g03750	39.76
			CEL62005.1	43.85		FGRAMPH1_01T19871	34.51		sscle_08g062310	41.89		BCIN_10g00480	39.76
			CEL58481.1	43.86		FGRAMPH1_01T11247	34.54		sscle_13g092930	41.89		BCIN_15g02080	39.76
			CEL57427.1	43.87		FGRAMPH1_01T10493	34.55		sscle_06g048770	41.93		BCIN_03g00480	39.78
			CEL56759.1	43.87		FGRAMPH1_01T04735	34.55		sscle_14g099750	41.94		BCIN_13g02430	39.82
			CEL54367.1	43.88		FGRAMPH1_01T16879	34.55		sscle_12g090580	41.94		BCIN_01g10100	39.84
			CEL62787.1	43.91		FGRAMPH1_01T03081	34.58		sscle_01g000100	41.94		BCIN_01g10100	39.84
			CEL57830.1	43.94		FGRAMPH1_01T02833	34.6		sscle_01g000470	41.95		BCIN_13g02510	39.84
			CEL62850.1	43.99		FGRAMPH1_01T09627	34.61		sscle_05g046050	41.98		BCIN_09g03550	39.84
			CEL54989.1	44.01		FGRAMPH1_01T27453	34.62		sscle_07g061230	41.98		BCIN_10g05390	39.85
			CEL61633.1	44.01		FGRAMPH1_01T19763	34.64		sscle_07g056860	42.01		BCIN_10g01050	39.87
			CEL57165.1	44.04		FGRAMPH1_01T26065	34.67		sscle_06g050910	42.02		BCIN_06g00760	39.91
			CEL56833.1	44.07		FGRAMPH1_01T05657	34.68		sscle_04g032650	42.08		BCIN_06g00380	39.92
			CEL55794.1	44.09		FGRAMPH1_01T01339	34.7		sscle_01g011250	42.08		BCIN_15g03270	39.98
			CEL59336.1	44.11		FGRAMPH1_01T19863	34.71		sscle_01g001670	42.09		BCIN_08g02160	39.99
			CEL63732.1	44.11		FGRAMPH1_01T14021	34.75		sscle_16g111160	42.13		BCIN_08g02680	40.02
			CEL57350.1	44.11		FGRAMPH1_01T17687	34.75		sscle_05g041370	42.14		BCIN_08g02680	40.02
			CEL53664.1	44.19		FGRAMPH1_01T01613	34.77		sscle_03g024340	42.16		BCIN_02g05920	40.03
			CEL56687.1	44.19		FGRAMPH1_01T15579	34.78		sscle_01g001760	42.18		BCIN_13g04180	40.04
			CEL61094.1	44.21		FGRAMPH1_01T21085	34.8		sscle_03g026820	42.23		BCIN_12g05610	40.05
			CEL62468.1	44.22		FGRAMPH1_01T16717	34.8		sscle_06g054270	42.23		BCIN_14g02020	40.05
			CEL53154.1	44.23		FGRAMPH1_01T12227	34.81		sscle_16g108020	42.25		BCIN_12g00280	40.07
			CEL57591.1	44.24		FGRAMPH1_01T25023	34.83		sscle_01g007670	42.25		BCIN_04g01410	40.09
			CEL61766.1	44.24		FGRAMPH1_01T06959	34.83		sscle_01g010340	42.28		BCIN_03g02180	40.1
			CEL62360.1	44.26		FGRAMPH1_01T15631	34.84		sscle_05g041630	42.29		BCIN_11g04100	40.1
			CEL53192.1	44.26		FGRAMPH1_01T03165	34.84		sscle_03g030660	42.29		BCIN_03g06370	40.11
			CEL60787.1	44.27		FGRAMPH1_01T26537	34.84		sscle_13g096470	42.32		BCIN_12g03680	40.15
			CEL56302.1	44.27		FGRAMPH1_01T04753	34.86		sscle_08g068400	42.33		BCIN_08g03110	40.17
			CEL56848.1	44.28		FGRAMPH1_01T03959	34.86		sscle_04g036950	42.36		BCIN_03g03830	40.18
			CEL62390.1	44.29		FGRAMPH1_01T22873	34.86		sscle_09g073660	42.36		BCIN_01g04340	40.19
			CEL63430.1	44.31		FGRAMPH1_01T24887	34.87		sscle_08g066740	42.37		BCIN_16g03290	40.19
			CEL56863.1	44.34		FGRAMPH1_01T05985	34.88		sscle_13g094380	42.37		BCIN_05g00380	40.19
			CEL63733.1	44.36		FGRAMPH1_01T03505	34.89		sscle_04g039030	42.37		BCIN_01g02430	40.2
			CEL59309.1	44.39		FGRAMPH1_01T01453	34.89		sscle_11g084490	42.4		BCIN_15g04950	40.22
			CEL61118.1	44.39		FGRAMPH1_01T03877	34.91		sscle_09g074250	42.46		BCIN_10g01180	40.24
			CEL53991.1	44.4		FGRAMPH1_01T12989	34.91		sscle_12g088050	42.47		BCIN_14g01850	40.26
			CEL54592.1	44.41		FGRAMPH1_01T14655	34.96		sscle_13g093740	42.47		BCIN_05g04000	40.27
			CEL56996.1	44.41		FGRAMPH1_01T02697	34.97		sscle_10g079930	42.47		BCIN_01g03000	40.31
			CEL54023.1	44.42		FGRAMPH1_01T12421	35		sscle_08g063070	42.47		BCIN_05g00580	40.37
			CEL57476.1	44.44		FGRAMPH1_01T13095	35.01		sscle_09g073530	42.48		BCIN_05g00580	40.37
			CEL63221.1	44.44		FGRAMPH1_01T01009	35.02		sscle_06g050030	42.54		BCIN_11g02720	40.38
			CEL57670.1	44.45		FGRAMPH1_01T14799	35.03		sscle_06g050720	42.56		BCIN_11g02880	40.39
			CEL52289.1	44.45		FGRAMPH1_01T17463	35.04		sscle_07g058600	42.61		BCIN_14g04680	40.43
			CEL61023.1	44.46		FGRAMPH1_01T24825	35.05		sscle_06g051010	42.61		BCIN_05g05890	40.44
			CEL62571.1	44.47		FGRAMPH1_01T27479	35.06		sscle_13g092480	42.62		BCIN_06g00660	40.44
			CEL61825.1	44.48		FGRAMPH1_01T01037	35.09		sscle_03g023090	42.62		BCIN_07g04690	40.46
			CEL54009.1	44.49		FGRAMPH1_01T22379	35.09		sscle_02g014920	42.65		BCIN_02g08010	40.5
			CEL55961.1	44.49		FGRAMPH1_01T17949	35.09		sscle_10g079770	42.67		BCIN_02g00160	40.54
			CEL63696.1	44.49		FGRAMPH1_01T13469	35.11		sscle_01g008010	42.7		BCIN_08g03530	40.55
			CEL56092.1	44.52		FGRAMPH1_01T23525	35.11		sscle_14g097970	42.71		BCIN_02g00900	40.62
			CEL61251.1	44.6		FGRAMPH1_01T24145	35.12		sscle_15g102970	42.71		BCIN_08g00740	40.66
			CEL51981.1	44.61		FGRAMPH1_01T16565	35.14		sscle_14g097490	42.71		BCIN_01g11300	40.66
			CEL54369.1	44.63		FGRAMPH1_01T23989	35.14		sscle_08g064580	42.72		BCIN_09g03570	40.67
			CEL54915.1	44.63		FGRAMPH1_01T15571	35.16		sscle_07g057950	42.72		BCIN_10g01240	40.68
			CEL63478.1	44.63		FGRAMPH1_01T02125	35.18		sscle_10g079490	42.73		BCIN_15g01770	40.69
			CEL57335.1	44.66		FGRAMPH1_01T02183	35.19		sscle_10g077080	42.74		BCIN_01g08520	40.7
			CEL63985.1	44.66		FGRAMPH1_01T22543	35.2		sscle_12g091100	42.74		BCIN_04g04800	40.71
			CEL52808.1	44.68		FGRAMPH1_01T21987	35.2		sscle_03g029380	42.74		BCIN_01g02120	40.74
			CEL57628.1	44.69		FGRAMPH1_01T21737	35.22		sscle_07g060390	42.74		BCIN_13g02240	40.77
			CEL55942.1	44.69		FGRAMPH1_01T21605	35.24		sscle_05g040300	42.75		BCIN_15g03000	40.8
			CEL51850.1	44.69		FGRAMPH1_01T14753	35.25		sscle_04g034560	42.76		BCIN_09g00870	40.8
			CEL61033.1	44.72		FGRAMPH1_01T05167	35.26		sscle_05g040890	42.77		BCIN_11g00440	40.8
			CEL53917.1	44.75		FGRAMPH1_01T26885	35.27		sscle_12g087580	42.77		BCIN_04g04930	40.81
			CEL54506.1	44.75		FGRAMPH1_01T02019	35.28		sscle_11g085050	42.77		BCIN_12g04620	40.81
			CEL63113.1	44.77		FGRAMPH1_01T19865	35.29		sscle_16g110120	42.82		BCIN_05g00008	40.82
			CEL62772.1	44.78		FGRAMPH1_01T26591	35.29		sscle_02g018550	42.84		BCIN_02g07970	40.82
			CEL54255.1	44.82		FGRAMPH1_01T01953	35.3		sscle_01g007170	42.86		BCIN_02g07970	40.82
			CEL58430.1	44.83		FGRAMPH1_01T24629	35.3		sscle_05g040470	42.88		BCIN_08g00200	40.83
			CEL60642.1	44.85		FGRAMPH1_01T19379	35.3		sscle_03g024930	42.9		BCIN_12g02300	40.84
			CEL63038.1	44.85		FGRAMPH1_01T06977	35.31		sscle_07g056280	42.91		BCIN_10g01020	40.84
			CEL62062.1	44.85		FGRAMPH1_01T02819	35.31		sscle_11g081690	42.91		BCIN_01g00920	40.86
			CEL54909.1	44.85		FGRAMPH1_01T09453	35.31		sscle_01g008690	42.93		BCIN_11g02730	40.89
			CEL56422.1	44.86		FGRAMPH1_01T17309	35.31		sscle_06g050700	42.94		BCIN_08g06780	40.89
			CEL56354.1	44.88		FGRAMPH1_01T05215	35.32		sscle_01g010430	42.95		BCIN_03g05500	40.91
			CEL62804.1	44.89		FGRAMPH1_01T07361	35.35		sscle_16g108140	42.95		BCIN_07g02230	40.93
			CEL63619.1	44.9		FGRAMPH1_01T02925	35.36		sscle_04g037560	42.96		BCIN_04g03680	40.95
			CEL60704.1	44.91		FGRAMPH1_01T06271	35.37		sscle_14g098170	42.96		BCIN_04g03680	40.95
			CEL62256.1	44.93		FGRAMPH1_01T13957	35.39		sscle_02g016130	43.04		BCIN_03g07080	40.97
			CEL59908.1	44.94		FGRAMPH1_01T11497	35.41		sscle_09g073990	43.05		BCIN_02g01790	41
			CEL59999.1	44.96		FGRAMPH1_01T18285	35.41		sscle_01g001800	43.06		BCIN_05g05100	41
			CEL62691.1	44.98		FGRAMPH1_01T18519	35.42		sscle_04g038530	43.07		BCIN_01g03640	41.06
			CEL51597.1	45.01		FGRAMPH1_01T07197	35.43		sscle_16g108990	43.1		BCIN_06g05930	41.08
			CEL55030.1	45.02		FGRAMPH1_01T10975	35.45		sscle_06g050570	43.13		BCIN_15g01380	41.09
			CEL59824.1	45.03		FGRAMPH1_01T26809	35.45		sscle_10g076570	43.13		BCIN_14g00540	41.1
			CEL55598.1	45.04		FGRAMPH1_01T22823	35.49		sscle_15g104060	43.17		BCIN_01g02340	41.13
			CEL62961.1	45.04		FGRAMPH1_01T23007	35.49		sscle_09g071170	43.17		BCIN_13g01020	41.13
			CEL55866.1	45.06		FGRAMPH1_01T13329	35.5		sscle_14g101500	43.17		BCIN_13g02450	41.14
			CEL51806.1	45.06		FGRAMPH1_01T28127	35.52		sscle_10g077330	43.17		BCIN_03g07080	41.16
			CEL62134.1	45.07		FGRAMPH1_01T20773	35.52		sscle_02g020250	43.19		BCIN_12g06180	41.19
			CEL54684.1	45.07		FGRAMPH1_01T02357	35.54		sscle_07g059980	43.19		BCIN_01g02460	41.22
			CEL51532.1	45.08		FGRAMPH1_01T25135	35.54		sscle_04g034720	43.19		BCIN_05g04460	41.24
			CEL57935.1	45.1		FGRAMPH1_01T28211	35.57		sscle_01g000150	43.19		BCIN_11g02900	41.28
			CEL63622.1	45.1		FGRAMPH1_01T21371	35.57		sscle_03g024820	43.19		BCIN_02g00940	41.31
			CEL62885.1	45.1		FGRAMPH1_01T12833	35.58		sscle_04g033140	43.2		BCIN_02g08100	41.33
			CEL56192.1	45.11		FGRAMPH1_01T03965	35.6		sscle_15g102520	43.23		BCIN_08g02990	41.36
			CEL62228.1	45.13		FGRAMPH1_01T01691	35.61		sscle_15g103550	43.25		BCIN_08g02990	41.36
			CEL56423.1	45.14		FGRAMPH1_01T20579	35.61		sscle_13g094460	43.25		BCIN_08g02990	41.36
			CEL55974.1	45.16		FGRAMPH1_01T06503	35.62		sscle_01g009980	43.26		BCIN_08g02990	41.36
			CEL57801.1	45.16		FGRAMPH1_01T18897	35.65		sscle_05g040690	43.26		BCIN_08g02990	41.36
			CEL53091.1	45.19		FGRAMPH1_01T27131	35.66		sscle_02g012470	43.26		BCIN_12g04250	41.39
			CEL59170.1	45.21		FGRAMPH1_01T24679	35.67		sscle_01g010070	43.27		BCIN_16g00400	41.4
			CEL62559.1	45.25		FGRAMPH1_01T12811	35.69		sscle_08g067540	43.28		BCIN_16g00400	41.4
			CEL54648.1	45.28		FGRAMPH1_01T06361	35.7		sscle_09g072170	43.31		BCIN_07g05190	41.45
			CEL60127.1	45.28		FGRAMPH1_01T02433	35.74		sscle_11g086160	43.32		BCIN_01g04730	41.46
			CEL54175.1	45.33		FGRAMPH1_01T06205	35.75		sscle_03g024500	43.34		BCIN_10g01380	41.46
			CEL60241.1	45.34		FGRAMPH1_01T11301	35.75		sscle_02g016970	43.35		BCIN_15g02740	41.47
			CEL60969.1	45.36		FGRAMPH1_01T16843	35.76		sscle_01g002170	43.35		BCIN_15g01180	41.49
			CEL57856.1	45.36		FGRAMPH1_01T11757	35.77		sscle_07g057210	43.36		BCIN_01g02600	41.5
			CEL54224.1	45.38		FGRAMPH1_01T26865	35.77		sscle_02g014760	43.37		BCIN_05g06320	41.56
			CEL56421.1	45.38		FGRAMPH1_01T17177	35.78		sscle_14g097720	43.4		BCIN_05g06320	41.56
			CEL54552.1	45.38		FGRAMPH1_01T15791	35.78		sscle_02g014720	43.41		BCIN_13g05240	41.58
			CEL59234.1	45.38		FGRAMPH1_01T07041	35.79		sscle_15g103570	43.42		BCIN_03g02790	41.59
			CEL55100.1	45.4		FGRAMPH1_01T26109	35.8		sscle_02g021620	43.42		BCIN_12g06630	41.59
			CEL55095.1	45.42		FGRAMPH1_01T26153	35.83		sscle_14g099100	43.42		BCIN_01g02300	41.59
			CEL61468.1	45.43		FGRAMPH1_01T15699	35.83		sscle_01g011600	43.42		BCIN_03g03390	41.6
			CEL58329.1	45.46		FGRAMPH1_01T16633	35.83		sscle_04g034150	43.45		BCIN_15g00100	41.61
			CEL55029.1	45.48		FGRAMPH1_01T11433	35.84		sscle_05g042510	43.46		BCIN_01g02600	41.63
			CEL54022.1	45.49		FGRAMPH1_01T19767	35.87		sscle_11g081090	43.47		BCIN_08g01540	41.65
			CEL60792.1	45.52		FGRAMPH1_01T03095	35.88		sscle_12g089160	43.48		BCIN_08g02150	41.66
			CEL58250.1	45.54		FGRAMPH1_01T19703	35.88		sscle_03g030030	43.49		BCIN_07g05140	41.66
			CEL52599.1	45.54		FGRAMPH1_01T14563	35.88		sscle_03g031360	43.49		BCIN_01g09680	41.67
			CEL52619.1	45.55		FGRAMPH1_01T00813	35.88		sscle_13g093060	43.49		BCIN_09g06120	41.69
			CEL58425.1	45.57		FGRAMPH1_01T14577	35.91		sscle_08g065770	43.5		BCIN_06g02920	41.7
			CEL53113.1	45.58		FGRAMPH1_01T06909	35.91		sscle_09g070700	43.5		BCIN_02g02410	41.72
			CEL53039.1	45.62		FGRAMPH1_01T00933	35.93		sscle_07g056370	43.51		BCIN_10g03820	41.73
			CEL54527.1	45.63		FGRAMPH1_01T25143	35.94		sscle_03g026230	43.52		BCIN_04g03650	41.74
			CEL62949.1	45.63		FGRAMPH1_01T24595	35.96		sscle_15g103330	43.55		BCIN_12g05570	41.74
			CEL60275.1	45.64		FGRAMPH1_01T18755	35.97		sscle_02g013360	43.55		BCIN_11g04710	41.77
			CEL54570.1	45.65		FGRAMPH1_01T02865	35.97		sscle_06g055320	43.57		BCIN_09g00040	41.79
			CEL54337.1	45.65		FGRAMPH1_01T17287	35.97		sscle_03g024050	43.57		BCIN_14g04560	41.8
			CEL60291.1	45.66		FGRAMPH1_01T23515	35.99		sscle_02g013320	43.57		BCIN_14g01220	41.8
			CEL52473.1	45.67		FGRAMPH1_01T26183	36		sscle_13g095730	43.59		BCIN_15g01340	41.81
			CEL54281.1	45.72		FGRAMPH1_01T01013	36.01		sscle_16g109880	43.6		BCIN_02g04180	41.81
			CEL57981.1	45.72		FGRAMPH1_01T08071	36.01		sscle_10g080690	43.6		BCIN_14g01150	41.84
			CEL55678.1	45.72		FGRAMPH1_01T22817	36.01		sscle_06g049580	43.61		BCIN_14g00490	41.85
			CEL63842.1	45.73		FGRAMPH1_01T12573	36.03		sscle_09g068850	43.62		BCIN_04g06730	41.87
			CEL52571.1	45.74		FGRAMPH1_01T12109	36.03		sscle_01g005800	43.63		BCIN_04g06730	41.87
			CEL57087.1	45.74		FGRAMPH1_01T19343	36.04		sscle_05g046870	43.65		BCIN_07g04500	41.87
			CEL54008.1	45.75		FGRAMPH1_01T22585	36.05		sscle_14g099640	43.65		BCIN_05g01600	41.87
			CEL61216.1	45.76		FGRAMPH1_01T11027	36.11		sscle_07g058490	43.65		BCIN_01g00350	41.89
			CEL56424.1	45.76		FGRAMPH1_01T05377	36.11		sscle_10g074920	43.66		BCIN_13g03880	41.9
			CEL52986.1	45.76		FGRAMPH1_01T14149	36.13		sscle_03g028330	43.66		BCIN_01g08320	41.92
			CEL52782.1	45.77		FGRAMPH1_01T13917	36.14		sscle_11g086210	43.66		BCIN_11g02110	41.96
			CEL53896.1	45.79		FGRAMPH1_01T10989	36.16		sscle_11g085150	43.72		BCIN_12g06300	41.98
			CEL59345.1	45.8		FGRAMPH1_01T10249	36.18		sscle_05g041480	43.72		BCIN_01g07460	42.02
			CEL61019.1	45.8		FGRAMPH1_01T14975	36.19		sscle_09g073870	43.77		BCIN_12g03520	42.03
			CEL58831.1	45.82		FGRAMPH1_01T01623	36.2		sscle_12g087810	43.79		BCIN_01g09360	42.03
			CEL59542.1	45.83		FGRAMPH1_01T12201	36.21		sscle_01g005390	43.8		BCIN_08g05120	42.03
			CEL61765.1	45.83		FGRAMPH1_01T10663	36.22		sscle_12g088920	43.8		BCIN_05g07430	42.06
			CEL55406.1	45.84		FGRAMPH1_01T16933	36.3		sscle_11g084330	43.8		BCIN_11g01670	42.07
			CEL57064.1	45.85		FGRAMPH1_01T00919	36.34		sscle_03g028760	43.8		BCIN_14g04050	42.08
			CEL59513.1	45.86		FGRAMPH1_01T17335	36.34		sscle_15g102260	43.8		BCIN_09g02130	42.09
			CEL58077.1	45.86		FGRAMPH1_01T13215	36.36		sscle_15g103830	43.81		BCIN_08g01510	42.11
			CEL56745.1	45.86		FGRAMPH1_01T17093	36.36		sscle_06g048910	43.82		BCIN_11g05170	42.13
			CEL53211.1	45.86		FGRAMPH1_01T15765	36.39		sscle_08g065150	43.84		BCIN_14g04560	42.15
			CEL62126.1	45.87		FGRAMPH1_01T22713	36.4		sscle_01g003050	43.84		BCIN_12g05390	42.15
			CEL60896.1	45.87		FGRAMPH1_01T18325	36.4		sscle_13g093030	43.86		BCIN_07g02320	42.18
			CEL52385.1	45.89		FGRAMPH1_01T27223	36.43		sscle_02g017180	43.88		BCIN_15g04770	42.19
			CEL63163.1	45.9		FGRAMPH1_01T11309	36.45		sscle_09g074060	43.9		BCIN_03g08100	42.2
			CEL60218.1	45.92		FGRAMPH1_01T03423	36.46		sscle_09g072980	43.91		BCIN_05g06830	42.22
			CEL52251.1	45.93		FGRAMPH1_01T11715	36.46		sscle_04g037090	43.91		BCIN_04g01920	42.22
			CEL63721.1	45.93		FGRAMPH1_01T02699	36.49		sscle_03g026200	43.92		BCIN_04g00750	42.28
			CEL62208.1	45.94		FGRAMPH1_01T10025	36.5		sscle_02g012240	43.94		BCIN_08g03700	42.28
			CEL58684.1	45.96		FGRAMPH1_01T09735	36.51		sscle_02g017740	43.95		BCIN_10g00380	42.3
			CEL58243.1	45.96		FGRAMPH1_01T16399	36.51		sscle_01g000580	43.96		BCIN_01g07350	42.31
			CEL62043.1	45.98		FGRAMPH1_01T14737	36.52		sscle_09g069910	43.96		BCIN_12g06540	42.32
			CEL53953.1	46		FGRAMPH1_01T18141	36.53		sscle_12g088120	43.98		BCIN_13g05490	42.32
			CEL61000.1	46.03		FGRAMPH1_01T06161	36.55		sscle_07g058610	44		BCIN_08g02060	42.33
			CEL61335.1	46.04		FGRAMPH1_01T03645	36.57		sscle_14g097230	44.01		BCIN_12g05630	42.35
			CEL58539.1	46.05		FGRAMPH1_01T27945	36.58		sscle_04g033760	44.02		BCIN_16g00930	42.38
			CEL54174.1	46.06		FGRAMPH1_01T24593	36.58		sscle_10g080760	44.03		BCIN_13g02920	42.38
			CEL52740.1	46.07		FGRAMPH1_01T04891	36.59		sscle_03g024830	44.04		BCIN_10g01260	42.39
			CEL55242.1	46.1		FGRAMPH1_01T04529	36.59		sscle_01g010690	44.09		BCIN_08g03090	42.4
			CEL58572.1	46.1		FGRAMPH1_01T16331	36.61		sscle_06g054130	44.09		BCIN_12g05470	42.46
			CEL61307.1	46.1		FGRAMPH1_01T07759	36.61		sscle_11g086040	44.09		BCIN_02g08540	42.46
			CEL55466.1	46.11		FGRAMPH1_01T09693	36.62		sscle_06g053760	44.1		BCIN_06g07280	42.48
			CEL61267.1	46.11		FGRAMPH1_01T16639	36.62		sscle_05g046840	44.11		BCIN_07g02940	42.5
			CEL57356.1	46.13		FGRAMPH1_01T02561	36.62		sscle_06g054150	44.13		BCIN_07g01890	42.5
			CEL57226.1	46.14		FGRAMPH1_01T17957	36.64		sscle_05g041660	44.13		BCIN_16g04210	42.52
			CEL63915.1	46.15		FGRAMPH1_01T05055	36.65		sscle_01g004340	44.14		BCIN_01g09950	42.52
			CEL53910.1	46.16		FGRAMPH1_01T16775	36.65		sscle_16g107390	44.16		BCIN_07g02190	42.57
			CEL55175.1	46.17		FGRAMPH1_01T19649	36.68		sscle_01g010510	44.16		BCIN_07g02190	42.57
			CEL55341.1	46.19		FGRAMPH1_01T27305	36.69		sscle_10g077480	44.16		BCIN_14g01030	42.58
			CEL51531.1	46.21		FGRAMPH1_01T07797	36.71		sscle_09g068770	44.17		BCIN_16g04640	42.6
			CEL57161.1	46.21		FGRAMPH1_01T07645	36.73		sscle_06g054990	44.19		BCIN_08g06060	42.64
			CEL62475.1	46.22		FGRAMPH1_01T25769	36.73		sscle_05g045090	44.21		BCIN_03g06090	42.66
			CEL62769.1	46.23		FGRAMPH1_01T21209	36.74		sscle_02g018140	44.21		BCIN_03g07240	42.68
			CEL54235.1	46.23		FGRAMPH1_01T01257	36.75		sscle_08g065540	44.22		BCIN_06g06820	42.68
			CEL61037.1	46.23		FGRAMPH1_01T21141	36.75		sscle_06g051870	44.22		BCIN_16g00630	42.68
			CEL62482.1	46.23		FGRAMPH1_01T24933	36.76		sscle_12g087080	44.22		BCIN_15g00810	42.7
			CEL55627.1	46.24		FGRAMPH1_01T01499	36.77		sscle_13g094880	44.23		BCIN_12g02840	42.7
			CEL57998.1	46.25		FGRAMPH1_01T22929	36.77		sscle_01g005820	44.23		BCIN_01g04410	42.71
			CEL63230.1	46.26		FGRAMPH1_01T14205	36.78		sscle_09g071590	44.25		BCIN_10g01530	42.73
			CEL57222.1	46.26		FGRAMPH1_01T24087	36.79		sscle_07g060230	44.25		BCIN_07g04500	42.73
			CEL53814.1	46.27		FGRAMPH1_01T23975	36.79		sscle_09g071260	44.27		BCIN_08g06700	42.73
			CEL58838.1	46.27		FGRAMPH1_01T11747	36.8		sscle_13g096490	44.27		BCIN_13g03400	42.75
			CEL51766.1	46.28		FGRAMPH1_01T04011	36.81		sscle_09g072850	44.29		BCIN_14g04850	42.76
			CEL59075.1	46.28		FGRAMPH1_01T11755	36.83		sscle_12g088330	44.29		BCIN_13g02320	42.77
			CEL52939.1	46.29		FGRAMPH1_01T06375	36.83		sscle_11g086320	44.3		BCIN_03g06580	42.77
			CEL58165.1	46.3		FGRAMPH1_01T22745	36.85		sscle_09g073120	44.33		BCIN_07g02950	42.77
			CEL53562.1	46.31		FGRAMPH1_01T11821	36.86		sscle_05g042520	44.35		BCIN_07g02580	42.83
			CEL63081.1	46.34		FGRAMPH1_01T24889	36.88		sscle_12g087830	44.35		BCIN_15g04580	42.83
			CEL55499.1	46.35		FGRAMPH1_01T13685	36.89		sscle_01g007280	44.37		BCIN_04g01460	42.86
			CEL61420.1	46.37		FGRAMPH1_01T12443	36.92		sscle_14g099470	44.39		BCIN_09g00600	42.87
			CEL61523.1	46.37		FGRAMPH1_01T23503	36.93		sscle_15g104390	44.41		BCIN_08g04790	42.89
			CEL61461.1	46.38		FGRAMPH1_01T13859	36.94		sscle_08g064220	44.41		BCIN_02g05870	42.89
			CEL54730.1	46.39		FGRAMPH1_01T06459	36.94		sscle_09g068760	44.42		BCIN_12g01880	42.92
			CEL58426.1	46.39		FGRAMPH1_01T06863	36.96		sscle_15g102480	44.43		BCIN_02g00700	42.94
			CEL59696.1	46.39		FGRAMPH1_01T03895	36.98		sscle_12g089730	44.44		BCIN_03g01890	42.94
			CEL63929.1	46.4		FGRAMPH1_01T03711	36.98		sscle_12g088860	44.45		BCIN_12g05500	42.95
			CEL63262.1	46.43		FGRAMPH1_01T20441	37		sscle_01g006230	44.46		BCIN_02g06940	42.97
			CEL52568.1	46.44		FGRAMPH1_01T27481	37.01		sscle_16g110460	44.46		BCIN_04g04070	42.99
			CEL55052.1	46.44		FGRAMPH1_01T04205	37.01		sscle_07g061090	44.47		BCIN_01g08260	42.99
			CEL57219.1	46.45		FGRAMPH1_01T07633	37.02		sscle_15g102700	44.47		BCIN_02g05880	42.99
			CEL63995.1	46.46		FGRAMPH1_01T16995	37.03		sscle_05g042970	44.48		BCIN_06g00610	43
			CEL57610.1	46.48		FGRAMPH1_01T09975	37.03		sscle_02g018560	44.48		BCIN_15g01400	43.04
			CEL61818.1	46.48		FGRAMPH1_01T14559	37.04		sscle_04g039620	44.5		BCIN_11g01530	43.05
			CEL59273.1	46.5		FGRAMPH1_01T22635	37.06		sscle_03g023500	44.5		BCIN_12g05560	43.07
			CEL57024.1	46.51		FGRAMPH1_01T14327	37.06		sscle_02g018280	44.51		BCIN_02g07890	43.08
			CEL62759.1	46.51		FGRAMPH1_01T26927	37.06		sscle_09g070650	44.52		BCIN_02g07890	43.08
			CEL56182.1	46.51		FGRAMPH1_01T27539	37.06		sscle_05g047220	44.52		BCIN_03g01550	43.08
			CEL57540.1	46.51		FGRAMPH1_01T24669	37.09		sscle_03g028440	44.53		BCIN_04g00730	43.09
			CEL57455.1	46.52		FGRAMPH1_01T22311	37.1		sscle_11g086130	44.53		BCIN_07g00600	43.1
			CEL56560.1	46.54		FGRAMPH1_01T12283	37.1		sscle_10g080300	44.56		BCIN_14g00240	43.1
			CEL55878.1	46.54		FGRAMPH1_01T21769	37.1		sscle_03g029230	44.59		BCIN_03g07500	43.11
			CEL52853.1	46.55		FGRAMPH1_01T12527	37.11		sscle_13g094250	44.61		BCIN_10g05090	43.12
			CEL55015.1	46.56		FGRAMPH1_01T11927	37.13		sscle_13g095030	44.61		BCIN_12g05060	43.16
			CEL64013.1	46.56		FGRAMPH1_01T22499	37.13		sscle_03g030610	44.62		BCIN_12g05060	43.16
			CEL61177.1	46.57		FGRAMPH1_01T09513	37.13		sscle_15g104630	44.63		BCIN_11g05700	43.16
			CEL59863.1	46.57		FGRAMPH1_01T10089	37.13		sscle_06g053230	44.64		BCIN_12g00190	43.18
			CEL62503.1	46.59		FGRAMPH1_01T26823	37.14		sscle_01g004290	44.65		BCIN_02g04920	43.18
			CEL57581.1	46.6		FGRAMPH1_01T04787	37.14		sscle_07g061250	44.65		BCIN_02g04920	43.18
			CEL57220.1	46.61		FGRAMPH1_01T07599	37.16		sscle_08g067210	44.65		BCIN_02g04920	43.18
			CEL55565.1	46.61		FGRAMPH1_01T22735	37.18		sscle_04g037890	44.68		BCIN_12g04860	43.19
			CEL58092.1	46.63		FGRAMPH1_01T01627	37.21		sscle_06g051000	44.69		BCIN_04g00780	43.2
			CEL58817.1	46.63		FGRAMPH1_01T00821	37.22		sscle_02g012140	44.7		BCIN_10g01230	43.22
			CEL63757.1	46.64		FGRAMPH1_01T21009	37.22		sscle_02g011970	44.71		BCIN_07g06960	43.23
			CEL62912.1	46.65		FGRAMPH1_01T15281	37.23		sscle_05g047770	44.72		BCIN_07g06960	43.23
			CEL52806.1	46.66		FGRAMPH1_01T19653	37.23		sscle_16g108060	44.72		BCIN_14g03430	43.23
			CEL56427.1	46.66		FGRAMPH1_01T23079	37.24		sscle_02g015200	44.73		BCIN_11g04780	43.23
			CEL51808.1	46.68		FGRAMPH1_01T07779	37.25		sscle_02g020960	44.73		BCIN_03g07340	43.23
			CEL61205.1	46.68		FGRAMPH1_01T19419	37.25		sscle_06g052160	44.74		BCIN_13g05810	43.24
			CEL59138.1	46.7		FGRAMPH1_01T14463	37.26		sscle_02g013310	44.78		BCIN_12g00500	43.24
			CEL56918.1	46.71		FGRAMPH1_01T18291	37.27		sscle_11g082100	44.79		BCIN_01g06470	43.24
			CEL61634.1	46.71		FGRAMPH1_01T26409	37.27		sscle_01g008760	44.79		BCIN_02g04510	43.25
			CEL52951.1	46.71		FGRAMPH1_01T06015	37.28		sscle_15g106800	44.79		BCIN_14g03480	43.26
			CEL62978.1	46.72		FGRAMPH1_01T21329	37.29		sscle_01g005580	44.79		BCIN_09g06800	43.33
			CEL63227.1	46.72		FGRAMPH1_01T02545	37.29		sscle_01g000820	44.79		BCIN_01g04980	43.34
			CEL54226.1	46.74		FGRAMPH1_01T23527	37.31		sscle_11g085680	44.79		BCIN_02g04350	43.36
			CEL51640.1	46.75		FGRAMPH1_01T24929	37.32		sscle_08g068010	44.8		BCIN_06g04910	43.36
			CEL59022.1	46.78		FGRAMPH1_01T24775	37.34		sscle_04g034220	44.81		BCIN_14g00910	43.37
			CEL51748.1	46.8		FGRAMPH1_01T18799	37.36		sscle_02g020830	44.81		BCIN_01g02360	43.38
			CEL58978.1	46.82		FGRAMPH1_01T20017	37.38		sscle_01g002770	44.81		BCIN_03g08150	43.38
			CEL55490.1	46.83		FGRAMPH1_01T24501	37.38		sscle_04g033390	44.81		BCIN_03g09280	43.38
			CEL61787.1	46.84		FGRAMPH1_01T28105	37.38		sscle_06g054940	44.82		BCIN_02g01300	43.41
			CEL54502.1	46.85		FGRAMPH1_01T25637	37.39		sscle_03g029880	44.82		BCIN_16g00170	43.42
			CEL62827.1	46.89		FGRAMPH1_01T12393	37.4		sscle_09g073520	44.83		BCIN_07g06550	43.42
			CEL60965.1	46.89		FGRAMPH1_01T19345	37.41		sscle_03g022310	44.83		BCIN_07g03230	43.42
			CEL52283.1	46.9		FGRAMPH1_01T17755	37.42		sscle_06g055000	44.84		BCIN_02g01780	43.43
			CEL55417.1	46.91		FGRAMPH1_01T25085	37.42		sscle_12g090620	44.85		BCIN_03g01730	43.45
			CEL57123.1	46.92		FGRAMPH1_01T17885	37.42		sscle_11g085210	44.85		BCIN_08g06300	43.45
			CEL62133.1	46.93		FGRAMPH1_01T22393	37.42		sscle_05g047680	44.86		BCIN_09g00930	43.47
			CEL55237.1	46.93		FGRAMPH1_01T10279	37.43		sscle_05g045990	44.87		BCIN_03g01920	43.47
			CEL63955.1	46.94		FGRAMPH1_01T25857	37.45		sscle_16g108270	44.88		BCIN_04g00560	43.48
			CEL60293.1	46.95		FGRAMPH1_01T23157	37.47		sscle_03g022490	44.88		BCIN_14g03380	43.51
			CEL63131.1	46.95		FGRAMPH1_01T22893	37.48		sscle_02g018950	44.88		BCIN_01g09900	43.52
			CEL54198.1	46.98		FGRAMPH1_01T19335	37.49		sscle_02g021190	44.9		BCIN_09g03840	43.52
			CEL58208.1	46.98		FGRAMPH1_01T15193	37.49		sscle_16g109470	44.92		BCIN_12g00220	43.52
			CEL64015.1	46.98		FGRAMPH1_01T02647	37.49		sscle_12g087030	44.93		BCIN_14g02950	43.53
			CEL52620.1	46.99		FGRAMPH1_01T24867	37.5		sscle_03g026800	44.93		BCIN_11g02490	43.54
			CEL54172.1	47.01		FGRAMPH1_01T20343	37.52		sscle_11g082830	44.94		BCIN_07g05950	43.54
			CEL63411.1	47.01		FGRAMPH1_01T17615	37.52		sscle_07g058260	44.96		BCIN_02g09290	43.54
			CEL52807.1	47.01		FGRAMPH1_01T12219	37.52		sscle_13g092240	44.97		BCIN_12g01730	43.55
			CEL60936.1	47.03		FGRAMPH1_01T10789	37.54		sscle_12g087390	44.98		BCIN_13g03390	43.55
			CEL57760.1	47.03		FGRAMPH1_01T02165	37.54		sscle_06g048680	45		BCIN_16g02590	43.55
			CEL54514.1	47.05		FGRAMPH1_01T17841	37.55		sscle_14g099210	45.01		BCIN_02g01770	43.56
			CEL60495.1	47.06		FGRAMPH1_01T05827	37.55		sscle_15g106860	45.01		BCIN_09g04350	43.57
			CEL59842.1	47.06		FGRAMPH1_01T00775	37.57		sscle_10g080010	45.02		BCIN_04g06310	43.58
			CEL60973.1	47.06		FGRAMPH1_01T22845	37.59		sscle_04g037000	45.05		BCIN_03g09000	43.58
			CEL54839.1	47.07		FGRAMPH1_01T23313	37.6		sscle_07g061220	45.06		BCIN_03g09000	43.58
			CEL56473.1	47.07		FGRAMPH1_01T00481	37.6		sscle_02g014780	45.07		BCIN_06g06100	43.6
			CEL55560.1	47.07		FGRAMPH1_01T26147	37.62		sscle_14g101450	45.07		BCIN_13g05310	43.62
			CEL56303.1	47.09		FGRAMPH1_01T26177	37.62		sscle_03g022920	45.09		BCIN_14g05270	43.63
			CEL56528.1	47.12		FGRAMPH1_01T26605	37.66		sscle_07g060260	45.09		BCIN_08g03900	43.63
			CEL61436.1	47.14		FGRAMPH1_01T21485	37.69		sscle_14g100520	45.1		BCIN_03g01090	43.63
			CEL55195.1	47.14		FGRAMPH1_01T23595	37.71		sscle_05g041260	45.11		BCIN_07g04500	43.65
			CEL54197.1	47.17		FGRAMPH1_01T14989	37.72		sscle_02g012430	45.12		BCIN_01g07320	43.65
			CEL58855.1	47.18		FGRAMPH1_01T19553	37.74		sscle_01g009390	45.13		BCIN_01g06900	43.66
			CEL59892.1	47.19		FGRAMPH1_01T24459	37.74		sscle_12g088470	45.13		BCIN_13g00280	43.66
			CEL63335.1	47.2		FGRAMPH1_01T02335	37.74		sscle_02g012200	45.14		BCIN_07g04210	43.67
			CEL58007.1	47.2		FGRAMPH1_01T26507	37.75		sscle_15g102740	45.14		BCIN_03g06790	43.7
			CEL52175.1	47.2		FGRAMPH1_01T04729	37.76		sscle_15g104530	45.15		BCIN_12g06110	43.7
			CEL58911.1	47.2		FGRAMPH1_01T20427	37.76		sscle_13g092920	45.15		BCIN_04g04820	43.72
			CEL52324.1	47.22		FGRAMPH1_01T07223	37.77		sscle_06g052180	45.16		BCIN_04g01280	43.72
			CEL56920.1	47.24		FGRAMPH1_01T24635	37.77		sscle_11g084340	45.16		BCIN_02g04720	43.73
			CEL56626.1	47.24		FGRAMPH1_01T10039	37.78		sscle_16g111240	45.17		BCIN_13g03460	43.75
			CEL54908.1	47.24		FGRAMPH1_01T01353	37.79		sscle_16g110060	45.17		BCIN_11g03470	43.8
			CEL56730.1	47.25		FGRAMPH1_01T26863	37.81		sscle_10g078390	45.18		BCIN_14g04530	43.81
			CEL61219.1	47.27		FGRAMPH1_01T12213	37.82		sscle_13g094950	45.2		BCIN_14g04530	43.81
			CEL58813.1	47.28		FGRAMPH1_01T08343	37.84		sscle_10g078200	45.21		BCIN_09g02150	43.81
			CEL59058.1	47.28		FGRAMPH1_01T01211	37.84		sscle_15g102930	45.22		BCIN_01g03820	43.82
			CEL57722.1	47.3		FGRAMPH1_01T24315	37.85		sscle_04g032270	45.22		BCIN_03g01280	43.82
			CEL58298.1	47.31		FGRAMPH1_01T09481	37.86		sscle_11g081440	45.23		BCIN_09g01970	43.83
			CEL62388.1	47.32		FGRAMPH1_01T15481	37.86		sscle_02g019610	45.23		BCIN_08g05770	43.84
			CEL56907.1	47.34		FGRAMPH1_01T01427	37.87		sscle_03g025940	45.24		BCIN_14g05330	43.84
			CEL52220.1	47.36		FGRAMPH1_01T00945	37.89		sscle_13g095100	45.24		BCIN_05g06510	43.85
			CEL63917.1	47.38		FGRAMPH1_01T04825	37.9		sscle_10g077290	45.25		BCIN_07g06310	43.85
			CEL53901.1	47.38		FGRAMPH1_01T27287	37.91		sscle_12g088930	45.25		BCIN_08g02380	43.85
			CEL62806.1	47.38		FGRAMPH1_01T01373	37.93		sscle_03g026690	45.25		BCIN_02g06910	43.87
			CEL58230.1	47.38		FGRAMPH1_01T14061	37.97		sscle_12g090530	45.25		BCIN_02g06910	43.87
			CEL60058.1	47.38		FGRAMPH1_01T26855	37.99		sscle_14g102210	45.26		BCIN_08g00270	43.88
			CEL56940.1	47.39		FGRAMPH1_01T17619	38		sscle_08g062720	45.28		BCIN_08g00270	43.88
			CEL52906.1	47.4		FGRAMPH1_01T06107	38.01		sscle_07g056890	45.29		BCIN_08g00270	43.88
			CEL51596.1	47.41		FGRAMPH1_01T11383	38.02		sscle_09g070760	45.29		BCIN_08g00270	43.88
			CEL57633.1	47.42		FGRAMPH1_01T19883	38.03		sscle_09g072490	45.3		BCIN_08g00270	43.88
			CEL58284.1	47.42		FGRAMPH1_01T20335	38.04		sscle_14g101190	45.31		BCIN_15g01470	43.89
			CEL53328.1	47.44		FGRAMPH1_01T00473	38.05		sscle_14g098850	45.32		BCIN_11g04730	43.91
			CEL51990.1	47.44		FGRAMPH1_01T06293	38.05		sscle_10g078850	45.32		BCIN_01g05550	43.91
			CEL51472.1	47.46		FGRAMPH1_01T07803	38.06		sscle_02g012100	45.32		BCIN_03g03440	43.92
			CEL51592.1	47.47		FGRAMPH1_01T15607	38.06		sscle_11g082760	45.32		BCIN_06g07310	43.92
			CEL60736.1	47.48		FGRAMPH1_01T23225	38.08		sscle_02g019110	45.33		BCIN_06g06590	43.93
			CEL53865.1	47.49		FGRAMPH1_01T17431	38.08		sscle_16g107980	45.33		BCIN_07g01290	43.93
			CEL52315.1	47.5		FGRAMPH1_01T06525	38.11		sscle_12g087750	45.33		BCIN_11g05420	43.94
			CEL63550.1	47.51		FGRAMPH1_01T22341	38.11		sscle_11g086120	45.33		BCIN_12g05870	43.94
			CEL58253.1	47.54		FGRAMPH1_01T01879	38.12		sscle_16g109390	45.34		BCIN_06g00960	43.94
			CEL55600.1	47.55		FGRAMPH1_01T12333	38.12		sscle_06g052890	45.34		BCIN_09g03810	43.95
			CEL59623.1	47.56		FGRAMPH1_01T02889	38.12		sscle_08g066110	45.34		BCIN_12g05530	43.95
			CEL54842.1	47.56		FGRAMPH1_01T21821	38.16		sscle_08g065560	45.36		BCIN_12g05530	43.95
			CEL55525.1	47.57		FGRAMPH1_01T03523	38.18		sscle_11g086020	45.36		BCIN_08g05770	43.96
			CEL54457.1	47.58		FGRAMPH1_01T09441	38.18		sscle_07g061620	45.36		BCIN_08g05020	43.97
			CEL56379.1	47.58		FGRAMPH1_01T23703	38.19		sscle_11g085930	45.37		BCIN_07g06660	43.98
			CEL58938.1	47.59		FGRAMPH1_01T03333	38.2		sscle_09g069070	45.37		BCIN_15g03930	43.98
			CEL62338.1	47.6		FGRAMPH1_01T08995	38.2		sscle_10g078550	45.38		BCIN_11g05420	43.99
			CEL54162.1	47.6		FGRAMPH1_01T19039	38.2		sscle_14g101400	45.4		BCIN_01g09130	43.99
			CEL56719.1	47.61		FGRAMPH1_01T11753	38.21		sscle_03g031650	45.44		BCIN_04g05920	44.01
			CEL56367.1	47.63		FGRAMPH1_01T26567	38.22		sscle_03g024370	45.44		BCIN_01g08680	44.03
			CEL56214.1	47.64		FGRAMPH1_01T13527	38.22		sscle_11g082870	45.45		BCIN_03g03790	44.06
			CEL63017.1	47.65		FGRAMPH1_01T12927	38.25		sscle_03g030670	45.45		BCIN_05g06680	44.06
			CEL62054.1	47.65		FGRAMPH1_01T04069	38.25		sscle_14g099610	45.45		BCIN_09g03560	44.09
			CEL62365.1	47.65		FGRAMPH1_01T10267	38.25		sscle_14g097030	45.46		BCIN_13g01130	44.1
			CEL54274.1	47.66		FGRAMPH1_01T25657	38.26		sscle_16g108090	45.46		BCIN_12g02540	44.11
			CEL54173.1	47.67		FGRAMPH1_01T22905	38.26		sscle_01g011520	45.47		BCIN_01g03270	44.13
			CEL53284.1	47.67		FGRAMPH1_01T07731	38.27		sscle_15g103270	45.47		BCIN_04g03660	44.14
			CEL63536.1	47.68		FGRAMPH1_01T24019	38.27		sscle_04g034700	45.48		BCIN_05g06130	44.14
			CEL57506.1	47.7		FGRAMPH1_01T12663	38.27		sscle_05g048000	45.51		BCIN_11g01400	44.15
			CEL55045.1	47.72		FGRAMPH1_01T02161	38.28		sscle_04g038860	45.51		BCIN_16g02820	44.16
			CEL54458.1	47.73		FGRAMPH1_01T16641	38.29		sscle_02g020080	45.52		BCIN_14g05230	44.17
			CEL63282.1	47.74		FGRAMPH1_01T01581	38.31		sscle_02g013780	45.53		BCIN_12g01960	44.2
			CEL57446.1	47.75		FGRAMPH1_01T26255	38.32		sscle_06g049540	45.54		BCIN_11g03580	44.21
			CEL59129.1	47.77		FGRAMPH1_01T11697	38.33		sscle_05g043380	45.55		BCIN_03g08940	44.23
			CEL63046.1	47.78		FGRAMPH1_01T17457	38.33		sscle_04g035630	45.56		BCIN_16g01740	44.23
			CEL54614.1	47.78		FGRAMPH1_01T04565	38.34		sscle_10g080600	45.57		BCIN_12g03170	44.26
			CEL59800.1	47.79		FGRAMPH1_01T11111	38.34		sscle_04g037450	45.57		BCIN_12g03600	44.26
			CEL57097.1	47.81		FGRAMPH1_01T27341	38.34		sscle_14g099170	45.58		BCIN_02g08200	44.27
			CEL51950.1	47.82		FGRAMPH1_01T02817	38.35		sscle_09g069520	45.58		BCIN_16g04000	44.29
			CEL60188.1	47.83		FGRAMPH1_01T12853	38.37		sscle_08g064200	45.6		BCIN_16g04000	44.29
			CEL59547.1	47.83		FGRAMPH1_01T25839	38.39		sscle_01g003650	45.6		BCIN_16g04000	44.29
			CEL54003.1	47.83		FGRAMPH1_01T26455	38.4		sscle_11g085600	45.6		BCIN_16g04000	44.29
			CEL52427.1	47.84		FGRAMPH1_01T01087	38.4		sscle_06g048920	45.61		BCIN_06g00330	44.31
			CEL53830.1	47.84		FGRAMPH1_01T20977	38.41		sscle_14g101000	45.62		BCIN_02g05190	44.33
			CEL55161.1	47.86		FGRAMPH1_01T26431	38.42		sscle_01g000400	45.62		BCIN_03g02520	44.34
			CEL63944.1	47.87		FGRAMPH1_01T28065	38.43		sscle_16g108030	45.62		BCIN_13g00550	44.36
			CEL55130.1	47.87		FGRAMPH1_01T21111	38.44		sscle_01g004110	45.63		BCIN_06g06720	44.38
			CEL63991.1	47.87		FGRAMPH1_01T21805	38.44		sscle_08g062510	45.63		BCIN_16g00370	44.38
			CEL63431.1	47.88		FGRAMPH1_01T05939	38.45		sscle_09g068820	45.63		BCIN_07g00330	44.38
			CEL54674.1	47.89		FGRAMPH1_01T22363	38.45		sscle_04g034170	45.64		BCIN_01g00760	44.38
			CEL59782.1	47.89		FGRAMPH1_01T06879	38.48		sscle_13g093920	45.64		BCIN_03g02370	44.38
			CEL54692.1	47.9		FGRAMPH1_01T26803	38.48		sscle_14g097770	45.65		BCIN_04g03510	44.4
			CEL53656.1	47.9		FGRAMPH1_01T19045	38.49		sscle_05g048530	45.65		BCIN_06g03420	44.41
			CEL60158.1	47.91		FGRAMPH1_01T23577	38.49		sscle_02g013490	45.66		BCIN_16g01270	44.41
			CEL54230.1	47.92		FGRAMPH1_01T08199	38.49		sscle_10g075560	45.66		BCIN_07g06400	44.42
			CEL62658.1	47.92		FGRAMPH1_01T26617	38.51		sscle_06g055280	45.67		BCIN_07g01950	44.42
			CEL62702.1	47.93		FGRAMPH1_01T25723	38.52		sscle_04g039230	45.67		BCIN_13g01840	44.43
			CEL61980.1	47.93		FGRAMPH1_01T25859	38.53		sscle_14g101850	45.67		BCIN_13g05400	44.45
			CEL54239.1	47.94		FGRAMPH1_01T11901	38.54		sscle_07g055610	45.68		BCIN_06g03900	44.45
			CEL54993.1	47.94		FGRAMPH1_01T17173	38.54		sscle_16g111300	45.7		BCIN_05g00008	44.46
			CEL63615.1	47.95		FGRAMPH1_01T15175	38.54		sscle_11g085580	45.7		BCIN_06g02440	44.49
			CEL52820.1	47.96		FGRAMPH1_01T04781	38.55		sscle_08g062230	45.71		BCIN_06g00260	44.51
			CEL59862.1	47.96		FGRAMPH1_01T27867	38.56		sscle_01g001420	45.71		BCIN_10g01550	44.51
			CEL58886.1	47.98		FGRAMPH1_01T01619	38.58		sscle_07g059230	45.72		BCIN_10g00750	44.54
			CEL55579.1	47.98		FGRAMPH1_01T00785	38.58		sscle_03g023020	45.72		BCIN_12g02120	44.55
			CEL63589.1	47.99		FGRAMPH1_01T18333	38.58		sscle_08g063160	45.73		BCIN_15g05220	44.56
			CEL55272.1	47.99		FGRAMPH1_01T20803	38.59		sscle_02g017080	45.73		BCIN_02g08790	44.56
			CEL63164.1	47.99		FGRAMPH1_01T10757	38.59		sscle_13g095680	45.74		BCIN_06g00110	44.57
			CEL59550.1	47.99		FGRAMPH1_01T23417	38.6		sscle_13g095400	45.74		BCIN_01g01760	44.57
			CEL61576.1	48		FGRAMPH1_01T22627	38.6		sscle_04g038280	45.75		BCIN_04g04480	44.58
			CEL60042.1	48.01		FGRAMPH1_01T19651	38.62		sscle_15g105930	45.75		BCIN_07g04420	44.59
			CEL59730.1	48.02		FGRAMPH1_01T13849	38.63		sscle_10g075930	45.75		BCIN_02g02540	44.59
			CEL57973.1	48.03		FGRAMPH1_01T26169	38.64		sscle_06g049600	45.77		BCIN_11g00330	44.59
			CEL60026.1	48.03		FGRAMPH1_01T20447	38.64		sscle_13g095440	45.77		BCIN_12g05850	44.6
			CEL60213.1	48.04		FGRAMPH1_01T06775	38.64		sscle_01g005880	45.78		BCIN_06g00750	44.61
			CEL59000.1	48.06		FGRAMPH1_01T13515	38.65		sscle_09g070040	45.78		BCIN_14g02580	44.61
			CEL58639.1	48.06		FGRAMPH1_01T22977	38.66		sscle_07g058110	45.78		BCIN_04g03500	44.63
			CEL54378.1	48.06		FGRAMPH1_01T10257	38.67		sscle_12g087600	45.78		BCIN_01g06010	44.64
			CEL55336.1	48.07		FGRAMPH1_01T08059	38.67		sscle_04g038840	45.78		BCIN_13g03480	44.67
			CEL55905.1	48.07		FGRAMPH1_01T23535	38.68		sscle_05g042300	45.79		BCIN_01g09650	44.67
			CEL52316.1	48.08		FGRAMPH1_01T04119	38.7		sscle_11g085740	45.8		BCIN_15g04360	44.68
			CEL57578.1	48.08		FGRAMPH1_01T01991	38.71		sscle_07g061580	45.8		BCIN_15g02920	44.68
			CEL56200.1	48.08		FGRAMPH1_01T26647	38.72		sscle_10g079510	45.8		BCIN_03g02840	44.69
			CEL52633.1	48.08		FGRAMPH1_01T01663	38.72		sscle_13g095150	45.8		BCIN_11g04790	44.69
			CEL55735.1	48.09		FGRAMPH1_01T04959	38.73		sscle_16g109340	45.8		BCIN_06g07260	44.7
			CEL60664.1	48.09		FGRAMPH1_01T14707	38.73		sscle_10g075860	45.8		BCIN_14g02170	44.7
			CEL52856.1	48.1		FGRAMPH1_01T19441	38.76		sscle_12g091870	45.81		BCIN_16g03780	44.7
			CEL64014.1	48.1		FGRAMPH1_01T25921	38.77		sscle_08g062710	45.82		BCIN_07g07040	44.71
			CEL55571.1	48.12		FGRAMPH1_01T11537	38.77		sscle_02g014930	45.83		BCIN_03g06900	44.71
			CEL59722.1	48.13		FGRAMPH1_01T26951	38.78		sscle_09g073940	45.83		BCIN_05g07140	44.72
			CEL55573.1	48.13		FGRAMPH1_01T03251	38.82		sscle_15g102720	45.84		BCIN_10g04130	44.72
			CEL53690.1	48.15		FGRAMPH1_01T14537	38.85		sscle_01g005540	45.84		BCIN_08g02160	44.74
			CEL53159.1	48.15		FGRAMPH1_01T22469	38.85		sscle_05g046020	45.84		BCIN_13g00380	44.74
			CEL60258.1	48.16		FGRAMPH1_01T06467	38.86		sscle_13g097000	45.85		BCIN_01g09450	44.75
			CEL54238.1	48.17		FGRAMPH1_01T19743	38.86		sscle_06g051200	45.85		BCIN_02g01830	44.75
			CEL63494.1	48.17		FGRAMPH1_01T00105	38.86		sscle_08g068390	45.86		BCIN_07g01040	44.76
			CEL63050.1	48.2		FGRAMPH1_01T17195	38.86		sscle_10g078220	45.87		BCIN_12g04650	44.77
			CEL59886.1	48.2		FGRAMPH1_01T03313	38.87		sscle_15g107110	45.88		BCIN_08g02080	44.81
			CEL52244.1	48.21		FGRAMPH1_01T09009	38.88		sscle_13g096250	45.89		BCIN_04g02950	44.81
			CEL58433.1	48.22		FGRAMPH1_01T01255	38.9		sscle_14g097530	45.89		BCIN_03g04250	44.81
			CEL51787.1	48.24		FGRAMPH1_01T24803	38.9		sscle_13g092780	45.91		BCIN_10g00260	44.82
			CEL61782.1	48.24		FGRAMPH1_01T12193	38.9		sscle_12g090490	45.93		BCIN_13g00530	44.83
			CEL62079.1	48.25		FGRAMPH1_01T10469	38.91		sscle_04g038370	45.93		BCIN_13g00040	44.84
			CEL59534.1	48.26		FGRAMPH1_01T09375	38.93		sscle_10g075370	45.94		BCIN_14g01520	44.84
			CEL56445.1	48.27		FGRAMPH1_01T03495	38.93		sscle_07g061960	45.95		BCIN_08g07080	44.84
			CEL52843.1	48.27		FGRAMPH1_01T22059	38.95		sscle_01g004070	45.95		BCIN_06g01000	44.85
			CEL61130.1	48.27		FGRAMPH1_01T04685	38.95		sscle_05g043310	45.95		BCIN_10g03170	44.85
			CEL60329.1	48.28		FGRAMPH1_01T24195	38.95		sscle_09g069570	45.97		BCIN_04g02210	44.86
			CEL63618.1	48.29		FGRAMPH1_01T00477	38.97		sscle_12g090910	45.97		BCIN_13g02090	44.86
			CEL55751.1	48.29		FGRAMPH1_01T20743	38.97		sscle_06g048660	45.97		BCIN_04g06740	44.87
			CEL52079.1	48.29		FGRAMPH1_01T19855	38.98		sscle_03g022670	45.97		BCIN_09g00050	44.88
			CEL62130.1	48.29		FGRAMPH1_01T14297	38.99		sscle_11g082270	45.98		BCIN_11g03040	44.88
			CEL60679.1	48.29		FGRAMPH1_01T02507	38.99		sscle_01g003660	45.98		BCIN_13g02360	44.89
			CEL53000.1	48.31		FGRAMPH1_01T27553	39.01		sscle_05g046470	45.99		BCIN_03g07340	44.91
			CEL62219.1	48.33		FGRAMPH1_01T26959	39.01		sscle_05g043130	45.99		BCIN_10g05890	44.92
			CEL57500.1	48.33		FGRAMPH1_01T14397	39.02		sscle_15g104210	45.99		BCIN_04g04250	44.92
			CEL51551.1	48.33		FGRAMPH1_01T06999	39.02		sscle_06g055010	45.99		BCIN_01g06930	44.92
			CEL53517.1	48.33		FGRAMPH1_01T24743	39.04		sscle_09g070590	46		BCIN_08g04090	44.92
			CEL60392.1	48.34		FGRAMPH1_01T10181	39.05		sscle_13g092060	46		BCIN_08g00650	44.94
			CEL61507.1	48.34		FGRAMPH1_01T25635	39.06		sscle_04g036090	46.01		BCIN_12g06590	44.94
			CEL52501.1	48.35		FGRAMPH1_01T03245	39.06		sscle_03g022730	46.01		BCIN_01g05120	44.94
			CEL58924.1	48.36		FGRAMPH1_01T22335	39.07		sscle_12g088730	46.02		BCIN_15g02500	44.94
			CEL52850.1	48.37		FGRAMPH1_01T19389	39.09		sscle_06g049430	46.03		BCIN_10g04430	44.94
			CEL53016.1	48.38		FGRAMPH1_01T05717	39.1		sscle_01g004270	46.03		BCIN_08g04730	44.95
			CEL58780.1	48.39		FGRAMPH1_01T05923	39.1		sscle_11g082750	46.04		BCIN_01g07380	44.96
			CEL58130.1	48.39		FGRAMPH1_01T09071	39.11		sscle_09g072600	46.05		BCIN_14g01080	44.96
			CEL60024.1	48.42		FGRAMPH1_01T26361	39.11		sscle_05g047290	46.05		BCIN_14g04180	44.96
			CEL60358.1	48.42		FGRAMPH1_01T00381	39.13		sscle_03g024210	46.05		BCIN_12g03170	44.97
			CEL63604.1	48.42		FGRAMPH1_01T25011	39.14		sscle_03g026860	46.06		BCIN_10g02230	44.97
			CEL60059.1	48.42		FGRAMPH1_01T03745	39.14		sscle_08g067810	46.06		BCIN_14g05070	44.98
			CEL53496.1	48.43		FGRAMPH1_01T18195	39.16		sscle_08g066470	46.07		BCIN_05g01750	44.99
			CEL53756.1	48.43		FGRAMPH1_01T03463	39.17		sscle_03g030700	46.07		BCIN_15g04450	44.99
			CEL63767.1	48.44		FGRAMPH1_01T24163	39.17		sscle_06g053740	46.08		BCIN_04g03330	45
			CEL55766.1	48.44		FGRAMPH1_01T05955	39.18		sscle_14g102180	46.08		BCIN_05g00810	45
			CEL62101.1	48.44		FGRAMPH1_01T22517	39.19		sscle_13g092570	46.09		BCIN_14g00550	45
			CEL54550.1	48.45		FGRAMPH1_01T07943	39.19		sscle_03g029270	46.1		BCIN_12g05700	45.02
			CEL57344.1	48.45		FGRAMPH1_01T11609	39.2		sscle_05g040940	46.1		BCIN_15g04360	45.02
			CEL62342.1	48.45		FGRAMPH1_01T01609	39.2		sscle_02g017670	46.1		BCIN_12g01370	45.03
			CEL51600.1	48.47		FGRAMPH1_01T10981	39.21		sscle_05g044810	46.1		BCIN_06g05140	45.03
			CEL56618.1	48.48		FGRAMPH1_01T27971	39.22		sscle_05g047300	46.11		BCIN_09g03810	45.04
			CEL59819.1	48.49		FGRAMPH1_01T18881	39.24		sscle_04g033960	46.11		BCIN_08g02320	45.04
			CEL61462.1	48.5		FGRAMPH1_01T06867	39.25		sscle_04g034060	46.13		BCIN_05g01760	45.05
			CEL60548.1	48.5		FGRAMPH1_01T13597	39.26		sscle_04g038780	46.13		BCIN_16g04710	45.05
			CEL51791.1	48.51		FGRAMPH1_01T17059	39.27		sscle_02g013200	46.14		BCIN_07g02370	45.06
			CEL54873.1	48.52		FGRAMPH1_01T10683	39.28		sscle_02g017150	46.15		BCIN_10g00270	45.06
			CEL53477.1	48.52		FGRAMPH1_01T20681	39.3		sscle_02g021500	46.15		BCIN_05g00100	45.07
			CEL56315.1	48.52		FGRAMPH1_01T10769	39.3		sscle_03g031200	46.16		BCIN_01g06690	45.07
			CEL54028.1	48.52		FGRAMPH1_01T10061	39.3		sscle_03g029670	46.16		BCIN_01g02080	45.07
			CEL53182.1	48.55		FGRAMPH1_01T03673	39.3		sscle_15g106430	46.17		BCIN_11g03740	45.07
			CEL51907.1	48.55		FGRAMPH1_01T15601	39.3		sscle_15g104330	46.18		BCIN_08g05370	45.09
			CEL54355.1	48.57		FGRAMPH1_01T17161	39.31		sscle_09g070370	46.18		BCIN_08g03240	45.1
			CEL55692.1	48.58		FGRAMPH1_01T01429	39.33		sscle_15g102910	46.18		BCIN_01g08780	45.1
			CEL52558.1	48.6		FGRAMPH1_01T15589	39.35		sscle_16g111110	46.19		BCIN_11g01240	45.11
			CEL57971.1	48.61		FGRAMPH1_01T20553	39.35		sscle_05g044380	46.19		BCIN_10g05590	45.11
			CEL51469.1	48.62		FGRAMPH1_01T08335	39.35		sscle_03g031910	46.2		BCIN_02g00650	45.11
			CEL55395.1	48.62		FGRAMPH1_01T27721	39.36		sscle_02g012830	46.2		BCIN_03g08240	45.13
			CEL54709.1	48.63		FGRAMPH1_01T11303	39.36		sscle_02g014090	46.2		BCIN_03g06390	45.14
			CEL52383.1	48.65		FGRAMPH1_01T06381	39.36		sscle_03g030790	46.21		BCIN_04g04200	45.14
			CEL61764.1	48.66		FGRAMPH1_01T14031	39.37		sscle_16g110950	46.21		BCIN_02g01410	45.16
			CEL62886.1	48.69		FGRAMPH1_01T19483	39.37		sscle_01g008170	46.22		BCIN_13g02380	45.16
			CEL60254.1	48.69		FGRAMPH1_01T12119	39.38		sscle_09g072720	46.22		BCIN_04g03560	45.16
			CEL61042.1	48.69		FGRAMPH1_01T07043	39.4		sscle_13g093590	46.22		BCIN_02g08590	45.17
			CEL57650.1	48.71		FGRAMPH1_01T17025	39.4		sscle_05g048330	46.23		BCIN_04g00870	45.18
			CEL59994.1	48.73		FGRAMPH1_01T22337	39.42		sscle_01g004570	46.23		BCIN_10g01610	45.18
			CEL58637.1	48.74		FGRAMPH1_01T22687	39.43		sscle_11g084430	46.23		BCIN_14g01360	45.18
			CEL54288.1	48.78		FGRAMPH1_01T01413	39.43		sscle_11g083810	46.24		BCIN_14g01610	45.18
			CEL57162.1	48.78		FGRAMPH1_01T00373	39.43		sscle_06g055270	46.25		BCIN_07g00730	45.19
			CEL58377.1	48.79		FGRAMPH1_01T27769	39.44		sscle_03g028950	46.26		BCIN_04g00470	45.19
			CEL57199.1	48.79		FGRAMPH1_01T10581	39.44		sscle_08g068430	46.26		BCIN_06g06350	45.21
			CEL54476.1	48.81		FGRAMPH1_01T20547	39.46		sscle_07g056470	46.27		BCIN_09g02100	45.21
			CEL54438.1	48.81		FGRAMPH1_01T25115	39.46		sscle_01g006120	46.27		BCIN_15g04490	45.25
			CEL59126.1	48.83		FGRAMPH1_01T02501	39.48		sscle_16g108070	46.27		BCIN_15g04660	45.25
			CEL56105.1	48.83		FGRAMPH1_01T24833	39.48		sscle_12g088550	46.27		BCIN_16g01590	45.26
			CEL53014.1	48.84		FGRAMPH1_01T00991	39.48		sscle_04g039360	46.28		BCIN_02g02740	45.26
			CEL53892.1	48.84		FGRAMPH1_01T07523	39.49		sscle_01g005450	46.28		BCIN_01g09150	45.27
			CEL61805.1	48.85		FGRAMPH1_01T22057	39.51		sscle_01g001830	46.29		BCIN_03g08960	45.27
			CEL54951.1	48.85		FGRAMPH1_01T00421	39.51		sscle_06g050380	46.29		BCIN_15g00760	45.27
			CEL61689.1	48.87		FGRAMPH1_01T13465	39.51		sscle_02g021780	46.29		BCIN_11g01280	45.29
			CEL58620.1	48.87		FGRAMPH1_01T18993	39.53		sscle_10g080260	46.3		BCIN_15g01290	45.3
			CEL55450.1	48.87		FGRAMPH1_01T17169	39.54		sscle_13g092520	46.3		BCIN_10g05590	45.31
			CEL59106.1	48.88		FGRAMPH1_01T10547	39.55		sscle_13g093150	46.3		BCIN_10g05230	45.31
			CEL62295.1	48.9		FGRAMPH1_01T27129	39.56		sscle_08g068170	46.3		BCIN_10g05000	45.32
			CEL52121.1	48.9		FGRAMPH1_01T13665	39.56		sscle_03g030120	46.31		BCIN_05g01630	45.32
			CEL51742.1	48.9		FGRAMPH1_01T10189	39.57		sscle_10g080370	46.31		BCIN_04g01260	45.33
			CEL61192.1	48.9		FGRAMPH1_01T05903	39.57		sscle_06g054810	46.33		BCIN_16g02740	45.36
			CEL55698.1	48.9		FGRAMPH1_01T02977	39.57		sscle_13g093420	46.33		BCIN_16g02740	45.36
			CEL60700.1	48.9		FGRAMPH1_01T18173	39.57		sscle_04g033070	46.33		BCIN_03g05990	45.36
			CEL62383.1	48.9		FGRAMPH1_01T13355	39.58		sscle_12g090070	46.33		BCIN_01g10340	45.36
			CEL62629.1	48.91		FGRAMPH1_01T11613	39.58		sscle_10g080650	46.34		BCIN_09g05310	45.37
			CEL54607.1	48.92		FGRAMPH1_01T19191	39.58		sscle_13g092770	46.34		BCIN_12g01360	45.37
			CEL58807.1	48.92		FGRAMPH1_01T19613	39.58		sscle_06g048960	46.34		BCIN_01g09510	45.37
			CEL60636.1	48.92		FGRAMPH1_01T03951	39.6		sscle_07g059880	46.35		BCIN_10g02180	45.38
			CEL56898.1	48.92		FGRAMPH1_01T17553	39.6		sscle_14g099150	46.35		BCIN_13g03450	45.38
			CEL58459.1	48.93		FGRAMPH1_01T10701	39.61		sscle_09g070620	46.36		BCIN_03g07320	45.39
			CEL57203.1	48.93		FGRAMPH1_01T10107	39.62		sscle_14g100080	46.36		BCIN_02g08890	45.39
			CEL62963.1	48.94		FGRAMPH1_01T07625	39.62		sscle_09g074520	46.36		BCIN_06g07090	45.39
			CEL57509.1	48.94		FGRAMPH1_01T11579	39.64		sscle_11g082170	46.36		BCIN_07g01290	45.4
			CEL61131.1	48.94		FGRAMPH1_01T20077	39.65		sscle_08g068360	46.37		BCIN_02g04690	45.41
			CEL53449.1	48.96		FGRAMPH1_01T04077	39.65		sscle_01g005690	46.38		BCIN_05g04010	45.43
			CEL63883.1	48.96		FGRAMPH1_01T27691	39.65		sscle_13g096100	46.38		BCIN_06g06530	45.44
			CEL54831.1	48.97		FGRAMPH1_01T12947	39.66		sscle_07g061690	46.38		BCIN_04g06400	45.44
			CEL59962.1	48.97		FGRAMPH1_01T16335	39.66		sscle_14g101810	46.38		BCIN_08g05170	45.45
			CEL54561.1	48.97		FGRAMPH1_01T07045	39.67		sscle_04g033520	46.39		BCIN_04g03020	45.45
			CEL61539.1	48.97		FGRAMPH1_01T00743	39.7		sscle_09g069560	46.4		BCIN_03g03670	45.45
			CEL57613.1	48.97		FGRAMPH1_01T03059	39.71		sscle_07g060950	46.41		BCIN_06g00450	45.45
			CEL55732.1	48.97		FGRAMPH1_01T13139	39.72		sscle_02g021950	46.42		BCIN_06g00450	45.45
			CEL58293.1	48.98		FGRAMPH1_01T14007	39.73		sscle_13g092090	46.43		BCIN_12g00380	45.46
			CEL57656.1	48.99		FGRAMPH1_01T03685	39.73		sscle_04g032940	46.43		BCIN_06g03870	45.46
			CEL52481.1	48.99		FGRAMPH1_01T03919	39.74		sscle_13g096610	46.43		BCIN_04g02430	45.47
			CEL63520.1	49		FGRAMPH1_01T03077	39.75		sscle_06g054310	46.43		BCIN_10g05700	45.47
			CEL59150.1	49		FGRAMPH1_01T24061	39.79		sscle_11g086140	46.45		BCIN_11g01490	45.48
			CEL63158.1	49.01		FGRAMPH1_01T27435	39.79		sscle_01g001600	46.45		BCIN_03g00970	45.49
			CEL56732.1	49.02		FGRAMPH1_01T00461	39.81		sscle_01g002120	46.45		BCIN_07g00840	45.49
			CEL57033.1	49.02		FGRAMPH1_01T24015	39.82		sscle_10g075870	46.45		BCIN_10g00870	45.49
			CEL63441.1	49.03		FGRAMPH1_01T20199	39.85		sscle_05g043960	46.46		BCIN_10g02250	45.5
			CEL53149.1	49.03		FGRAMPH1_01T10719	39.85		sscle_09g074040	46.46		BCIN_05g01360	45.51
			CEL58524.1	49.03		FGRAMPH1_01T16533	39.86		sscle_03g029680	46.47		BCIN_12g00770	45.51
			CEL56583.1	49.04		FGRAMPH1_01T08045	39.87		sscle_14g097560	46.47		BCIN_09g04700	45.52
			CEL56926.1	49.05		FGRAMPH1_01T12267	39.88		sscle_02g012230	46.47		BCIN_09g04700	45.52
			CEL56668.1	49.06		FGRAMPH1_01T19171	39.9		sscle_04g037330	46.47		BCIN_11g02150	45.52
			CEL57125.1	49.07		FGRAMPH1_01T11103	39.92		sscle_02g021760	46.48		BCIN_10g00290	45.53
			CEL57127.1	49.07		FGRAMPH1_01T02939	39.92		sscle_15g106620	46.48		BCIN_12g04030	45.54
			CEL63882.1	49.07		FGRAMPH1_01T20865	39.92		sscle_14g099860	46.48		BCIN_13g05370	45.54
			CEL63605.1	49.07		FGRAMPH1_01T25345	39.92		sscle_06g052920	46.49		BCIN_01g03620	45.55
			CEL55357.1	49.08		FGRAMPH1_01T18923	39.93		sscle_05g040990	46.49		BCIN_03g01540	45.55
			CEL59286.1	49.08		FGRAMPH1_01T20577	39.94		sscle_08g064310	46.49		BCIN_03g00750	45.56
			CEL61889.1	49.08		FGRAMPH1_01T27265	39.95		sscle_11g085500	46.5		BCIN_06g00620	45.56
			CEL56287.1	49.08		FGRAMPH1_01T25191	39.95		sscle_13g093680	46.5		BCIN_08g06620	45.56
			CEL63979.1	49.09		FGRAMPH1_01T02541	39.97		sscle_14g097570	46.5		BCIN_16g01700	45.57
			CEL60313.1	49.09		FGRAMPH1_01T07975	40		sscle_01g000430	46.52		BCIN_05g04420	45.57
			CEL57270.1	49.09		FGRAMPH1_01T11377	40		sscle_05g046160	46.52		BCIN_13g04820	45.58
			CEL54429.1	49.09		FGRAMPH1_01T27775	40		sscle_13g094420	46.54		BCIN_01g07880	45.58
			CEL60945.1	49.1		FGRAMPH1_01T19859	40.02		sscle_12g091410	46.54		BCIN_11g06270	45.62
			CEL58854.1	49.11		FGRAMPH1_01T22507	40.03		sscle_07g057850	46.54		BCIN_01g05230	45.62
			CEL53692.1	49.11		FGRAMPH1_01T02039	40.06		sscle_08g068280	46.55		BCIN_01g09920	45.63
			CEL59055.1	49.11		FGRAMPH1_01T21763	40.07		sscle_14g098330	46.55		BCIN_13g02670	45.64
			CEL62337.1	49.12		FGRAMPH1_01T00613	40.08		sscle_16g107730	46.56		BCIN_09g00980	45.64
			CEL56823.1	49.12		FGRAMPH1_01T27457	40.09		sscle_06g051470	46.56		BCIN_05g00700	45.65
			CEL58015.1	49.12		FGRAMPH1_01T25377	40.09		sscle_14g097730	46.56		BCIN_09g05010	45.65
			CEL52388.1	49.12		FGRAMPH1_01T24639	40.09		sscle_13g093490	46.58		BCIN_10g00240	45.67
			CEL61872.1	49.13		FGRAMPH1_01T24313	40.1		sscle_13g096730	46.58		BCIN_05g02550	45.67
			CEL60086.1	49.13		FGRAMPH1_01T26439	40.1		sscle_05g041330	46.58		BCIN_04g05140	45.68
			CEL53916.1	49.14		FGRAMPH1_01T05421	40.11		sscle_12g088200	46.59		BCIN_13g03690	45.69
			CEL58732.1	49.14		FGRAMPH1_01T04615	40.11		sscle_02g021350	46.59		BCIN_14g01020	45.69
			CEL54392.1	49.15		FGRAMPH1_01T21105	40.12		sscle_10g077460	46.59		BCIN_14g01020	45.7
			CEL63418.1	49.16		FGRAMPH1_01T19905	40.12		sscle_07g058670	46.6		BCIN_13g00230	45.71
			CEL53755.1	49.16		FGRAMPH1_01T10639	40.13		sscle_13g096850	46.6		BCIN_05g00860	45.71
			CEL54128.1	49.17		FGRAMPH1_01T11989	40.13		sscle_02g021920	46.6		BCIN_12g04220	45.73
			CEL56242.1	49.17		FGRAMPH1_01T05971	40.14		sscle_06g050760	46.61		BCIN_16g03140	45.73
			CEL55401.1	49.17		FGRAMPH1_01T02195	40.15		sscle_03g027120	46.61		BCIN_01g03630	45.73
			CEL56793.1	49.17		FGRAMPH1_01T16209	40.17		sscle_02g015300	46.61		BCIN_03g04230	45.76
			CEL52476.1	49.18		FGRAMPH1_01T05853	40.2		sscle_02g011920	46.61		BCIN_03g08700	45.76
			CEL61665.1	49.2		FGRAMPH1_01T19225	40.21		sscle_12g090990	46.61		BCIN_06g00900	45.77
			CEL61869.1	49.21		FGRAMPH1_01T23005	40.22		sscle_11g085560	46.62		BCIN_12g02980	45.77
			CEL59284.1	49.21		FGRAMPH1_01T06469	40.22		sscle_09g073420	46.62		BCIN_01g00830	45.78
			CEL55031.1	49.21		FGRAMPH1_01T21523	40.23		sscle_02g020300	46.63		BCIN_03g04090	45.8
			CEL56891.1	49.21		FGRAMPH1_01T03475	40.23		sscle_13g096270	46.63		BCIN_09g01040	45.82
			CEL59416.1	49.23		FGRAMPH1_01T20501	40.24		sscle_05g047020	46.64		BCIN_10g04980	45.83
			CEL59528.1	49.23		FGRAMPH1_01T00467	40.24		sscle_02g019350	46.64		BCIN_15g05110	45.84
			CEL57048.1	49.24		FGRAMPH1_01T23329	40.24		sscle_06g050190	46.64		BCIN_06g05830	45.84
			CEL57148.1	49.24		FGRAMPH1_01T17343	40.26		sscle_12g087140	46.65		BCIN_15g04130	45.85
			CEL53232.1	49.24		FGRAMPH1_01T06515	40.26		sscle_03g024130	46.67		BCIN_08g05800	45.86
			CEL55290.1	49.24		FGRAMPH1_01T19777	40.26		sscle_14g097090	46.67		BCIN_15g03900	45.87
			CEL57221.1	49.25		FGRAMPH1_01T20817	40.26		sscle_14g100950	46.68		BCIN_08g00370	45.89
			CEL53883.1	49.25		FGRAMPH1_01T03009	40.27		sscle_10g078100	46.68		BCIN_05g00270	45.89
			CEL63830.1	49.26		FGRAMPH1_01T21267	40.27		sscle_15g105040	46.68		BCIN_15g03320	45.9
			CEL52741.1	49.26		FGRAMPH1_01T03733	40.28		sscle_05g040510	46.68		BCIN_01g03460	45.9
			CEL53115.1	49.27		FGRAMPH1_01T24033	40.29		sscle_11g086630	46.68		BCIN_12g04290	45.91
			CEL55166.1	49.27		FGRAMPH1_01T01653	40.3		sscle_08g066760	46.69		BCIN_09g01150	45.92
			CEL54633.1	49.28		FGRAMPH1_01T15415	40.31		sscle_07g060250	46.69		BCIN_12g05520	45.92
			CEL59947.1	49.29		FGRAMPH1_01T26639	40.31		sscle_11g081850	46.71		BCIN_05g05040	45.92
			CEL63414.1	49.3		FGRAMPH1_01T15147	40.33		sscle_02g014460	46.71		BCIN_16g00170	45.93
			CEL56284.1	49.3		FGRAMPH1_01T14695	40.33		sscle_14g101860	46.71		BCIN_14g03180	45.93
			CEL56482.1	49.31		FGRAMPH1_01T07373	40.35		sscle_16g109240	46.72		BCIN_11g06490	45.93
			CEL53157.1	49.31		FGRAMPH1_01T01195	40.35		sscle_09g070980	46.72		BCIN_15g05080	45.94
			CEL54011.1	49.31		FGRAMPH1_01T22001	40.35		sscle_10g080420	46.72		BCIN_12g00810	45.94
			CEL55036.1	49.31		FGRAMPH1_01T14187	40.37		sscle_08g062920	46.73		BCIN_10g00960	45.94
			CEL52866.1	49.31		FGRAMPH1_01T06409	40.38		sscle_05g043480	46.75		BCIN_08g06920	45.95
			CEL53379.1	49.32		FGRAMPH1_01T06633	40.39		sscle_04g038850	46.75		BCIN_04g02750	45.96
			CEL62281.1	49.32		FGRAMPH1_01T04687	40.4		sscle_02g014360	46.75		BCIN_11g04690	45.97
			CEL53977.1	49.32		FGRAMPH1_01T02483	40.4		sscle_10g077470	46.76		BCIN_03g05720	45.97
			CEL62156.1	49.33		FGRAMPH1_01T09625	40.42		sscle_06g053690	46.76		BCIN_02g08520	45.97
			CEL59163.1	49.33		FGRAMPH1_01T15339	40.44		sscle_02g016440	46.77		BCIN_10g04320	46
			CEL61544.1	49.35		FGRAMPH1_01T25925	40.47		sscle_11g082110	46.77		BCIN_16g02880	46
			CEL56661.1	49.37		FGRAMPH1_01T19257	40.47		sscle_08g063650	46.77		BCIN_15g03150	46
			CEL59463.1	49.38		FGRAMPH1_01T22809	40.48		sscle_07g056020	46.77		BCIN_09g02160	46
			CEL61648.1	49.38		FGRAMPH1_01T00771	40.49		sscle_13g093260	46.79		BCIN_05g04870	46.01
			CEL60187.1	49.39		FGRAMPH1_01T18739	40.52		sscle_12g087400	46.79		BCIN_01g04290	46.03
			CEL53699.1	49.39		FGRAMPH1_01T27135	40.53		sscle_04g040010	46.8		BCIN_04g05470	46.03
			CEL62316.1	49.39		FGRAMPH1_01T11615	40.53		sscle_04g033180	46.8		BCIN_12g03550	46.04
			CEL57867.1	49.39		FGRAMPH1_01T16951	40.54		sscle_14g100920	46.81		BCIN_13g04150	46.04
			CEL61412.1	49.41		FGRAMPH1_01T13555	40.55		sscle_01g000060	46.81		BCIN_01g10330	46.06
			CEL62852.1	49.41		FGRAMPH1_01T17271	40.56		sscle_13g096210	46.82		BCIN_05g08230	46.06
			CEL54463.1	49.42		FGRAMPH1_01T24623	40.57		sscle_16g109140	46.82		BCIN_13g03610	46.08
			CEL56291.1	49.43		FGRAMPH1_01T03459	40.59		sscle_07g057450	46.84		BCIN_12g04880	46.08
			CEL56591.1	49.46		FGRAMPH1_01T01543	40.59		sscle_06g054490	46.84		BCIN_06g01010	46.09
			CEL56724.1	49.46		FGRAMPH1_01T03607	40.62		sscle_02g012310	46.84		BCIN_02g02570	46.09
			CEL51471.1	49.46		FGRAMPH1_01T03649	40.65		sscle_13g095070	46.85		BCIN_12g05760	46.09
			CEL62633.1	49.46		FGRAMPH1_01T04265	40.65		sscle_08g068190	46.86		BCIN_11g01520	46.1
			CEL56183.1	49.47		FGRAMPH1_01T21211	40.65		sscle_09g074640	46.86		BCIN_08g03040	46.1
			CEL55202.1	49.48		FGRAMPH1_01T11799	40.69		sscle_11g081560	46.86		BCIN_08g06320	46.1
			CEL51651.1	49.49		FGRAMPH1_01T06331	40.7		sscle_15g106370	46.86		BCIN_13g02820	46.11
			CEL62358.1	49.49		FGRAMPH1_01T17351	40.72		sscle_11g084830	46.86		BCIN_08g01370	46.11
			CEL55666.1	49.49		FGRAMPH1_01T01591	40.73		sscle_15g105230	46.87		BCIN_05g00940	46.11
			CEL55231.1	49.5		FGRAMPH1_01T23895	40.75		sscle_03g031330	46.87		BCIN_09g03090	46.11
			CEL63997.1	49.51		FGRAMPH1_01T24905	40.75		sscle_15g102730	46.88		BCIN_04g03920	46.13
			CEL59902.1	49.51		FGRAMPH1_01T20701	40.77		sscle_01g005180	46.88		BCIN_10g01010	46.13
			CEL52813.1	49.51		FGRAMPH1_01T06751	40.77		sscle_06g049830	46.88		BCIN_06g00550	46.13
			CEL57724.1	49.52		FGRAMPH1_01T17813	40.78		sscle_14g099600	46.89		BCIN_09g00770	46.13
			CEL54661.1	49.52		FGRAMPH1_01T13647	40.79		sscle_14g100810	46.89		BCIN_11g04450	46.14
			CEL62121.1	49.53		FGRAMPH1_01T25817	40.79		sscle_09g073400	46.89		BCIN_05g07500	46.14
			CEL57820.1	49.53		FGRAMPH1_01T04287	40.81		sscle_04g034840	46.89		BCIN_05g00008	46.15
			CEL58134.1	49.54		FGRAMPH1_01T01929	40.81		sscle_09g074710	46.89		BCIN_09g01820	46.15
			CEL51997.1	49.54		FGRAMPH1_01T11029	40.82		sscle_04g040130	46.89		BCIN_05g01420	46.15
			CEL58057.1	49.54		FGRAMPH1_01T14579	40.82		sscle_14g098750	46.89		BCIN_02g08260	46.16
			CEL60342.1	49.55		FGRAMPH1_01T10335	40.82		sscle_08g065160	46.9		BCIN_06g05070	46.16
			CEL63745.1	49.56		FGRAMPH1_01T14315	40.84		sscle_16g109370	46.91		BCIN_14g01020	46.16
			CEL60508.1	49.56		FGRAMPH1_01T04709	40.84		sscle_03g022830	46.91		BCIN_14g05160	46.17
			CEL59097.1	49.56		FGRAMPH1_01T28231	40.86		sscle_03g022530	46.91		BCIN_06g05020	46.18
			CEL57059.1	49.57		FGRAMPH1_01T06649	40.87		sscle_03g026790	46.92		BCIN_09g01930	46.18
			CEL53689.1	49.57		FGRAMPH1_01T20731	40.88		sscle_05g046070	46.92		BCIN_06g05070	46.18
			CEL56355.1	49.58		FGRAMPH1_01T23435	40.92		sscle_03g024320	46.92		BCIN_06g03420	46.19
			CEL63744.1	49.58		FGRAMPH1_01T20515	40.92		sscle_12g087790	46.95		BCIN_03g00540	46.19
			CEL60219.1	49.58		FGRAMPH1_01T12405	40.94		sscle_07g055340	46.96		BCIN_08g05890	46.19
			CEL54935.1	49.59		FGRAMPH1_01T09283	40.94		sscle_01g008340	46.96		BCIN_10g00050	46.2
			CEL57138.1	49.59		FGRAMPH1_01T17701	40.95		sscle_13g093140	46.96		BCIN_15g03630	46.2
			CEL52593.1	49.59		FGRAMPH1_01T19633	40.95		sscle_16g108080	46.96		BCIN_11g02600	46.2
			CEL54319.1	49.6		FGRAMPH1_01T10967	40.96		sscle_01g002470	46.97		BCIN_03g07540	46.22
			CEL60955.1	49.6		FGRAMPH1_01T22175	40.97		sscle_07g058100	46.97		BCIN_09g04010	46.23
			CEL53099.1	49.6		FGRAMPH1_01T14693	40.98		sscle_01g006870	46.97		BCIN_10g04630	46.23
			CEL53290.1	49.6		FGRAMPH1_01T02587	40.99		sscle_10g075460	46.97		BCIN_16g04340	46.23
			CEL54761.1	49.61		FGRAMPH1_01T27241	40.99		sscle_10g079410	46.97		BCIN_10g00950	46.24
			CEL57402.1	49.61		FGRAMPH1_01T23835	41		sscle_02g013350	46.98		BCIN_04g04760	46.24
			CEL54166.1	49.62		FGRAMPH1_01T07205	41.01		sscle_08g068270	46.99		BCIN_09g01400	46.25
			CEL54453.1	49.63		FGRAMPH1_01T02213	41.02		sscle_06g053560	46.99		BCIN_09g01400	46.25
			CEL53109.1	49.63		FGRAMPH1_01T04401	41.02		sscle_08g068340	47		BCIN_07g04150	46.26
			CEL59640.1	49.63		FGRAMPH1_01T26481	41.02		sscle_02g020940	47		BCIN_05g05960	46.26
			CEL57430.1	49.63		FGRAMPH1_01T13617	41.04		sscle_05g040820	47		BCIN_12g05590	46.28
			CEL56921.1	49.63		FGRAMPH1_01T24435	41.05		sscle_01g000810	47.01		BCIN_15g05250	46.28
			CEL53130.1	49.63		FGRAMPH1_01T16959	41.06		sscle_11g084380	47.03		BCIN_13g01330	46.28
			CEL53231.1	49.63		FGRAMPH1_01T15273	41.06		sscle_13g095410	47.03		BCIN_01g01210	46.29
			CEL51468.1	49.64		FGRAMPH1_01T23613	41.07		sscle_06g052010	47.04		BCIN_12g06120	46.29
			CEL64061.1	49.64		FGRAMPH1_01T19353	41.07		sscle_02g021450	47.04		BCIN_14g04130	46.29
			CEL61536.1	49.65		FGRAMPH1_01T04425	41.07		sscle_10g079920	47.05		BCIN_01g09580	46.29
			CEL59928.1	49.65		FGRAMPH1_01T12167	41.08		sscle_14g098830	47.05		BCIN_01g09580	46.29
			CEL55234.1	49.67		FGRAMPH1_01T10727	41.11		sscle_09g073800	47.06		BCIN_09g02640	46.3
			CEL62634.1	49.67		FGRAMPH1_01T21299	41.11		sscle_07g060940	47.06		BCIN_16g00500	46.32
			CEL58454.1	49.67		FGRAMPH1_01T08285	41.11		sscle_08g064180	47.07		BCIN_05g06420	46.33
			CEL55148.1	49.68		FGRAMPH1_01T23117	41.11		sscle_04g036250	47.07		BCIN_01g01210	46.33
			CEL62439.1	49.68		FGRAMPH1_01T18475	41.12		sscle_04g036440	47.07		BCIN_01g09450	46.33
			CEL55087.1	49.69		FGRAMPH1_01T14719	41.12		sscle_12g087500	47.07		BCIN_01g09450	46.33
			CEL59502.1	49.69		FGRAMPH1_01T21067	41.13		sscle_05g040350	47.07		BCIN_10g03240	46.33
			CEL59708.1	49.7		FGRAMPH1_01T14677	41.14		sscle_09g070330	47.07		BCIN_16g03080	46.34
			CEL63533.1	49.7		FGRAMPH1_01T24473	41.16		sscle_01g006240	47.07		BCIN_01g08570	46.35
			CEL53138.1	49.71		FGRAMPH1_01T20149	41.16		sscle_10g079500	47.08		BCIN_15g02460	46.35
			CEL62663.1	49.71		FGRAMPH1_01T13571	41.17		sscle_08g062820	47.08		BCIN_15g02460	46.35
			CEL54856.1	49.72		FGRAMPH1_01T05119	41.19		sscle_15g102490	47.09		BCIN_15g02460	46.35
			CEL53106.1	49.72		FGRAMPH1_01T11163	41.19		sscle_03g027010	47.09		BCIN_12g00780	46.35
			CEL54962.1	49.72		FGRAMPH1_01T24361	41.19		sscle_14g099690	47.1		BCIN_09g01820	46.36
			CEL61391.1	49.73		FGRAMPH1_01T27049	41.19		sscle_08g066770	47.1		BCIN_13g01730	46.36
			CEL59549.1	49.73		FGRAMPH1_01T03793	41.19		sscle_04g038740	47.11		BCIN_14g01490	46.37
			CEL55044.1	49.74		FGRAMPH1_01T00793	41.2		sscle_07g060780	47.11		BCIN_03g03370	46.37
			CEL62339.1	49.74		FGRAMPH1_01T20067	41.2		sscle_15g102540	47.12		BCIN_16g03080	46.37
			CEL53444.1	49.74		FGRAMPH1_01T24557	41.2		sscle_14g101900	47.12		BCIN_05g01460	46.38
			CEL60177.1	49.74		FGRAMPH1_01T06069	41.24		sscle_09g070210	47.13		BCIN_12g05790	46.38
			CEL60999.1	49.75		FGRAMPH1_01T24123	41.24		sscle_11g084010	47.13		BCIN_10g00190	46.38
			CEL61913.1	49.75		FGRAMPH1_01T16515	41.25		sscle_15g105870	47.13		BCIN_05g01900	46.39
			CEL62123.1	49.76		FGRAMPH1_01T14163	41.25		sscle_14g097630	47.14		BCIN_03g06940	46.39
			CEL54370.1	49.76		FGRAMPH1_01T02275	41.26		sscle_12g091990	47.14		BCIN_05g05420	46.4
			CEL54492.1	49.78		FGRAMPH1_01T16637	41.27		sscle_05g043700	47.15		BCIN_02g07820	46.4
			CEL60964.1	49.78		FGRAMPH1_01T22961	41.28		sscle_06g054320	47.15		BCIN_06g06690	46.4
			CEL52508.1	49.79		FGRAMPH1_01T19765	41.29		sscle_06g055300	47.16		BCIN_12g00520	46.4
			CEL60825.1	49.79		FGRAMPH1_01T06169	41.3		sscle_10g079960	47.17		BCIN_09g05780	46.4
			CEL52977.1	49.79		FGRAMPH1_01T27605	41.31		sscle_05g041470	47.17		BCIN_06g00540	46.41
			CEL62188.1	49.8		FGRAMPH1_01T23855	41.32		sscle_07g057990	47.18		BCIN_15g00290	46.41
			CEL54318.1	49.8		FGRAMPH1_01T14829	41.32		sscle_07g057800	47.18		BCIN_05g05790	46.41
			CEL51675.1	49.82		FGRAMPH1_01T09803	41.35		sscle_10g075590	47.18		BCIN_13g05150	46.41
			CEL60247.1	49.82		FGRAMPH1_01T24541	41.35		sscle_01g008000	47.19		BCIN_08g06600	46.43
			CEL56402.1	49.83		FGRAMPH1_01T07679	41.35		sscle_10g075220	47.19		BCIN_03g01520	46.43
			CEL53419.1	49.83		FGRAMPH1_01T14189	41.37		sscle_14g097500	47.19		BCIN_04g00330	46.44
			CEL58105.1	49.85		FGRAMPH1_01T02943	41.37		sscle_02g017070	47.2		BCIN_14g02510	46.46
			CEL51753.1	49.87		FGRAMPH1_01T07813	41.37		sscle_14g097200	47.2		BCIN_08g04070	46.46
			CEL51657.1	49.88		FGRAMPH1_01T00693	41.37		sscle_15g106280	47.2		BCIN_16g03390	46.46
			CEL60782.1	49.88		FGRAMPH1_01T22521	41.38		sscle_01g002040	47.21		BCIN_05g05290	46.46
			CEL61278.1	49.89		FGRAMPH1_01T28123	41.4		sscle_09g073270	47.21		BCIN_05g05290	46.46
			CEL58577.1	49.89		FGRAMPH1_01T27333	41.41		sscle_06g049750	47.21		BCIN_05g05610	46.47
			CEL54443.1	49.9		FGRAMPH1_01T03041	41.42		sscle_05g046110	47.21		BCIN_03g01480	46.47
			CEL52678.1	49.9		FGRAMPH1_01T26369	41.42		sscle_10g075970	47.22		BCIN_07g03860	46.47
			CEL62628.1	49.91		FGRAMPH1_01T02927	41.43		sscle_10g079550	47.23		BCIN_13g04780	46.49
			CEL54949.1	49.92		FGRAMPH1_01T02705	41.43		sscle_14g097480	47.24		BCIN_13g02330	46.49
			CEL59977.1	49.92		FGRAMPH1_01T17547	41.44		sscle_03g024140	47.24		BCIN_05g07340	46.51
			CEL57259.1	49.93		FGRAMPH1_01T18389	41.45		sscle_02g013210	47.24		BCIN_12g04410	46.52
			CEL60860.1	49.94		FGRAMPH1_01T07781	41.45		sscle_01g002560	47.24		BCIN_16g04990	46.52
			CEL59759.1	49.94		FGRAMPH1_01T22999	41.46		sscle_09g074030	47.25		BCIN_02g07790	46.54
			CEL54810.1	49.95		FGRAMPH1_01T21939	41.46		sscle_03g028920	47.26		BCIN_14g02850	46.54
			CEL59760.1	49.96		FGRAMPH1_01T23383	41.47		sscle_08g067480	47.26		BCIN_01g06810	46.54
			CEL55310.1	49.96		FGRAMPH1_01T16791	41.47		sscle_05g045030	47.26		BCIN_05g04320	46.55
			CEL53384.1	49.97		FGRAMPH1_01T17907	41.47		sscle_03g024530	47.26		BCIN_16g03080	46.56
			CEL53312.1	49.97		FGRAMPH1_01T13601	41.48		sscle_08g064960	47.27		BCIN_05g04720	46.56
			CEL56393.1	49.97		FGRAMPH1_01T23275	41.49		sscle_01g011440	47.27		BCIN_16g00170	46.57
			CEL54132.1	49.98		FGRAMPH1_01T02789	41.49		sscle_08g067000	47.27		BCIN_03g07130	46.57
			CEL60014.1	49.98		FGRAMPH1_01T01321	41.51		sscle_01g004050	47.28		BCIN_06g03270	46.58
			CEL52803.1	49.98		FGRAMPH1_01T04295	41.53		sscle_08g066990	47.28		BCIN_16g03080	46.59
			CEL61296.1	49.99		FGRAMPH1_01T22515	41.53		sscle_03g031580	47.28		BCIN_09g01150	46.6
			CEL57977.1	50		FGRAMPH1_01T07377	41.54		sscle_01g008400	47.28		BCIN_11g02710	46.6
			CEL60807.1	50		FGRAMPH1_01T01281	41.56		sscle_02g021680	47.28		BCIN_08g06880	46.6
			CEL60179.1	50		FGRAMPH1_01T25333	41.57		sscle_08g062410	47.29		BCIN_08g02950	46.6
			CEL61535.1	50		FGRAMPH1_01T15257	41.57		sscle_03g027690	47.29		BCIN_13g01120	46.61
			CEL52792.1	50.01		FGRAMPH1_01T07233	41.57		sscle_13g094050	47.29		BCIN_16g03340	46.62
			CEL56850.1	50.02		FGRAMPH1_01T23375	41.58		sscle_13g092560	47.29		BCIN_14g01020	46.63
			CEL61463.1	50.02		FGRAMPH1_01T01811	41.58		sscle_14g099990	47.3		BCIN_12g05730	46.63
			CEL57827.1	50.02		FGRAMPH1_01T17075	41.59		sscle_10g076250	47.3		BCIN_03g09090	46.65
			CEL62995.1	50.02		FGRAMPH1_01T04995	41.59		sscle_13g095120	47.3		BCIN_12g06270	46.65
			CEL55743.1	50.03		FGRAMPH1_01T09281	41.6		sscle_02g013270	47.31		BCIN_09g02890	46.67
			CEL54669.1	50.03		FGRAMPH1_01T20461	41.62		sscle_08g062780	47.31		BCIN_09g02890	46.67
			CEL60292.1	50.03		FGRAMPH1_01T21215	41.62		sscle_13g096990	47.31		BCIN_15g01520	46.67
			CEL61254.1	50.04		FGRAMPH1_01T09683	41.62		sscle_06g054470	47.32		BCIN_12g05000	46.68
			CEL54511.1	50.04		FGRAMPH1_01T05201	41.62		sscle_07g058660	47.32		BCIN_01g10990	46.68
			CEL56862.1	50.04		FGRAMPH1_01T21335	41.62		sscle_10g077720	47.33		BCIN_01g00620	46.68
			CEL60931.1	50.05		FGRAMPH1_01T02971	41.63		sscle_16g109850	47.33		BCIN_16g00710	46.68
			CEL62470.1	50.05		FGRAMPH1_01T08915	41.64		sscle_03g029920	47.34		BCIN_07g02980	46.69
			CEL52077.1	50.06		FGRAMPH1_01T26627	41.65		sscle_13g092990	47.34		BCIN_06g04380	46.71
			CEL58864.1	50.07		FGRAMPH1_01T26087	41.66		sscle_02g019890	47.35		BCIN_12g05600	46.71
			CEL61302.1	50.07		FGRAMPH1_01T26867	41.66		sscle_14g099320	47.35		BCIN_03g05320	46.71
			CEL62162.1	50.07		FGRAMPH1_01T26577	41.66		sscle_02g012260	47.35		BCIN_03g06250	46.72
			CEL59686.1	50.08		FGRAMPH1_01T14115	41.67		sscle_10g078860	47.35		BCIN_11g03540	46.72
			CEL61868.1	50.08		FGRAMPH1_01T00809	41.67		sscle_14g097310	47.36		BCIN_16g03330	46.72
			CEL55244.1	50.09		FGRAMPH1_01T06243	41.69		sscle_14g097710	47.36		BCIN_14g03500	46.72
			CEL62179.1	50.09		FGRAMPH1_01T11691	41.7		sscle_13g096870	47.36		BCIN_03g01500	46.72
			CEL55444.1	50.1		FGRAMPH1_01T14541	41.71		sscle_03g022520	47.36		BCIN_05g03860	46.73
			CEL59118.1	50.1		FGRAMPH1_01T26587	41.71		sscle_01g009070	47.37		BCIN_07g06290	46.73
			CEL57378.1	50.1		FGRAMPH1_01T24235	41.71		sscle_10g077340	47.37		BCIN_12g05985	46.74
			CEL61489.1	50.1		FGRAMPH1_01T22779	41.72		sscle_01g007760	47.38		BCIN_02g06930	46.75
			CEL56264.1	50.1		FGRAMPH1_01T19517	41.72		sscle_10g075160	47.38		BCIN_11g01880	46.76
			CEL60067.1	50.1		FGRAMPH1_01T02633	41.72		sscle_15g104380	47.39		BCIN_15g04250	46.77
			CEL60362.1	50.11		FGRAMPH1_01T03359	41.73		sscle_03g024710	47.4		BCIN_03g06740	46.77
			CEL59551.1	50.11		FGRAMPH1_01T04889	41.73		sscle_15g104660	47.41		BCIN_13g00470	46.78
			CEL63161.1	50.11		FGRAMPH1_01T17461	41.74		sscle_11g086440	47.41		BCIN_04g06190	46.78
			CEL55595.1	50.13		FGRAMPH1_01T02155	41.77		sscle_12g088100	47.41		BCIN_12g01280	46.78
			CEL60889.1	50.13		FGRAMPH1_01T15171	41.79		sscle_01g004760	47.42		BCIN_12g01280	46.78
			CEL63987.1	50.13		FGRAMPH1_01T17671	41.79		sscle_08g066080	47.42		BCIN_14g03410	46.79
			CEL63894.1	50.13		FGRAMPH1_01T02583	41.8		sscle_02g012500	47.42		BCIN_06g00970	46.79
			CEL52946.1	50.13		FGRAMPH1_01T19311	41.81		sscle_02g016670	47.43		BCIN_02g00180	46.79
			CEL53729.1	50.16		FGRAMPH1_01T18381	41.82		sscle_09g070560	47.44		BCIN_11g04060	46.79
			CEL54636.1	50.18		FGRAMPH1_01T24109	41.82		sscle_04g038720	47.44		BCIN_08g01010	46.79
			CEL55618.1	50.18		FGRAMPH1_01T19925	41.84		sscle_06g052020	47.44		BCIN_15g02540	46.8
			CEL53802.1	50.19		FGRAMPH1_01T23427	41.85		sscle_03g029430	47.46		BCIN_06g02300	46.8
			CEL61692.1	50.19		FGRAMPH1_01T19207	41.85		sscle_14g100470	47.46		BCIN_04g00550	46.8
			CEL55908.1	50.19		FGRAMPH1_01T25417	41.87		sscle_10g080630	47.46		BCIN_01g07270	46.8
			CEL54974.1	50.2		FGRAMPH1_01T17893	41.87		sscle_13g093990	47.47		BCIN_12g05490	46.81
			CEL55013.1	50.2		FGRAMPH1_01T20719	41.87		sscle_07g059430	47.47		BCIN_03g05930	46.81
			CEL56378.1	50.2		FGRAMPH1_01T17053	41.88		sscle_12g088000	47.47		BCIN_15g04610	46.82
			CEL63346.1	50.2		FGRAMPH1_01T01831	41.88		sscle_12g088340	47.47		BCIN_11g04330	46.82
			CEL58000.1	50.21		FGRAMPH1_01T19527	41.89		sscle_01g002920	47.48		BCIN_11g04330	46.82
			CEL53994.1	50.21		FGRAMPH1_01T18741	41.89		sscle_02g017660	47.49		BCIN_15g03620	46.82
			CEL61618.1	50.22		FGRAMPH1_01T20909	41.9		sscle_08g066730	47.49		BCIN_04g05890	46.82
			CEL53450.1	50.24		FGRAMPH1_01T03355	41.9		sscle_11g082840	47.5		BCIN_07g00340	46.83
			CEL62942.1	50.24		FGRAMPH1_01T19937	41.9		sscle_14g101940	47.5		BCIN_13g02010	46.83
			CEL56384.1	50.24		FGRAMPH1_01T15015	41.9		sscle_01g011130	47.5		BCIN_10g05150	46.83
			CEL63274.1	50.25		FGRAMPH1_01T09733	41.9		sscle_15g106550	47.5		BCIN_09g06530	46.83
			CEL63607.1	50.25		FGRAMPH1_01T23605	41.91		sscle_08g066870	47.5		BCIN_05g01890	46.83
			CEL57813.1	50.25		FGRAMPH1_01T05047	41.91		sscle_07g057920	47.51		BCIN_14g04170	46.85
			CEL61260.1	50.26		FGRAMPH1_01T20087	41.91		sscle_03g025560	47.51		BCIN_13g00050	46.85
			CEL60015.1	50.27		FGRAMPH1_01T17621	41.92		sscle_01g005120	47.52		BCIN_11g01660	46.85
			CEL62340.1	50.28		FGRAMPH1_01T19453	41.92		sscle_13g095610	47.52		BCIN_13g02780	46.85
			CEL53308.1	50.28		FGRAMPH1_01T22979	41.95		sscle_04g034500	47.52		BCIN_11g05390	46.86
			CEL57099.1	50.29		FGRAMPH1_01T04291	41.95		sscle_14g097550	47.52		BCIN_09g00970	46.86
			CEL54912.1	50.3		FGRAMPH1_01T12793	41.96		sscle_15g104040	47.52		BCIN_11g04640	46.86
			CEL60568.1	50.31		FGRAMPH1_01T14705	41.96		sscle_05g040920	47.52		BCIN_08g04960	46.86
			CEL63191.1	50.31		FGRAMPH1_01T16725	41.96		sscle_03g030240	47.53		BCIN_10g05380	46.87
			CEL55113.1	50.32		FGRAMPH1_01T03827	41.97		sscle_14g101460	47.53		BCIN_09g00550	46.88
			CEL62642.1	50.33		FGRAMPH1_01T10423	41.99		sscle_03g022880	47.53		BCIN_14g02070	46.88
			CEL62280.1	50.33		FGRAMPH1_01T06709	42		sscle_11g084270	47.53		BCIN_02g04840	46.88
			CEL57225.1	50.33		FGRAMPH1_01T12327	42.01		sscle_10g077860	47.54		BCIN_02g06650	46.88
			CEL56065.1	50.33		FGRAMPH1_01T21121	42.01		sscle_11g084560	47.54		BCIN_02g04890	46.9
			CEL60340.1	50.33		FGRAMPH1_01T16437	42.01		sscle_05g045760	47.54		BCIN_13g00920	46.91
			CEL55633.1	50.34		FGRAMPH1_01T02215	42.02		sscle_07g056940	47.55		BCIN_16g04350	46.91
			CEL54420.1	50.35		FGRAMPH1_01T04711	42.02		sscle_08g067550	47.55		BCIN_02g08680	46.91
			CEL56263.1	50.36		FGRAMPH1_01T05287	42.04		sscle_10g079810	47.55		BCIN_15g05440	46.91
			CEL60147.1	50.36		FGRAMPH1_01T17569	42.04		sscle_14g101020	47.55		BCIN_04g00570	46.92
			CEL62667.1	50.37		FGRAMPH1_01T09297	42.06		sscle_04g033720	47.56		BCIN_16g02430	46.92
			CEL58857.1	50.37		FGRAMPH1_01T15497	42.06		sscle_04g037110	47.56		BCIN_13g00910	46.92
			CEL56527.1	50.37		FGRAMPH1_01T06119	42.07		sscle_03g030770	47.57		BCIN_08g07090	46.93
			CEL56432.1	50.37		FGRAMPH1_01T05437	42.07		sscle_09g073960	47.58		BCIN_08g03710	46.94
			CEL63435.1	50.37		FGRAMPH1_01T01057	42.07		sscle_02g021100	47.58		BCIN_11g00160	46.95
			CEL63769.1	50.37		FGRAMPH1_01T24493	42.07		sscle_03g029710	47.58		BCIN_06g04290	46.96
			CEL61895.1	50.39		FGRAMPH1_01T01931	42.07		sscle_08g066220	47.58		BCIN_06g06040	46.97
			CEL55157.1	50.39		FGRAMPH1_01T18593	42.07		sscle_04g034750	47.59		BCIN_06g06040	46.97
			CEL60334.1	50.4		FGRAMPH1_01T19053	42.07		sscle_12g087710	47.59		BCIN_02g08720	46.97
			CEL59732.1	50.4		FGRAMPH1_01T17401	42.08		sscle_07g056190	47.61		BCIN_11g03330	46.97
			CEL62209.1	50.4		FGRAMPH1_01T23963	42.09		sscle_15g106630	47.61		BCIN_05g04810	46.97
			CEL61271.1	50.4		FGRAMPH1_01T28225	42.09		sscle_10g076600	47.63		BCIN_07g03410	46.99
			CEL59017.1	50.41		FGRAMPH1_01T14811	42.09		sscle_01g009940	47.63		BCIN_06g02560	46.99
			CEL53647.1	50.42		FGRAMPH1_01T19849	42.09		sscle_01g008090	47.63		BCIN_07g04440	46.99
			CEL55046.1	50.42		FGRAMPH1_01T16975	42.09		sscle_13g094100	47.63		BCIN_12g02650	47
			CEL55449.1	50.42		FGRAMPH1_01T23349	42.11		sscle_10g076160	47.64		BCIN_03g06860	47
			CEL54407.1	50.43		FGRAMPH1_01T02393	42.12		sscle_05g045100	47.64		BCIN_05g04270	47.01
			CEL56740.1	50.43		FGRAMPH1_01T19471	42.12		sscle_12g091290	47.64		BCIN_11g02150	47.02
			CEL55042.1	50.43		FGRAMPH1_01T11943	42.13		sscle_09g070230	47.64		BCIN_06g02240	47.02
			CEL56050.1	50.43		FGRAMPH1_01T01731	42.13		sscle_10g080450	47.65		BCIN_09g05280	47.03
			CEL58397.1	50.44		FGRAMPH1_01T15485	42.14		sscle_02g021630	47.65		BCIN_08g03610	47.03
			CEL51943.1	50.44		FGRAMPH1_01T14253	42.14		sscle_06g049680	47.65		BCIN_02g07770	47.04
			CEL62991.1	50.45		FGRAMPH1_01T08339	42.14		sscle_03g025020	47.65		BCIN_02g02980	47.04
			CEL56215.1	50.45		FGRAMPH1_01T12593	42.15		sscle_16g108750	47.66		BCIN_07g01580	47.05
			CEL61048.1	50.45		FGRAMPH1_01T22349	42.15		sscle_01g002950	47.66		BCIN_02g00500	47.05
			CEL52331.1	50.46		FGRAMPH1_01T13185	42.17		sscle_14g099380	47.66		BCIN_01g00680	47.05
			CEL53062.1	50.46		FGRAMPH1_01T22039	42.19		sscle_01g011210	47.67		BCIN_01g00680	47.05
			CEL60005.1	50.46		FGRAMPH1_01T24289	42.19		sscle_06g050930	47.68		BCIN_04g01520	47.06
			CEL56963.1	50.46		FGRAMPH1_01T23261	42.19		sscle_07g059810	47.68		BCIN_15g03090	47.07
			CEL56484.1	50.46		FGRAMPH1_01T02037	42.2		sscle_12g087090	47.68		BCIN_03g07930	47.07
			CEL57046.1	50.47		FGRAMPH1_01T15609	42.2		sscle_16g108480	47.69		BCIN_11g05390	47.07
			CEL64039.1	50.47		FGRAMPH1_01T20013	42.2		sscle_14g099590	47.69		BCIN_04g05580	47.08
			CEL59194.1	50.47		FGRAMPH1_01T03567	42.21		sscle_15g104830	47.7		BCIN_03g05490	47.08
			CEL63176.1	50.48		FGRAMPH1_01T18793	42.21		sscle_10g075830	47.7		BCIN_09g00190	47.08
			CEL54623.1	50.49		FGRAMPH1_01T01847	42.22		sscle_06g054900	47.7		BCIN_08g00750	47.08
			CEL61635.1	50.49		FGRAMPH1_01T07707	42.24		sscle_10g075850	47.71		BCIN_03g09000	47.08
			CEL61470.1	50.5		FGRAMPH1_01T03421	42.25		sscle_11g086200	47.71		BCIN_07g01760	47.09
			CEL51683.1	50.51		FGRAMPH1_01T08973	42.25		sscle_12g090510	47.71		BCIN_07g06590	47.09
			CEL59953.1	50.51		FGRAMPH1_01T15209	42.26		sscle_16g108050	47.71		BCIN_08g04540	47.09
			CEL60902.1	50.51		FGRAMPH1_01T05513	42.26		sscle_02g019700	47.72		BCIN_09g03820	47.11
			CEL55554.1	50.53		FGRAMPH1_01T12629	42.27		sscle_13g095940	47.72		BCIN_15g03370	47.12
			CEL56986.1	50.53		FGRAMPH1_01T17661	42.27		sscle_02g021090	47.72		BCIN_14g04660	47.12
			CEL61492.1	50.54		FGRAMPH1_01T12949	42.29		sscle_12g089100	47.72		BCIN_14g04470	47.12
			CEL61180.1	50.54		FGRAMPH1_01T04597	42.29		sscle_11g083930	47.72		BCIN_05g01380	47.12
			CEL62014.1	50.54		FGRAMPH1_01T12359	42.3		sscle_01g002590	47.72		BCIN_01g00550	47.13
			CEL54311.1	50.55		FGRAMPH1_01T07381	42.32		sscle_10g076900	47.73		BCIN_09g03910	47.13
			CEL56945.1	50.55		FGRAMPH1_01T26571	42.32		sscle_02g019460	47.73		BCIN_09g06720	47.13
			CEL57159.1	50.55		FGRAMPH1_01T07763	42.33		sscle_03g031970	47.73		BCIN_13g00790	47.14
			CEL52035.1	50.57		FGRAMPH1_01T02951	42.34		sscle_02g020660	47.74		BCIN_06g04070	47.14
			CEL54564.1	50.57		FGRAMPH1_01T20837	42.35		sscle_06g050140	47.75		BCIN_09g04090	47.15
			CEL56240.1	50.57		FGRAMPH1_01T01467	42.36		sscle_15g103560	47.75		BCIN_05g03100	47.15
			CEL61551.1	50.59		FGRAMPH1_01T06461	42.38		sscle_04g032680	47.75		BCIN_01g05160	47.16
			CEL63754.1	50.59		FGRAMPH1_01T00969	42.39		sscle_12g090180	47.75		BCIN_05g00390	47.17
			CEL55529.1	50.59		FGRAMPH1_01T05481	42.4		sscle_02g012060	47.76		BCIN_14g00610	47.18
			CEL54430.1	50.59		FGRAMPH1_01T14613	42.4		sscle_12g089700	47.76		BCIN_17g00140	47.18
			CEL62379.1	50.6		FGRAMPH1_01T05519	42.42		sscle_15g107300	47.77		BCIN_03g07360	47.18
			CEL62425.1	50.6		FGRAMPH1_01T18151	42.42		sscle_15g106670	47.77		BCIN_01g00480	47.18
			CEL54161.1	50.6		FGRAMPH1_01T14401	42.42		sscle_01g003100	47.77		BCIN_03g01040	47.18
			CEL62418.1	50.6		FGRAMPH1_01T14013	42.43		sscle_14g101360	47.77		BCIN_03g01040	47.18
			CEL62764.1	50.61		FGRAMPH1_01T06129	42.43		sscle_02g013410	47.78		BCIN_03g01040	47.18
			CEL61662.1	50.61		FGRAMPH1_01T13973	42.43		sscle_12g087740	47.78		BCIN_08g04090	47.18
			CEL62548.1	50.61		FGRAMPH1_01T25969	42.46		sscle_14g098980	47.78		BCIN_08g04090	47.18
			CEL58833.1	50.62		FGRAMPH1_01T17119	42.46		sscle_05g041240	47.78		BCIN_03g00940	47.19
			CEL55753.1	50.63		FGRAMPH1_01T12827	42.48		sscle_04g038220	47.79		BCIN_06g06710	47.19
			CEL63984.1	50.63		FGRAMPH1_01T26909	42.48		sscle_11g081790	47.79		BCIN_03g01360	47.2
			CEL55551.1	50.64		FGRAMPH1_01T05839	42.48		sscle_07g060330	47.8		BCIN_07g01210	47.2
			CEL59614.1	50.64		FGRAMPH1_01T11229	42.49		sscle_11g086430	47.8		BCIN_16g04690	47.2
			CEL62145.1	50.64		FGRAMPH1_01T23781	42.49		sscle_06g051500	47.8		BCIN_06g06160	47.2
			CEL57433.1	50.64		FGRAMPH1_01T12329	42.5		sscle_01g001090	47.81		BCIN_02g02910	47.22
			CEL56407.1	50.65		FGRAMPH1_01T01267	42.5		sscle_13g094150	47.82		BCIN_02g02910	47.22
			CEL60144.1	50.65		FGRAMPH1_01T02821	42.52		sscle_04g038730	47.82		BCIN_01g07340	47.23
			CEL56985.1	50.65		FGRAMPH1_01T12123	42.52		sscle_04g036740	47.82		BCIN_01g08950	47.23
			CEL56143.1	50.66		FGRAMPH1_01T23473	42.53		sscle_12g087920	47.82		BCIN_01g01080	47.24
			CEL52419.1	50.68		FGRAMPH1_01T02279	42.53		sscle_02g021230	47.83		BCIN_10g05050	47.24
			CEL54041.1	50.68		FGRAMPH1_01T10961	42.55		sscle_08g063460	47.83		BCIN_09g03800	47.26
			CEL55299.1	50.68		FGRAMPH1_01T19281	42.55		sscle_13g094300	47.83		BCIN_05g07120	47.27
			CEL52480.1	50.69		FGRAMPH1_01T04741	42.56		sscle_05g040930	47.84		BCIN_14g00950	47.27
			CEL57202.1	50.69		FGRAMPH1_01T01871	42.56		sscle_03g027640	47.85		BCIN_04g05540	47.27
			CEL53547.1	50.69		FGRAMPH1_01T27357	42.59		sscle_07g059260	47.85		BCIN_15g02810	47.28
			CEL59734.1	50.7		FGRAMPH1_01T01301	42.59		sscle_07g058580	47.85		BCIN_08g06840	47.29
			CEL55011.1	50.7		FGRAMPH1_01T17919	42.59		sscle_15g103120	47.85		BCIN_01g02970	47.29
			CEL61196.1	50.7		FGRAMPH1_01T22909	42.59		sscle_04g035360	47.86		BCIN_14g00520	47.3
			CEL62341.1	50.7		FGRAMPH1_01T01751	42.6		sscle_04g038200	47.87		BCIN_14g00520	47.3
			CEL62264.1	50.71		FGRAMPH1_01T23683	42.6		sscle_15g107100	47.87		BCIN_14g03640	47.31
			CEL55281.1	50.71		FGRAMPH1_01T17899	42.61		sscle_03g024360	47.87		BCIN_07g03170	47.31
			CEL52787.1	50.71		FGRAMPH1_01T19827	42.61		sscle_16g107810	47.87		BCIN_12g01860	47.31
			CEL61675.1	50.72		FGRAMPH1_01T28085	42.64		sscle_11g082890	47.87		BCIN_10g05310	47.32
			CEL56936.1	50.72		FGRAMPH1_01T22629	42.64		sscle_11g086500	47.88		BCIN_11g00060	47.32
			CEL56507.1	50.72		FGRAMPH1_01T24713	42.64		sscle_09g074150	47.88		BCIN_14g05120	47.33
			CEL57272.1	50.72		FGRAMPH1_01T05365	42.64		sscle_06g052270	47.88		BCIN_07g05770	47.33
			CEL52816.1	50.72		FGRAMPH1_01T07405	42.65		sscle_04g033010	47.88		BCIN_07g05770	47.33
			CEL63994.1	50.73		FGRAMPH1_01T19861	42.68		sscle_07g057880	47.88		BCIN_01g07330	47.33
			CEL52835.1	50.73		FGRAMPH1_01T25683	42.69		sscle_02g021900	47.88		BCIN_09g04660	47.33
			CEL58526.1	50.74		FGRAMPH1_01T09731	42.69		sscle_11g086290	47.89		BCIN_02g02760	47.33
			CEL56598.1	50.74		FGRAMPH1_01T17151	42.69		sscle_15g104200	47.9		BCIN_13g05470	47.34
			CEL53258.1	50.74		FGRAMPH1_01T13707	42.71		sscle_06g055220	47.91		BCIN_16g04350	47.34
			CEL60509.1	50.75		FGRAMPH1_01T27183	42.71		sscle_07g058760	47.91		BCIN_14g00360	47.34
			CEL61622.1	50.75		FGRAMPH1_01T12809	42.73		sscle_04g039390	47.92		BCIN_11g02440	47.34
			CEL62226.1	50.75		FGRAMPH1_01T03399	42.73		sscle_10g079240	47.92		BCIN_05g00005	47.36
			CEL51522.1	50.75		FGRAMPH1_01T27207	42.75		sscle_04g039450	47.92		BCIN_09g05370	47.37
			CEL62524.1	50.76		FGRAMPH1_01T19265	42.75		sscle_07g061510	47.92		BCIN_10g05620	47.37
			CEL63049.1	50.76		FGRAMPH1_01T07337	42.75		sscle_04g036590	47.94		BCIN_14g02010	47.37
			CEL51880.1	50.76		FGRAMPH1_01T02807	42.76		sscle_16g110960	47.94		BCIN_09g04680	47.38
			CEL57065.1	50.77		FGRAMPH1_01T07387	42.77		sscle_16g108690	47.94		BCIN_05g07850	47.39
			CEL61348.1	50.77		FGRAMPH1_01T27963	42.79		sscle_04g035070	47.94		BCIN_15g01270	47.39
			CEL52857.1	50.77		FGRAMPH1_01T12755	42.81		sscle_07g058790	47.94		BCIN_01g09830	47.41
			CEL54676.1	50.77		FGRAMPH1_01T22813	42.82		sscle_05g041090	47.94		BCIN_04g00940	47.42
			CEL58497.1	50.77		FGRAMPH1_01T22771	42.82		sscle_09g072220	47.95		BCIN_10g00940	47.42
			CEL57167.1	50.78		FGRAMPH1_01T24823	42.82		sscle_10g077530	47.95		BCIN_01g04640	47.42
			CEL56842.1	50.78		FGRAMPH1_01T17301	42.84		sscle_13g096860	47.95		BCIN_03g08130	47.43
			CEL52947.1	50.78		FGRAMPH1_01T11145	42.84		sscle_05g047780	47.95		BCIN_16g03190	47.43
			CEL56180.1	50.78		FGRAMPH1_01T16967	42.87		sscle_04g040200	47.95		BCIN_04g03040	47.43
			CEL53773.1	50.79		FGRAMPH1_01T12597	42.87		sscle_07g057400	47.96		BCIN_15g01510	47.44
			CEL55014.1	50.79		FGRAMPH1_01T14493	42.87		sscle_12g087570	47.96		BCIN_11g02610	47.44
			CEL62654.1	50.8		FGRAMPH1_01T03435	42.89		sscle_06g054530	47.97		BCIN_04g06680	47.44
			CEL59296.1	50.8		FGRAMPH1_01T10387	42.91		sscle_01g004300	47.97		BCIN_15g04940	47.44
			CEL59108.1	50.8		FGRAMPH1_01T15227	42.91		sscle_09g072660	47.97		BCIN_07g06590	47.45
			CEL62766.1	50.8		FGRAMPH1_01T20807	42.92		sscle_04g033710	47.98		BCIN_12g05620	47.45
			CEL58625.1	50.81		FGRAMPH1_01T26375	42.92		sscle_13g093250	47.98		BCIN_01g04970	47.45
			CEL61109.1	50.81		FGRAMPH1_01T22963	42.92		sscle_16g109760	47.98		BCIN_13g05430	47.45
			CEL60318.1	50.81		FGRAMPH1_01T07051	42.92		sscle_12g090200	47.98		BCIN_10g01590	47.46
			CEL53144.1	50.81		FGRAMPH1_01T01455	42.94		sscle_10g078020	47.98		BCIN_05g06690	47.46
			CEL57467.1	50.82		FGRAMPH1_01T09633	42.94		sscle_01g006140	47.98		BCIN_09g01300	47.47
			CEL62072.1	50.82		FGRAMPH1_01T23899	42.95		sscle_01g002020	47.99		BCIN_02g06400	47.47
			CEL56780.1	50.82		FGRAMPH1_01T22625	42.96		sscle_07g060140	47.99		BCIN_07g05070	47.47
			CEL59016.1	50.82		FGRAMPH1_01T10781	42.97		sscle_13g095250	47.99		BCIN_11g00950	47.48
			CEL57175.1	50.82		FGRAMPH1_01T06543	42.99		sscle_15g107050	47.99		BCIN_13g00220	47.48
			CEL57502.1	50.83		FGRAMPH1_01T15079	43		sscle_10g080210	48.01		BCIN_07g05820	47.48
			CEL56959.1	50.84		FGRAMPH1_01T25755	43		sscle_06g055140	48.01		BCIN_05g01030	47.48
			CEL62161.1	50.84		FGRAMPH1_01T25255	43.01		sscle_03g026980	48.01		BCIN_10g02840	47.48
			CEL54109.1	50.84		FGRAMPH1_01T16855	43.02		sscle_08g067090	48.01		BCIN_08g05820	47.48
			CEL55376.1	50.84		FGRAMPH1_01T01843	43.02		sscle_04g039900	48.02		BCIN_15g03120	47.49
			CEL61472.1	50.84		FGRAMPH1_01T13909	43.03		sscle_14g100700	48.03		BCIN_07g05810	47.49
			CEL61011.1	50.85		FGRAMPH1_01T05001	43.03		sscle_01g001590	48.03		BCIN_06g00520	47.5
			CEL54495.1	50.86		FGRAMPH1_01T20181	43.03		sscle_02g018820	48.03		BCIN_01g00170	47.5
			CEL63712.1	50.86		FGRAMPH1_01T06911	43.03		sscle_14g097540	48.03		BCIN_12g06380	47.5
			CEL56792.1	50.86		FGRAMPH1_01T20941	43.04		sscle_08g066260	48.03		BCIN_05g04940	47.5
			CEL56726.1	50.86		FGRAMPH1_01T12105	43.05		sscle_10g078030	48.04		BCIN_04g02250	47.5
			CEL58747.1	50.87		FGRAMPH1_01T04993	43.07		sscle_03g024690	48.04		BCIN_09g05580	47.51
			CEL55921.1	50.87		FGRAMPH1_01T20869	43.07		sscle_09g074680	48.04		BCIN_10g05030	47.52
			CEL56336.1	50.87		FGRAMPH1_01T20387	43.07		sscle_02g012620	48.05		BCIN_10g03660	47.52
			CEL54116.1	50.87		FGRAMPH1_01T20753	43.07		sscle_08g064380	48.05		BCIN_05g03690	47.52
			CEL55185.1	50.88		FGRAMPH1_01T28209	43.09		sscle_14g101150	48.06		BCIN_07g05820	47.53
			CEL62238.1	50.88		FGRAMPH1_01T25079	43.11		sscle_12g087040	48.06		BCIN_12g06340	47.53
			CEL54634.1	50.88		FGRAMPH1_01T04917	43.11		sscle_11g081310	48.07		BCIN_03g00720	47.53
			CEL54896.1	50.88		FGRAMPH1_01T24939	43.13		sscle_01g002080	48.07		BCIN_08g06940	47.54
			CEL58522.1	50.89		FGRAMPH1_01T07327	43.14		sscle_01g010530	48.07		BCIN_10g00780	47.54
			CEL57394.1	50.89		FGRAMPH1_01T17005	43.14		sscle_03g022700	48.07		BCIN_09g01190	47.55
			CEL54729.1	50.89		FGRAMPH1_01T04483	43.14		sscle_14g097210	48.07		BCIN_09g03930	47.55
			CEL62836.1	50.89		FGRAMPH1_01T22661	43.15		sscle_16g107970	48.07		BCIN_07g00840	47.55
			CEL62762.1	50.89		FGRAMPH1_01T17139	43.15		sscle_02g015420	48.08		BCIN_09g04680	47.55
			CEL52942.1	50.9		FGRAMPH1_01T09287	43.16		sscle_04g033320	48.08		BCIN_12g06000	47.55
			CEL52963.1	50.91		FGRAMPH1_01T12563	43.16		sscle_10g080120	48.08		BCIN_12g00320	47.56
			CEL60804.1	50.91		FGRAMPH1_01T26813	43.17		sscle_07g057930	48.1		BCIN_09g01610	47.57
			CEL61097.1	50.91		FGRAMPH1_01T25457	43.17		sscle_05g041910	48.1		BCIN_04g04490	47.57
			CEL63781.1	50.92		FGRAMPH1_01T07933	43.17		sscle_01g008990	48.1		BCIN_02g05910	47.58
			CEL56232.1	50.92		FGRAMPH1_01T07911	43.18		sscle_11g082880	48.1		BCIN_06g07430	47.58
			CEL61998.1	50.93		FGRAMPH1_01T08931	43.18		sscle_10g078960	48.1		BCIN_03g00810	47.58
			CEL57775.1	50.93		FGRAMPH1_01T17613	43.18		sscle_12g091380	48.1		BCIN_04g05300	47.59
			CEL61508.1	50.93		FGRAMPH1_01T27259	43.19		sscle_08g068260	48.1		BCIN_09g06700	47.59
			CEL51564.1	50.94		FGRAMPH1_01T19999	43.19		sscle_02g021860	48.11		BCIN_05g00740	47.59
			CEL58163.1	50.94		FGRAMPH1_01T25093	43.2		sscle_09g074180	48.11		BCIN_15g02610	47.59
			CEL52618.1	50.94		FGRAMPH1_01T13531	43.21		sscle_06g054710	48.11		BCIN_12g05330	47.59
			CEL56602.1	50.94		FGRAMPH1_01T19157	43.21		sscle_03g031920	48.11		BCIN_07g04470	47.6
			CEL54295.1	50.95		FGRAMPH1_01T16799	43.21		sscle_12g089450	48.12		BCIN_02g03870	47.6
			CEL62930.1	50.95		FGRAMPH1_01T17277	43.21		sscle_09g069440	48.12		BCIN_06g03140	47.61
			CEL53299.1	50.96		FGRAMPH1_01T26613	43.22		sscle_09g069080	48.12		BCIN_02g04090	47.61
			CEL58852.1	50.97		FGRAMPH1_01T27085	43.22		sscle_08g062520	48.13		BCIN_08g05000	47.61
			CEL61159.1	50.97		FGRAMPH1_01T13257	43.22		sscle_03g023490	48.13		BCIN_09g03900	47.62
			CEL61743.1	50.98		FGRAMPH1_01T18673	43.22		sscle_15g102630	48.13		BCIN_09g03900	47.62
			CEL63970.1	50.98		FGRAMPH1_01T19409	43.23		sscle_08g068130	48.13		BCIN_07g02080	47.62
			CEL53377.1	50.98		FGRAMPH1_01T03599	43.24		sscle_12g090030	48.13		BCIN_03g08110	47.62
			CEL55664.1	50.98		FGRAMPH1_01T14825	43.24		sscle_05g043340	48.14		BCIN_16g02330	47.62
			CEL53831.1	50.98		FGRAMPH1_01T18561	43.24		sscle_13g096040	48.14		BCIN_08g03290	47.63
			CEL54488.1	50.98		FGRAMPH1_01T20527	43.25		sscle_11g085700	48.15		BCIN_11g00130	47.63
			CEL55445.1	50.99		FGRAMPH1_01T19059	43.26		sscle_11g086460	48.15		BCIN_13g03620	47.64
			CEL52612.1	50.99		FGRAMPH1_01T24357	43.27		sscle_03g022460	48.15		BCIN_13g01220	47.64
			CEL54259.1	50.99		FGRAMPH1_01T18473	43.27		sscle_06g053280	48.15		BCIN_02g07710	47.64
			CEL56951.1	50.99		FGRAMPH1_01T13781	43.28		sscle_03g023930	48.17		BCIN_04g03120	47.64
			CEL53414.1	51		FGRAMPH1_01T10803	43.29		sscle_05g047950	48.17		BCIN_02g01390	47.64
			CEL53734.1	51		FGRAMPH1_01T07795	43.3		sscle_14g100930	48.18		BCIN_16g00430	47.64
			CEL59915.1	51.01		FGRAMPH1_01T27801	43.3		sscle_01g002030	48.18		BCIN_06g05920	47.64
			CEL62122.1	51.01		FGRAMPH1_01T22819	43.31		sscle_13g096940	48.19		BCIN_12g00220	47.64
			CEL56471.1	51.01		FGRAMPH1_01T26727	43.31		sscle_12g090170	48.19		BCIN_05g07750	47.66
			CEL52257.1	51.02		FGRAMPH1_01T21117	43.31		sscle_04g036990	48.2		BCIN_12g00560	47.66
			CEL56100.1	51.02		FGRAMPH1_01T08369	43.31		sscle_16g108580	48.2		BCIN_01g08500	47.66
			CEL60430.1	51.03		FGRAMPH1_01T11177	43.31		sscle_02g020910	48.2		BCIN_15g01510	47.67
			CEL62227.1	51.03		FGRAMPH1_01T11101	43.32		sscle_01g007360	48.2		BCIN_04g05450	47.67
			CEL62038.1	51.04		FGRAMPH1_01T00197	43.32		sscle_09g069590	48.21		BCIN_08g06790	47.67
			CEL63157.1	51.04		FGRAMPH1_01T19753	43.32		sscle_01g002750	48.21		BCIN_10g00360	47.67
			CEL59540.1	51.04		FGRAMPH1_01T18373	43.33		sscle_06g054590	48.22		BCIN_02g08460	47.68
			CEL57798.1	51.04		FGRAMPH1_01T26451	43.34		sscle_13g093160	48.22		BCIN_06g07320	47.68
			CEL59834.1	51.04		FGRAMPH1_01T14525	43.34		sscle_16g108130	48.23		BCIN_06g06680	47.69
			CEL52613.1	51.05		FGRAMPH1_01T01673	43.35		sscle_11g081060	48.23		BCIN_12g05540	47.69
			CEL53528.1	51.06		FGRAMPH1_01T06193	43.35		sscle_09g072310	48.23		BCIN_13g00170	47.69
			CEL57115.1	51.06		FGRAMPH1_01T02973	43.35		sscle_01g002350	48.23		BCIN_05g03630	47.69
			CEL60453.1	51.06		FGRAMPH1_01T21505	43.35		sscle_01g005210	48.23		BCIN_02g08170	47.7
			CEL53759.1	51.07		FGRAMPH1_01T07701	43.36		sscle_03g031540	48.24		BCIN_02g08170	47.7
			CEL63544.1	51.07		FGRAMPH1_01T03135	43.36		sscle_14g100240	48.24		BCIN_02g08170	47.7
			CEL54622.1	51.07		FGRAMPH1_01T08877	43.37		sscle_03g029740	48.25		BCIN_02g08170	47.7
			CEL56483.1	51.08		FGRAMPH1_01T06339	43.38		sscle_07g060400	48.25		BCIN_04g06920	47.7
			CEL56085.1	51.08		FGRAMPH1_01T12409	43.39		sscle_07g057030	48.25		BCIN_05g05770	47.71
			CEL64020.1	51.08		FGRAMPH1_01T03169	43.39		sscle_05g045800	48.25		BCIN_13g00750	47.71
			CEL55319.1	51.09		FGRAMPH1_01T03083	43.39		sscle_03g028040	48.25		BCIN_05g03690	47.71
			CEL54233.1	51.1		FGRAMPH1_01T02083	43.39		sscle_01g008610	48.25		BCIN_15g05580	47.72
			CEL57297.1	51.11		FGRAMPH1_01T02551	43.43		sscle_01g002230	48.25		BCIN_15g05580	47.72
			CEL53442.1	51.11		FGRAMPH1_01T13251	43.43		sscle_09g070890	48.26		BCIN_07g05810	47.72
			CEL53567.1	51.12		FGRAMPH1_01T13497	43.43		sscle_03g022970	48.26		BCIN_13g01570	47.72
			CEL61740.1	51.12		FGRAMPH1_01T20425	43.43		sscle_02g019320	48.26		BCIN_15g04260	47.73
			CEL63461.1	51.13		FGRAMPH1_01T06943	43.44		sscle_03g023030	48.26		BCIN_07g00390	47.73
			CEL63804.1	51.13		FGRAMPH1_01T12789	43.46		sscle_10g080530	48.26		BCIN_12g01340	47.73
			CEL51918.1	51.13		FGRAMPH1_01T09987	43.46		sscle_03g024070	48.27		BCIN_06g00420	47.74
			CEL54323.1	51.13		FGRAMPH1_01T10605	43.46		sscle_02g018290	48.27		BCIN_01g04580	47.74
			CEL54336.1	51.13		FGRAMPH1_01T16203	43.47		sscle_12g088360	48.27		BCIN_01g04580	47.74
			CEL56020.1	51.14		FGRAMPH1_01T03531	43.47		sscle_02g019400	48.28		BCIN_02g03250	47.74
			CEL60366.1	51.14		FGRAMPH1_01T01549	43.48		sscle_08g064070	48.29		BCIN_12g00930	47.74
			CEL58121.1	51.15		FGRAMPH1_01T21173	43.51		sscle_01g000690	48.29		BCIN_04g06390	47.75
			CEL62288.1	51.15		FGRAMPH1_01T27509	43.51		sscle_05g044390	48.29		BCIN_08g06370	47.75
			CEL55017.1	51.15		FGRAMPH1_01T03589	43.52		sscle_05g040970	48.29		BCIN_16g00490	47.75
			CEL54855.1	51.16		FGRAMPH1_01T18901	43.53		sscle_10g080640	48.3		BCIN_14g00360	47.75
			CEL60822.1	51.17		FGRAMPH1_01T05211	43.53		sscle_01g008060	48.3		BCIN_14g00700	47.76
			CEL58406.1	51.17		FGRAMPH1_01T07845	43.54		sscle_06g050500	48.3		BCIN_09g02670	47.76
			CEL62574.1	51.18		FGRAMPH1_01T24899	43.55		sscle_03g029020	48.3		BCIN_12g05550	47.76
			CEL63535.1	51.18		FGRAMPH1_01T05051	43.56		sscle_10g078310	48.3		BCIN_01g01550	47.76
			CEL53542.1	51.18		FGRAMPH1_01T03043	43.56		sscle_05g045970	48.3		BCIN_06g01090	47.77
			CEL60608.1	51.18		FGRAMPH1_01T20351	43.57		sscle_15g105730	48.3		BCIN_03g01520	47.78
			CEL57410.1	51.19		FGRAMPH1_01T13371	43.57		sscle_04g039920	48.31		BCIN_14g05420	47.79
			CEL57485.1	51.2		FGRAMPH1_01T02859	43.58		sscle_13g092940	48.31		BCIN_14g05420	47.79
			CEL56826.1	51.2		FGRAMPH1_01T17201	43.59		sscle_08g064690	48.31		BCIN_10g02030	47.79
			CEL54825.1	51.2		FGRAMPH1_01T00701	43.59		sscle_02g013630	48.32		BCIN_02g02110	47.79
			CEL62115.1	51.2		FGRAMPH1_01T21059	43.59		sscle_01g004080	48.32		BCIN_13g01760	47.8
			CEL61403.1	51.2		FGRAMPH1_01T15533	43.6		sscle_03g031190	48.32		BCIN_07g02600	47.8
			CEL55888.1	51.21		FGRAMPH1_01T26769	43.6		sscle_06g053500	48.32		BCIN_02g04570	47.8
			CEL59808.1	51.22		FGRAMPH1_01T05759	43.6		sscle_04g033820	48.32		BCIN_04g00280	47.81
			CEL61661.1	51.22		FGRAMPH1_01T27621	43.6		sscle_05g041310	48.33		BCIN_02g09350	47.81
			CEL61330.1	51.22		FGRAMPH1_01T06945	43.61		sscle_09g069690	48.33		BCIN_15g04200	47.81
			CEL53637.1	51.22		FGRAMPH1_01T27551	43.61		sscle_07g060410	48.33		BCIN_11g06400	47.82
			CEL61738.1	51.22		FGRAMPH1_01T17549	43.61		sscle_06g049760	48.34		BCIN_12g06000	47.82
			CEL62763.1	51.22		FGRAMPH1_01T26829	43.61		sscle_05g046730	48.34		BCIN_02g07740	47.83
			CEL56021.1	51.22		FGRAMPH1_01T19733	43.62		sscle_15g104290	48.34		BCIN_02g06270	47.83
			CEL54516.1	51.23		FGRAMPH1_01T28075	43.62		sscle_02g020860	48.35		BCIN_02g06270	47.83
			CEL57701.1	51.23		FGRAMPH1_01T10923	43.62		sscle_14g099900	48.36		BCIN_02g06270	47.83
			CEL56818.1	51.23		FGRAMPH1_01T27019	43.62		sscle_13g092960	48.36		BCIN_04g00170	47.83
			CEL61135.1	51.24		FGRAMPH1_01T27107	43.62		sscle_14g099450	48.36		BCIN_01g00540	47.83
			CEL57763.1	51.26		FGRAMPH1_01T16337	43.62		sscle_14g100430	48.36		BCIN_13g02990	47.84
			CEL57795.1	51.26		FGRAMPH1_01T03905	43.63		sscle_05g042730	48.37		BCIN_02g08370	47.84
			CEL64036.1	51.26		FGRAMPH1_01T00229	43.63		sscle_08g063290	48.37		BCIN_14g00610	47.85
			CEL54342.1	51.27		FGRAMPH1_01T27193	43.64		sscle_06g054050	48.37		BCIN_06g06780	47.85
			CEL64064.1	51.27		FGRAMPH1_01T12523	43.65		sscle_15g102920	48.37		BCIN_15g04960	47.86
			CEL53425.1	51.27		FGRAMPH1_01T27473	43.65		sscle_13g096890	48.37		BCIN_05g07520	47.86
			CEL59639.1	51.28		FGRAMPH1_01T05005	43.66		sscle_08g068440	48.37		BCIN_02g01230	47.87
			CEL56645.1	51.29		FGRAMPH1_01T04645	43.66		sscle_03g026600	48.38		BCIN_06g05720	47.87
			CEL51561.1	51.3		FGRAMPH1_01T07919	43.68		sscle_05g047980	48.38		BCIN_05g01150	47.88
			CEL57616.1	51.3		FGRAMPH1_01T22505	43.69		sscle_08g063730	48.38		BCIN_01g00930	47.89
			CEL59535.1	51.3		FGRAMPH1_01T26395	43.7		sscle_10g074930	48.38		BCIN_15g04190	47.89
			CEL57013.1	51.3		FGRAMPH1_01T07873	43.7		sscle_07g057170	48.38		BCIN_11g04900	47.89
			CEL58263.1	51.31		FGRAMPH1_01T20523	43.72		sscle_04g037430	48.39		BCIN_07g04750	47.89
			CEL55604.1	51.32		FGRAMPH1_01T22571	43.73		sscle_01g000960	48.39		BCIN_02g09350	47.9
			CEL56298.1	51.32		FGRAMPH1_01T05397	43.73		sscle_06g049470	48.39		BCIN_05g02440	47.91
			CEL63577.1	51.32		FGRAMPH1_01T04847	43.73		sscle_12g087490	48.4		BCIN_07g03770	47.91
			CEL58048.1	51.33		FGRAMPH1_01T01093	43.73		sscle_12g092030	48.4		BCIN_15g02490	47.91
			CEL51584.1	51.33		FGRAMPH1_01T24827	43.73		sscle_15g105950	48.4		BCIN_04g02240	47.91
			CEL64045.1	51.33		FGRAMPH1_01T07965	43.73		sscle_07g055960	48.4		BCIN_04g02970	47.91
			CEL62962.1	51.33		FGRAMPH1_01T00321	43.74		sscle_05g043510	48.41		BCIN_14g00740	47.91
			CEL55305.1	51.33		FGRAMPH1_01T17449	43.75		sscle_01g001150	48.42		BCIN_08g02430	47.92
			CEL62803.1	51.34		FGRAMPH1_01T16285	43.75		sscle_03g028100	48.42		BCIN_09g02350	47.92
			CEL53456.1	51.34		FGRAMPH1_01T00479	43.76		sscle_03g024490	48.43		BCIN_05g07630	47.92
			CEL53074.1	51.35		FGRAMPH1_01T13099	43.8		sscle_07g057970	48.43		BCIN_09g01170	47.93
			CEL59019.1	51.35		FGRAMPH1_01T17403	43.8		sscle_03g027710	48.43		BCIN_02g01290	47.93
			CEL55963.1	51.35		FGRAMPH1_01T11085	43.81		sscle_03g022410	48.43		BCIN_05g06020	47.94
			CEL60971.1	51.35		FGRAMPH1_01T00513	43.82		sscle_08g065510	48.43		BCIN_05g07300	47.94
			CEL52566.1	51.36		FGRAMPH1_01T26277	43.82		sscle_06g052040	48.44		BCIN_10g00390	47.94
			CEL58438.1	51.36		FGRAMPH1_01T03973	43.83		sscle_04g040020	48.44		BCIN_03g08390	47.94
			CEL62413.1	51.36		FGRAMPH1_01T10261	43.84		sscle_05g041010	48.45		BCIN_01g07670	47.94
			CEL56624.1	51.36		FGRAMPH1_01T09085	43.85		sscle_05g047140	48.45		BCIN_06g06500	47.95
			CEL55249.1	51.36		FGRAMPH1_01T03853	43.85		sscle_09g069240	48.45		BCIN_03g00430	47.95
			CEL59083.1	51.37		FGRAMPH1_01T04899	43.85		sscle_07g058000	48.45		BCIN_07g03060	47.95
			CEL52493.1	51.37		FGRAMPH1_01T27343	43.85		sscle_14g097220	48.45		BCIN_02g01290	47.95
			CEL61316.1	51.37		FGRAMPH1_01T15627	43.86		sscle_06g054920	48.45		BCIN_06g02380	47.95
			CEL62088.1	51.37		FGRAMPH1_01T21509	43.86		sscle_02g020360	48.46		BCIN_01g07880	47.95
			CEL62125.1	51.38		FGRAMPH1_01T04725	43.86		sscle_09g071900	48.46		BCIN_02g05560	47.96
			CEL62352.1	51.38		FGRAMPH1_01T14211	43.87		sscle_03g029560	48.46		BCIN_07g04730	47.96
			CEL59822.1	51.38		FGRAMPH1_01T25721	43.87		sscle_10g079820	48.47		BCIN_01g00440	47.96
			CEL53220.1	51.38		FGRAMPH1_01T12203	43.87		sscle_14g100460	48.47		BCIN_13g05420	47.96
			CEL63621.1	51.38		FGRAMPH1_01T01521	43.89		sscle_10g078150	48.47		BCIN_04g04920	47.96
			CEL54519.1	51.39		FGRAMPH1_01T24783	43.89		sscle_05g047970	48.48		BCIN_15g03230	47.97
			CEL63835.1	51.39		FGRAMPH1_01T02223	43.89		sscle_08g062970	48.48		BCIN_02g03720	47.97
			CEL56104.1	51.39		FGRAMPH1_01T02265	43.9		sscle_04g033900	48.49		BCIN_10g01520	47.97
			CEL60812.1	51.39		FGRAMPH1_01T20745	43.9		sscle_03g024750	48.49		BCIN_02g01290	47.97
			CEL56830.1	51.39		FGRAMPH1_01T03979	43.9		sscle_03g027420	48.49		BCIN_07g04130	47.97
			CEL59515.1	51.39		FGRAMPH1_01T00375	43.9		sscle_04g032340	48.49		BCIN_06g03930	47.98
			CEL55459.1	51.4		FGRAMPH1_01T22981	43.91		sscle_03g030530	48.49		BCIN_05g00660	47.98
			CEL60432.1	51.4		FGRAMPH1_01T26859	43.92		sscle_03g026840	48.49		BCIN_02g01290	47.98
			CEL59165.1	51.4		FGRAMPH1_01T14301	43.92		sscle_04g039210	48.5		BCIN_03g01490	47.99
			CEL61084.1	51.42		FGRAMPH1_01T01433	43.93		sscle_05g048510	48.5		BCIN_11g04620	47.99
			CEL60735.1	51.42		FGRAMPH1_01T04857	43.93		sscle_11g082230	48.5		BCIN_12g00940	48
			CEL59511.1	51.42		FGRAMPH1_01T07889	43.93		sscle_11g081550	48.51		BCIN_04g00900	48.01
			CEL56499.1	51.42		FGRAMPH1_01T04127	43.93		sscle_02g019470	48.52		BCIN_05g05320	48.01
			CEL54649.1	51.42		FGRAMPH1_01T03819	43.93		sscle_04g033360	48.52		BCIN_11g06470	48.01
			CEL58353.1	51.43		FGRAMPH1_01T02917	43.94		sscle_06g051160	48.52		BCIN_01g06820	48.01
			CEL60967.1	51.43		FGRAMPH1_01T26493	43.94		sscle_03g026510	48.52		BCIN_02g03050	48.03
			CEL58291.1	51.44		FGRAMPH1_01T22671	43.95		sscle_08g066860	48.52		BCIN_14g02460	48.03
			CEL51485.1	51.45		FGRAMPH1_01T26531	43.95		sscle_10g078320	48.52		BCIN_12g06330	48.03
			CEL52432.1	51.45		FGRAMPH1_01T28193	43.96		sscle_02g020340	48.52		BCIN_07g03980	48.03
			CEL52990.1	51.45		FGRAMPH1_01T18461	43.96		sscle_12g091170	48.53		BCIN_05g08030	48.04
			CEL56592.1	51.45		FGRAMPH1_01T00927	43.97		sscle_03g022580	48.53		BCIN_05g07330	48.04
			CEL51708.1	51.45		FGRAMPH1_01T12053	43.98		sscle_07g061000	48.53		BCIN_11g00080	48.04
			CEL52069.1	51.45		FGRAMPH1_01T15183	43.99		sscle_15g104840	48.53		BCIN_02g08450	48.04
			CEL55420.1	51.45		FGRAMPH1_01T15375	43.99		sscle_01g003700	48.54		BCIN_11g05390	48.04
			CEL52172.1	51.46		FGRAMPH1_01T17411	44		sscle_04g039080	48.54		BCIN_16g00720	48.05
			CEL61168.1	51.46		FGRAMPH1_01T04739	44		sscle_08g065920	48.55		BCIN_06g05640	48.05
			CEL58401.1	51.46		FGRAMPH1_01T03977	44		sscle_03g029850	48.56		BCIN_12g04580	48.06
			CEL59380.1	51.46		FGRAMPH1_01T07941	44		sscle_10g076300	48.56		BCIN_13g05350	48.06
			CEL61594.1	51.46		FGRAMPH1_01T10007	44.01		sscle_16g108010	48.56		BCIN_11g02900	48.06
			CEL54434.1	51.47		FGRAMPH1_01T17083	44.02		sscle_07g061320	48.56		BCIN_02g04170	48.06
			CEL53013.1	51.47		FGRAMPH1_01T24767	44.02		sscle_11g083430	48.56		BCIN_03g08220	48.06
			CEL53389.1	51.47		FGRAMPH1_01T20775	44.02		sscle_03g028170	48.58		BCIN_01g10810	48.06
			CEL53320.1	51.47		FGRAMPH1_01T21107	44.02		sscle_05g042760	48.58		BCIN_11g06130	48.06
			CEL57198.1	51.47		FGRAMPH1_01T02049	44.04		sscle_03g025660	48.58		BCIN_14g02490	48.06
			CEL63357.1	51.48		FGRAMPH1_01T17231	44.05		sscle_14g097700	48.58		BCIN_14g04810	48.07
			CEL63512.1	51.48		FGRAMPH1_01T11359	44.07		sscle_12g087410	48.58		BCIN_07g04280	48.07
			CEL57210.1	51.48		FGRAMPH1_01T18347	44.07		sscle_08g064440	48.6		BCIN_07g04730	48.08
			CEL53134.1	51.49		FGRAMPH1_01T18421	44.07		sscle_05g043290	48.6		BCIN_15g05420	48.09
			CEL61187.1	51.49		FGRAMPH1_01T13011	44.07		sscle_03g028400	48.6		BCIN_10g04090	48.09
			CEL59843.1	51.51		FGRAMPH1_01T25977	44.08		sscle_11g083180	48.6		BCIN_01g06890	48.09
			CEL53121.1	51.51		FGRAMPH1_01T15407	44.09		sscle_04g034610	48.61		BCIN_15g05420	48.1
			CEL53746.1	51.51		FGRAMPH1_01T16829	44.09		sscle_01g000420	48.61		BCIN_08g05470	48.1
			CEL56760.1	51.52		FGRAMPH1_01T07909	44.09		sscle_03g024250	48.62		BCIN_04g03030	48.11
			CEL54942.1	51.52		FGRAMPH1_01T20475	44.09		sscle_01g007380	48.63		BCIN_03g06950	48.11
			CEL60261.1	51.52		FGRAMPH1_01T06433	44.1		sscle_09g072390	48.63		BCIN_15g05250	48.11
			CEL55792.1	51.52		FGRAMPH1_01T03351	44.11		sscle_11g081070	48.63		BCIN_02g07700	48.11
			CEL61626.1	51.52		FGRAMPH1_01T22595	44.11		sscle_01g009200	48.64		BCIN_10g01570	48.12
			CEL53993.1	51.53		FGRAMPH1_01T17609	44.11		sscle_01g004330	48.64		BCIN_07g05370	48.12
			CEL57729.1	51.54		FGRAMPH1_01T11785	44.12		sscle_13g096840	48.66		BCIN_06g07270	48.12
			CEL51563.1	51.54		FGRAMPH1_01T12621	44.12		sscle_12g090830	48.66		BCIN_07g03870	48.12
			CEL58485.1	51.55		FGRAMPH1_01T01965	44.14		sscle_06g049130	48.66		BCIN_14g04680	48.13
			CEL51507.1	51.55		FGRAMPH1_01T24549	44.14		sscle_16g108870	48.67		BCIN_02g03340	48.13
			CEL53806.1	51.56		FGRAMPH1_01T23877	44.14		sscle_12g090460	48.67		BCIN_07g03590	48.13
			CEL58599.1	51.56		FGRAMPH1_01T03913	44.15		sscle_01g011340	48.68		BCIN_03g04690	48.13
			CEL61189.1	51.56		FGRAMPH1_01T23735	44.15		sscle_13g092950	48.68		BCIN_01g03970	48.13
			CEL58049.1	51.56		FGRAMPH1_01T22723	44.16		sscle_06g049930	48.68		BCIN_11g00370	48.14
			CEL59980.1	51.56		FGRAMPH1_01T19461	44.16		sscle_16g108470	48.68		BCIN_15g00350	48.14
			CEL61272.1	51.56		FGRAMPH1_01T00221	44.16		sscle_01g004730	48.68		BCIN_03g02970	48.15
			CEL56886.1	51.56		FGRAMPH1_01T26359	44.17		sscle_09g071570	48.68		BCIN_15g02550	48.15
			CEL52860.1	51.56		FGRAMPH1_01T04925	44.17		sscle_08g065280	48.68		BCIN_02g08570	48.16
			CEL56360.1	51.57		FGRAMPH1_01T22545	44.17		sscle_02g015750	48.68		BCIN_06g00820	48.16
			CEL57635.1	51.57		FGRAMPH1_01T20049	44.18		sscle_09g071360	48.69		BCIN_12g03810	48.17
			CEL55831.1	51.57		FGRAMPH1_01T05373	44.18		sscle_11g086170	48.69		BCIN_02g01760	48.17
			CEL53313.1	51.58		FGRAMPH1_01T19491	44.19		sscle_07g061490	48.7		BCIN_13g04720	48.17
			CEL58837.1	51.58		FGRAMPH1_01T16831	44.19		sscle_10g079670	48.71		BCIN_16g03250	48.17
			CEL64060.1	51.58		FGRAMPH1_01T26105	44.2		sscle_01g003850	48.71		BCIN_07g05130	48.17
			CEL53385.1	51.59		FGRAMPH1_01T11829	44.21		sscle_06g049560	48.71		BCIN_11g03690	48.18
			CEL54838.1	51.59		FGRAMPH1_01T19781	44.22		sscle_13g096010	48.71		BCIN_10g00310	48.18
			CEL54485.1	51.59		FGRAMPH1_01T15235	44.22		sscle_01g010870	48.71		BCIN_16g03400	48.19
			CEL63916.1	51.59		FGRAMPH1_01T19467	44.24		sscle_01g002580	48.72		BCIN_16g03400	48.19
			CEL56832.1	51.6		FGRAMPH1_01T19391	44.25		sscle_13g092490	48.72		BCIN_04g00320	48.19
			CEL56167.1	51.6		FGRAMPH1_01T15127	44.25		sscle_07g060980	48.72		BCIN_03g01390	48.2
			CEL52386.1	51.6		FGRAMPH1_01T22471	44.26		sscle_03g024720	48.73		BCIN_01g07190	48.21
			CEL61912.1	51.6		FGRAMPH1_01T05871	44.26		sscle_16g107790	48.73		BCIN_16g04610	48.21
			CEL55303.1	51.6		FGRAMPH1_01T15089	44.26		sscle_05g045900	48.73		BCIN_16g04610	48.21
			CEL61950.1	51.61		FGRAMPH1_01T21749	44.29		sscle_04g032520	48.73		BCIN_08g06030	48.22
			CEL54848.1	51.61		FGRAMPH1_01T04773	44.29		sscle_08g066120	48.74		BCIN_10g00250	48.22
			CEL64007.1	51.62		FGRAMPH1_01T17209	44.29		sscle_03g031310	48.74		BCIN_09g01270	48.23
			CEL52894.1	51.62		FGRAMPH1_01T17259	44.29		sscle_06g049420	48.74		BCIN_02g09320	48.23
			CEL61435.1	51.62		FGRAMPH1_01T10343	44.3		sscle_10g076320	48.74		BCIN_14g01590	48.23
			CEL62148.1	51.63		FGRAMPH1_01T20679	44.31		sscle_15g104230	48.74		BCIN_12g05480	48.23
			CEL61688.1	51.63		FGRAMPH1_01T23661	44.31		sscle_13g092590	48.74		BCIN_02g05470	48.24
			CEL62071.1	51.64		FGRAMPH1_01T26677	44.32		sscle_10g080440	48.75		BCIN_06g01200	48.24
			CEL56608.1	51.64		FGRAMPH1_01T18989	44.32		sscle_13g094990	48.75		BCIN_14g03500	48.24
			CEL51878.1	51.64		FGRAMPH1_01T25875	44.32		sscle_11g082240	48.75		BCIN_07g03810	48.25
			CEL55769.1	51.64		FGRAMPH1_01T27669	44.32		sscle_13g096570	48.75		BCIN_09g01730	48.25
			CEL56831.1	51.65		FGRAMPH1_01T07165	44.33		sscle_07g059760	48.75		BCIN_09g06900	48.26
			CEL58528.1	51.65		FGRAMPH1_01T18317	44.33		sscle_16g109130	48.75		BCIN_02g00150	48.27
			CEL61341.1	51.65		FGRAMPH1_01T07049	44.33		sscle_06g054680	48.75		BCIN_13g02100	48.27
			CEL57188.1	51.66		FGRAMPH1_01T28101	44.34		sscle_13g094130	48.75		BCIN_14g01410	48.27
			CEL57777.1	51.66		FGRAMPH1_01T06853	44.34		sscle_08g066950	48.76		BCIN_16g02530	48.27
			CEL63918.1	51.66		FGRAMPH1_01T04523	44.35		sscle_15g104090	48.76		BCIN_01g00450	48.27
			CEL56343.1	51.66		FGRAMPH1_01T17749	44.35		sscle_05g047600	48.76		BCIN_01g00450	48.27
			CEL63967.1	51.66		FGRAMPH1_01T27865	44.35		sscle_06g055020	48.76		BCIN_02g04440	48.27
			CEL51717.1	51.67		FGRAMPH1_01T18909	44.35		sscle_03g030750	48.77		BCIN_15g00590	48.27
			CEL57626.1	51.67		FGRAMPH1_01T17781	44.36		sscle_13g096000	48.77		BCIN_05g04020	48.28
			CEL58368.1	51.68		FGRAMPH1_01T06371	44.36		sscle_13g094910	48.78		BCIN_03g08260	48.28
			CEL63650.1	51.68		FGRAMPH1_01T27325	44.38		sscle_01g002700	48.78		BCIN_12g05460	48.28
			CEL60616.1	51.68		FGRAMPH1_01T21977	44.38		sscle_04g032620	48.78		BCIN_13g05660	48.28
			CEL57630.1	51.68		FGRAMPH1_01T22149	44.39		sscle_01g006880	48.79		BCIN_09g02790	48.28
			CEL52080.1	51.68		FGRAMPH1_01T26125	44.39		sscle_02g015960	48.79		BCIN_07g00750	48.29
			CEL52953.1	51.69		FGRAMPH1_01T03483	44.39		sscle_07g059510	48.79		BCIN_12g00740	48.3
			CEL62140.1	51.69		FGRAMPH1_01T07469	44.4		sscle_15g106610	48.8		BCIN_12g05580	48.31
			CEL58214.1	51.69		FGRAMPH1_01T28033	44.41		sscle_09g073430	48.8		BCIN_03g04210	48.31
			CEL60030.1	51.69		FGRAMPH1_01T16545	44.42		sscle_04g032780	48.8		BCIN_08g04760	48.32
			CEL51891.1	51.7		FGRAMPH1_01T19981	44.42		sscle_05g044320	48.81		BCIN_14g00960	48.32
			CEL63528.1	51.71		FGRAMPH1_01T23395	44.42		sscle_13g094550	48.82		BCIN_06g06770	48.32
			CEL59628.1	51.71		FGRAMPH1_01T22691	44.42		sscle_01g004180	48.82		BCIN_06g00910	48.33
			CEL57261.1	51.71		FGRAMPH1_01T16773	44.43		sscle_03g026770	48.82		BCIN_12g00250	48.33
			CEL58139.1	51.71		FGRAMPH1_01T17163	44.43		sscle_08g062810	48.82		BCIN_09g06910	48.33
			CEL58465.1	51.71		FGRAMPH1_01T03577	44.43		sscle_08g065930	48.82		BCIN_06g02710	48.34
			CEL57954.1	51.72		FGRAMPH1_01T17567	44.44		sscle_09g072050	48.82		BCIN_08g04020	48.34
			CEL63212.1	51.72		FGRAMPH1_01T06427	44.45		sscle_08g068230	48.83		BCIN_13g03720	48.34
			CEL57392.1	51.72		FGRAMPH1_01T25919	44.45		sscle_15g106360	48.83		BCIN_14g00760	48.34
			CEL55279.1	51.73		FGRAMPH1_01T22215	44.45		sscle_07g057390	48.84		BCIN_10g01410	48.34
			CEL58073.1	51.74		FGRAMPH1_01T05979	44.48		sscle_01g011410	48.85		BCIN_03g06330	48.34
			CEL60212.1	51.74		FGRAMPH1_01T20247	44.48		sscle_11g086240	48.85		BCIN_04g04240	48.34
			CEL56576.1	51.75		FGRAMPH1_01T17929	44.48		sscle_05g044440	48.86		BCIN_11g04700	48.34
			CEL54978.1	51.75		FGRAMPH1_01T15221	44.5		sscle_04g035620	48.86		BCIN_15g03870	48.35
			CEL58863.1	51.75		FGRAMPH1_01T24035	44.5		sscle_03g024390	48.86		BCIN_04g00280	48.35
			CEL59109.1	51.76		FGRAMPH1_01T11607	44.51		sscle_04g040140	48.87		BCIN_03g03380	48.35
			CEL63493.1	51.76		FGRAMPH1_01T11307	44.52		sscle_13g093010	48.87		BCIN_01g07950	48.36
			CEL56606.1	51.76		FGRAMPH1_01T20975	44.52		sscle_02g016090	48.87		BCIN_13g02640	48.36
			CEL61349.1	51.76		FGRAMPH1_01T26509	44.52		sscle_11g082430	48.88		BCIN_03g03380	48.36
			CEL52203.1	51.77		FGRAMPH1_01T20103	44.52		sscle_04g036570	48.88		BCIN_10g00820	48.36
			CEL52812.1	51.78		FGRAMPH1_01T22793	44.52		sscle_11g084350	48.88		BCIN_06g05570	48.37
			CEL63437.1	51.78		FGRAMPH1_01T01421	44.52		sscle_05g041290	48.88		BCIN_10g03650	48.37
			CEL56316.1	51.78		FGRAMPH1_01T06511	44.53		sscle_06g052210	48.88		BCIN_03g06810	48.38
			CEL58498.1	51.78		FGRAMPH1_01T23827	44.53		sscle_07g055690	48.88		BCIN_04g00280	48.39
			CEL59042.1	51.78		FGRAMPH1_01T20899	44.53		sscle_03g028320	48.89		BCIN_14g01380	48.39
			CEL62823.1	51.78		FGRAMPH1_01T06019	44.54		sscle_07g059450	48.89		BCIN_09g04170	48.39
			CEL53135.1	51.78		FGRAMPH1_01T21423	44.55		sscle_15g104260	48.89		BCIN_06g00300	48.4
			CEL52028.1	51.79		FGRAMPH1_01T24023	44.55		sscle_11g086220	48.9		BCIN_01g05510	48.4
			CEL62128.1	51.79		FGRAMPH1_01T15397	44.55		sscle_02g012590	48.9		BCIN_01g05510	48.4
			CEL56858.1	51.79		FGRAMPH1_01T25027	44.55		sscle_16g109800	48.9		BCIN_08g04720	48.4
			CEL58887.1	51.8		FGRAMPH1_01T22437	44.56		sscle_15g106160	48.9		BCIN_11g04930	48.41
			CEL53242.1	51.8		FGRAMPH1_01T02721	44.57		sscle_05g042900	48.9		BCIN_05g06690	48.41
			CEL59202.1	51.8		FGRAMPH1_01T09831	44.57		sscle_11g083400	48.91		BCIN_16g04060	48.42
			CEL62173.1	51.81		FGRAMPH1_01T01311	44.57		sscle_10g075230	48.91		BCIN_15g02110	48.42
			CEL64049.1	51.81		FGRAMPH1_01T01943	44.59		sscle_01g003800	48.91		BCIN_06g00080	48.42
			CEL54688.1	51.82		FGRAMPH1_01T24379	44.59		sscle_14g098320	48.91		BCIN_01g07980	48.42
			CEL57098.1	51.82		FGRAMPH1_01T24303	44.6		sscle_16g109030	48.92		BCIN_12g02720	48.43
			CEL62296.1	51.83		FGRAMPH1_01T18531	44.61		sscle_04g036470	48.92		BCIN_16g02230	48.44
			CEL53355.1	51.83		FGRAMPH1_01T12357	44.61		sscle_16g110110	48.92		BCIN_04g05950	48.44
			CEL58410.1	51.83		FGRAMPH1_01T01893	44.61		sscle_12g091900	48.92		BCIN_08g05490	48.44
			CEL61193.1	51.84		FGRAMPH1_01T20551	44.63		sscle_11g083970	48.92		BCIN_09g01060	48.44
			CEL61599.1	51.84		FGRAMPH1_01T18817	44.64		sscle_15g106970	48.92		BCIN_03g06180	48.45
			CEL54610.1	51.84		FGRAMPH1_01T24817	44.64		sscle_05g041960	48.93		BCIN_07g04520	48.45
			CEL60914.1	51.84		FGRAMPH1_01T23885	44.64		sscle_02g020030	48.93		BCIN_11g03980	48.46
			CEL52519.1	51.84		FGRAMPH1_01T18931	44.64		sscle_04g037100	48.93		BCIN_02g08250	48.46
			CEL62026.1	51.84		FGRAMPH1_01T26835	44.64		sscle_08g065190	48.93		BCIN_15g03890	48.46
			CEL55069.1	51.84		FGRAMPH1_01T15335	44.65		sscle_13g095240	48.94		BCIN_13g02650	48.46
			CEL62859.1	51.84		FGRAMPH1_01T15471	44.66		sscle_02g012580	48.94		BCIN_08g05090	48.46
			CEL57171.1	51.84		FGRAMPH1_01T04497	44.66		sscle_08g064900	48.94		BCIN_02g07220	48.47
			CEL53110.1	51.85		FGRAMPH1_01T03087	44.66		sscle_05g041040	48.94		BCIN_01g09980	48.48
			CEL53077.1	51.85		FGRAMPH1_01T01851	44.66		sscle_13g095830	48.94		BCIN_10g01340	48.48
			CEL57158.1	51.86		FGRAMPH1_01T01949	44.68		sscle_01g007000	48.94		BCIN_12g05200	48.48
			CEL55071.1	51.86		FGRAMPH1_01T04167	44.68		sscle_10g080230	48.95		BCIN_15g04410	48.48
			CEL63371.1	51.86		FGRAMPH1_01T26295	44.68		sscle_05g043490	48.95		BCIN_02g03880	48.48
			CEL54745.1	51.86		FGRAMPH1_01T22365	44.68		sscle_10g079780	48.95		BCIN_10g02590	48.49
			CEL54435.1	51.86		FGRAMPH1_01T20519	44.69		sscle_01g009420	48.95		BCIN_04g03130	48.49
			CEL60583.1	51.87		FGRAMPH1_01T20641	44.69		sscle_07g056330	48.96		BCIN_09g04670	48.49
			CEL62987.1	51.88		FGRAMPH1_01T11475	44.69		sscle_04g039400	48.96		BCIN_05g05100	48.5
			CEL54631.1	51.88		FGRAMPH1_01T21895	44.69		sscle_08g062380	48.96		BCIN_10g00220	48.5
			CEL56946.1	51.89		FGRAMPH1_01T12939	44.69		sscle_14g099160	48.96		BCIN_09g03420	48.5
			CEL55454.1	51.9		FGRAMPH1_01T02791	44.7		sscle_06g053820	48.96		BCIN_09g03420	48.5
			CEL56338.1	51.9		FGRAMPH1_01T23851	44.7		sscle_13g094260	48.97		BCIN_02g03810	48.5
			CEL61820.1	51.9		FGRAMPH1_01T09669	44.71		sscle_02g012220	48.97		BCIN_10g06120	48.5
			CEL52265.1	51.9		FGRAMPH1_01T25847	44.71		sscle_07g061240	48.97		BCIN_10g00540	48.51
			CEL58720.1	51.91		FGRAMPH1_01T19889	44.71		sscle_03g029750	48.97		BCIN_07g05820	48.51
			CEL52242.1	51.91		FGRAMPH1_01T03611	44.71		sscle_10g077580	48.98		BCIN_11g02590	48.52
			CEL53894.1	51.91		FGRAMPH1_01T18323	44.72		sscle_11g085660	48.98		BCIN_03g01000	48.52
			CEL57658.1	51.91		FGRAMPH1_01T05629	44.72		sscle_10g079320	48.98		BCIN_06g05630	48.52
			CEL58234.1	51.92		FGRAMPH1_01T04563	44.72		sscle_10g079580	48.98		BCIN_13g03190	48.52
			CEL58209.1	51.92		FGRAMPH1_01T11223	44.72		sscle_03g027180	48.98		BCIN_01g11220	48.53
			CEL53691.1	51.92		FGRAMPH1_01T22531	44.73		sscle_10g075310	48.98		BCIN_11g02130	48.53
			CEL58952.1	51.93		FGRAMPH1_01T27977	44.73		sscle_02g012690	48.99		BCIN_11g01010	48.53
			CEL62417.1	51.93		FGRAMPH1_01T05105	44.73		sscle_09g068800	49		BCIN_02g09380	48.53
			CEL51591.1	51.93		FGRAMPH1_01T11463	44.74		sscle_15g102760	49		BCIN_02g07760	48.53
			CEL62831.1	51.94		FGRAMPH1_01T09617	44.75		sscle_01g000410	49.01		BCIN_03g06810	48.54
			CEL60719.1	51.94		FGRAMPH1_01T16793	44.75		sscle_05g043850	49.01		BCIN_02g05630	48.54
			CEL53275.1	51.94		FGRAMPH1_01T27255	44.75		sscle_11g081910	49.02		BCIN_05g07260	48.54
			CEL62902.1	51.94		FGRAMPH1_01T10731	44.75		sscle_12g088230	49.02		BCIN_10g03930	48.54
			CEL62198.1	51.95		FGRAMPH1_01T22547	44.78		sscle_10g076410	49.02		BCIN_15g00360	48.54
			CEL57022.1	51.95		FGRAMPH1_01T10413	44.78		sscle_11g084420	49.02		BCIN_05g06690	48.54
			CEL60037.1	51.95		FGRAMPH1_01T20769	44.8		sscle_13g092530	49.02		BCIN_12g05770	48.54
			CEL62972.1	51.96		FGRAMPH1_01T18521	44.81		sscle_08g066480	49.03		BCIN_09g01410	48.55
			CEL57321.1	51.96		FGRAMPH1_01T27521	44.82		sscle_12g091240	49.03		BCIN_15g00370	48.55
			CEL59743.1	51.96		FGRAMPH1_01T26189	44.82		sscle_06g050130	49.03		BCIN_13g00730	48.55
			CEL57637.1	51.96		FGRAMPH1_01T10397	44.83		sscle_02g012640	49.04		BCIN_01g02630	48.55
			CEL63591.1	51.96		FGRAMPH1_01T04967	44.83		sscle_01g002180	49.04		BCIN_14g00700	48.56
			CEL54372.1	51.96		FGRAMPH1_01T08263	44.83		sscle_02g015830	49.04		BCIN_05g00790	48.56
			CEL57710.1	51.97		FGRAMPH1_01T07339	44.83		sscle_03g024550	49.04		BCIN_08g02840	48.57
			CEL60948.1	51.97		FGRAMPH1_01T17263	44.84		sscle_07g062080	49.05		BCIN_15g04700	48.57
			CEL57362.1	51.97		FGRAMPH1_01T04241	44.84		sscle_02g021770	49.05		BCIN_16g00340	48.57
			CEL55654.1	51.97		FGRAMPH1_01T04141	44.84		sscle_12g087840	49.05		BCIN_07g04780	48.57
			CEL58313.1	51.98		FGRAMPH1_01T27793	44.85		sscle_05g044730	49.05		BCIN_07g02490	48.57
			CEL61368.1	51.98		FGRAMPH1_01T03603	44.85		sscle_15g104010	49.05		BCIN_05g02410	48.58
			CEL52862.1	51.99		FGRAMPH1_01T01507	44.86		sscle_12g091590	49.05		BCIN_05g06390	48.58
			CEL62351.1	51.99		FGRAMPH1_01T16469	44.87		sscle_08g063490	49.05		BCIN_06g00100	48.58
			CEL52212.1	52		FGRAMPH1_01T22919	44.87		sscle_07g055950	49.05		BCIN_02g00270	48.58
			CEL58210.1	52		FGRAMPH1_01T23199	44.88		sscle_01g006420	49.05		BCIN_11g05570	48.58
			CEL63266.1	52.01		FGRAMPH1_01T17229	44.88		sscle_05g041070	49.05		BCIN_05g04380	48.58
			CEL57252.1	52.02		FGRAMPH1_01T25331	44.89		sscle_09g074390	49.05		BCIN_04g06610	48.59
			CEL60728.1	52.02		FGRAMPH1_01T24325	44.9		sscle_05g043470	49.05		BCIN_08g06290	48.59
			CEL52836.1	52.02		FGRAMPH1_01T09819	44.9		sscle_13g092790	49.06		BCIN_03g07900	48.59
			CEL56095.1	52.03		FGRAMPH1_01T19475	44.91		sscle_04g039070	49.06		BCIN_09g03410	48.59
			CEL54868.1	52.03		FGRAMPH1_01T12305	44.91		sscle_05g042500	49.07		BCIN_04g06990	48.59
			CEL59736.1	52.03		FGRAMPH1_01T06635	44.91		sscle_11g082040	49.07		BCIN_03g07720	48.6
			CEL63978.1	52.03		FGRAMPH1_01T10241	44.93		sscle_03g024870	49.07		BCIN_08g03310	48.6
			CEL57181.1	52.03		FGRAMPH1_01T17639	44.94		sscle_01g008830	49.07		BCIN_11g02350	48.6
			CEL54014.1	52.04		FGRAMPH1_01T23025	44.95		sscle_01g001290	49.07		BCIN_02g09180	48.61
			CEL60094.1	52.04		FGRAMPH1_01T14291	44.95		sscle_13g096110	49.08		BCIN_04g01870	48.61
			CEL62343.1	52.04		FGRAMPH1_01T11035	44.96		sscle_02g015080	49.08		BCIN_02g02240	48.61
			CEL55304.1	52.06		FGRAMPH1_01T17785	44.96		sscle_02g021690	49.08		BCIN_05g00690	48.61
			CEL62678.1	52.06		FGRAMPH1_01T07401	44.96		sscle_01g001990	49.08		BCIN_16g02680	48.61
			CEL63571.1	52.06		FGRAMPH1_01T00323	44.97		sscle_04g037150	49.09		BCIN_13g03530	48.61
			CEL51813.1	52.06		FGRAMPH1_01T22145	44.98		sscle_12g087320	49.09		BCIN_10g04810	48.61
			CEL63374.1	52.06		FGRAMPH1_01T27791	44.99		sscle_07g061200	49.09		BCIN_09g02370	48.62
			CEL61395.1	52.06		FGRAMPH1_01T24347	44.99		sscle_02g016580	49.1		BCIN_12g02780	48.62
			CEL56620.1	52.06		FGRAMPH1_01T09695	44.99		sscle_09g070740	49.1		BCIN_14g04870	48.62
			CEL58719.1	52.06		FGRAMPH1_01T19103	44.99		sscle_10g075790	49.1		BCIN_07g00800	48.62
			CEL57503.1	52.07		FGRAMPH1_01T00815	44.99		sscle_03g031880	49.11		BCIN_14g00970	48.63
			CEL60903.1	52.08		FGRAMPH1_01T28015	44.99		sscle_11g085130	49.11		BCIN_07g05820	48.63
			CEL62056.1	52.08		FGRAMPH1_01T22953	45		sscle_03g026540	49.11		BCIN_12g03720	48.63
			CEL53160.1	52.08		FGRAMPH1_01T14551	45		sscle_06g050730	49.11		BCIN_06g06230	48.64
			CEL60175.1	52.08		FGRAMPH1_01T19219	45.01		sscle_12g091520	49.11		BCIN_10g00340	48.64
			CEL61630.1	52.09		FGRAMPH1_01T12627	45.01		sscle_01g007840	49.11		BCIN_02g03470	48.64
			CEL56718.1	52.09		FGRAMPH1_01T02061	45.01		sscle_05g042450	49.11		BCIN_07g00440	48.65
			CEL57602.1	52.09		FGRAMPH1_01T06335	45.01		sscle_12g089720	49.11		BCIN_12g02690	48.65
			CEL55960.1	52.09		FGRAMPH1_01T22303	45.03		sscle_14g100260	49.12		BCIN_18g00150	48.65
			CEL51864.1	52.1		FGRAMPH1_01T14059	45.04		sscle_03g026210	49.12		BCIN_09g03640	48.66
			CEL63899.1	52.1		FGRAMPH1_01T22615	45.04		sscle_08g066800	49.12		BCIN_09g03640	48.66
			CEL51887.1	52.1		FGRAMPH1_01T07277	45.05		sscle_04g034310	49.12		BCIN_10g00310	48.66
			CEL63543.1	52.1		FGRAMPH1_01T10291	45.06		sscle_07g061840	49.13		BCIN_01g10610	48.67
			CEL62956.1	52.1		FGRAMPH1_01T01795	45.07		sscle_02g019340	49.13		BCIN_14g00320	48.67
			CEL52872.1	52.1		FGRAMPH1_01T03983	45.07		sscle_15g102670	49.14		BCIN_09g05880	48.67
			CEL52081.1	52.11		FGRAMPH1_01T26671	45.07		sscle_02g013580	49.14		BCIN_08g05290	48.68
			CEL62172.1	52.11		FGRAMPH1_01T27641	45.08		sscle_14g098920	49.15		BCIN_12g02690	48.68
			CEL53441.1	52.11		FGRAMPH1_01T23265	45.09		sscle_10g078940	49.15		BCIN_10g04370	48.68
			CEL61978.1	52.11		FGRAMPH1_01T10513	45.09		sscle_02g016080	49.15		BCIN_13g04200	48.68
			CEL64059.1	52.11		FGRAMPH1_01T19107	45.1		sscle_06g053830	49.15		BCIN_12g04520	48.68
			CEL55764.1	52.12		FGRAMPH1_01T26869	45.1		sscle_12g088610	49.15		BCIN_12g04670	48.68
			CEL54811.1	52.12		FGRAMPH1_01T09995	45.11		sscle_11g084910	49.16		BCIN_03g02940	48.68
			CEL55680.1	52.12		FGRAMPH1_01T18941	45.12		sscle_07g056730	49.17		BCIN_07g05000	48.69
			CEL53850.1	52.13		FGRAMPH1_01T21471	45.13		sscle_01g006180	49.17		BCIN_10g04950	48.7
			CEL54824.1	52.13		FGRAMPH1_01T02081	45.13		sscle_15g104580	49.18		BCIN_14g00050	48.7
			CEL64035.1	52.13		FGRAMPH1_01T21065	45.13		sscle_04g035350	49.18		BCIN_15g00500	48.7
			CEL54580.1	52.13		FGRAMPH1_01T01117	45.15		sscle_10g080140	49.18		BCIN_12g04390	48.7
			CEL61346.1	52.13		FGRAMPH1_01T07249	45.15		sscle_10g080000	49.18		BCIN_02g04930	48.7
			CEL53316.1	52.14		FGRAMPH1_01T03703	45.17		sscle_12g087340	49.18		BCIN_11g01730	48.71
			CEL51812.1	52.14		FGRAMPH1_01T17183	45.17		sscle_11g085720	49.18		BCIN_15g00800	48.71
			CEL56521.1	52.14		FGRAMPH1_01T21223	45.17		sscle_09g073440	49.19		BCIN_08g02640	48.72
			CEL54601.1	52.14		FGRAMPH1_01T19357	45.18		sscle_14g100320	49.19		BCIN_01g01720	48.72
			CEL59764.1	52.15		FGRAMPH1_01T26907	45.18		sscle_08g067390	49.19		BCIN_02g08410	48.72
			CEL54179.1	52.15		FGRAMPH1_01T11297	45.18		sscle_05g046300	49.2		BCIN_02g02520	48.73
			CEL59982.1	52.15		FGRAMPH1_01T19051	45.19		sscle_15g102600	49.2		BCIN_08g06090	48.73
			CEL53145.1	52.16		FGRAMPH1_01T12137	45.19		sscle_12g088210	49.2		BCIN_09g01260	48.73
			CEL54637.1	52.16		FGRAMPH1_01T07977	45.2		sscle_13g092550	49.2		BCIN_02g04830	48.74
			CEL60581.1	52.17		FGRAMPH1_01T05149	45.2		sscle_08g063060	49.21		BCIN_10g03910	48.74
			CEL58614.1	52.17		FGRAMPH1_01T17517	45.2		sscle_08g065360	49.21		BCIN_02g08000	48.74
			CEL55619.1	52.18		FGRAMPH1_01T13669	45.21		sscle_03g024970	49.22		BCIN_05g01740	48.75
			CEL57986.1	52.19		FGRAMPH1_01T23537	45.21		sscle_10g077060	49.22		BCIN_05g01070	48.75
			CEL51473.1	52.19		FGRAMPH1_01T07765	45.21		sscle_05g041110	49.22		BCIN_03g05710	48.76
			CEL55286.1	52.19		FGRAMPH1_01T08269	45.22		sscle_01g009630	49.22		BCIN_01g05070	48.76
			CEL53229.1	52.19		FGRAMPH1_01T22431	45.22		sscle_13g093580	49.22		BCIN_07g02450	48.76
			CEL63837.1	52.2		FGRAMPH1_01T27493	45.22		sscle_06g051280	49.23		BCIN_16g03510	48.76
			CEL52635.1	52.2		FGRAMPH1_01T23547	45.23		sscle_15g104930	49.23		BCIN_02g01370	48.76
			CEL59477.1	52.2		FGRAMPH1_01T12741	45.23		sscle_09g071690	49.23		BCIN_14g00320	48.76
			CEL54227.1	52.21		FGRAMPH1_01T18157	45.23		sscle_07g059570	49.23		BCIN_01g09170	48.76
			CEL58793.1	52.21		FGRAMPH1_01T21813	45.24		sscle_15g103450	49.23		BCIN_07g06230	48.76
			CEL63456.1	52.22		FGRAMPH1_01T04971	45.24		sscle_01g004690	49.23		BCIN_09g06870	48.77
			CEL51902.1	52.22		FGRAMPH1_01T00729	45.24		sscle_13g092320	49.24		BCIN_04g03060	48.77
			CEL51786.1	52.22		FGRAMPH1_01T23357	45.24		sscle_04g036460	49.25		BCIN_04g02540	48.77
			CEL53437.1	52.22		FGRAMPH1_01T19791	45.24		sscle_13g095800	49.25		BCIN_14g00890	48.77
			CEL55575.1	52.22		FGRAMPH1_01T16617	45.25		sscle_07g058890	49.25		BCIN_02g00700	48.78
			CEL58374.1	52.22		FGRAMPH1_01T24071	45.25		sscle_01g010810	49.25		BCIN_05g04130	48.78
			CEL58164.1	52.22		FGRAMPH1_01T04037	45.26		sscle_03g028800	49.25		BCIN_11g01570	48.78
			CEL63573.1	52.22		FGRAMPH1_01T23845	45.27		sscle_10g075070	49.26		BCIN_06g01240	48.78
			CEL57092.1	52.22		FGRAMPH1_01T07127	45.27		sscle_13g095050	49.26		BCIN_10g00210	48.78
			CEL60394.1	52.22		FGRAMPH1_01T12111	45.28		sscle_12g088640	49.26		BCIN_14g03410	48.79
			CEL58026.1	52.23		FGRAMPH1_01T02753	45.28		sscle_04g034300	49.26		BCIN_02g02610	48.79
			CEL55411.1	52.23		FGRAMPH1_01T10243	45.28		sscle_06g053780	49.26		BCIN_14g03400	48.79
			CEL56058.1	52.23		FGRAMPH1_01T24255	45.29		sscle_02g017360	49.27		BCIN_04g04770	48.79
			CEL63048.1	52.23		FGRAMPH1_01T17069	45.29		sscle_07g060600	49.27		BCIN_01g10620	48.8
			CEL60422.1	52.24		FGRAMPH1_01T23235	45.29		sscle_15g105820	49.27		BCIN_02g06090	48.8
			CEL57919.1	52.24		FGRAMPH1_01T07379	45.29		sscle_04g035900	49.27		BCIN_08g06890	48.8
			CEL51655.1	52.24		FGRAMPH1_01T27789	45.29		sscle_02g016780	49.27		BCIN_13g03630	48.81
			CEL52607.1	52.24		FGRAMPH1_01T27443	45.3		sscle_07g060970	49.27		BCIN_07g01930	48.81
			CEL62325.1	52.24		FGRAMPH1_01T13603	45.3		sscle_03g025330	49.28		BCIN_07g02180	48.81
			CEL55023.1	52.24		FGRAMPH1_01T03833	45.31		sscle_02g012980	49.28		BCIN_03g00340	48.82
			CEL53139.1	52.25		FGRAMPH1_01T09011	45.32		sscle_10g076460	49.28		BCIN_11g00530	48.82
			CEL61735.1	52.25		FGRAMPH1_01T04801	45.32		sscle_14g100560	49.28		BCIN_06g00180	48.82
			CEL56252.1	52.25		FGRAMPH1_01T14565	45.32		sscle_07g058900	49.29		BCIN_14g04140	48.83
			CEL57465.1	52.25		FGRAMPH1_01T05015	45.32		sscle_04g035010	49.29		BCIN_14g04140	48.83
			CEL53798.1	52.25		FGRAMPH1_01T00309	45.33		sscle_02g016180	49.29		BCIN_08g06460	48.83
			CEL55248.1	52.26		FGRAMPH1_01T00179	45.33		sscle_08g066510	49.29		BCIN_08g02300	48.83
			CEL53727.1	52.26		FGRAMPH1_01T21921	45.34		sscle_10g075880	49.29		BCIN_08g05480	48.84
			CEL56333.1	52.26		FGRAMPH1_01T16927	45.34		sscle_13g095790	49.29		BCIN_16g01820	48.84
			CEL53563.1	52.26		FGRAMPH1_01T00483	45.34		sscle_12g091660	49.3		BCIN_11g00850	48.84
			CEL58881.1	52.26		FGRAMPH1_01T06053	45.34		sscle_04g037960	49.3		BCIN_02g08340	48.84
			CEL54025.1	52.27		FGRAMPH1_01T00471	45.34		sscle_06g049340	49.3		BCIN_16g02080	48.84
			CEL56873.1	52.27		FGRAMPH1_01T17199	45.34		sscle_03g027940	49.31		BCIN_16g02080	48.84
			CEL62328.1	52.27		FGRAMPH1_01T08327	45.34		sscle_13g096690	49.31		BCIN_01g09320	48.84
			CEL62240.1	52.27		FGRAMPH1_01T07715	45.35		sscle_07g058240	49.31		BCIN_16g01350	48.84
			CEL52153.1	52.28		FGRAMPH1_01T11883	45.36		sscle_14g098790	49.31		BCIN_04g00620	48.85
			CEL59261.1	52.28		FGRAMPH1_01T22643	45.36		sscle_02g013090	49.32		BCIN_03g01600	48.85
			CEL61359.1	52.28		FGRAMPH1_01T14369	45.37		sscle_08g063010	49.32		BCIN_16g00090	48.86
			CEL60162.1	52.29		FGRAMPH1_01T07979	45.37		sscle_03g022740	49.32		BCIN_08g01620	48.86
			CEL53045.1	52.29		FGRAMPH1_01T18191	45.37		sscle_14g100540	49.32		BCIN_13g00860	48.86
			CEL59211.1	52.29		FGRAMPH1_01T26499	45.37		sscle_10g079690	49.32		BCIN_01g04090	48.86
			CEL63027.1	52.29		FGRAMPH1_01T14469	45.38		sscle_05g042290	49.32		BCIN_15g04670	48.86
			CEL62903.1	52.29		FGRAMPH1_01T03761	45.38		sscle_01g008420	49.32		BCIN_15g04670	48.86
			CEL63143.1	52.3		FGRAMPH1_01T05829	45.39		sscle_06g051240	49.33		BCIN_08g02140	48.87
			CEL53737.1	52.3		FGRAMPH1_01T02387	45.39		sscle_05g040290	49.33		BCIN_02g08120	48.87
			CEL54992.1	52.3		FGRAMPH1_01T15205	45.4		sscle_14g097360	49.33		BCIN_07g05960	48.87
			CEL53909.1	52.31		FGRAMPH1_01T02863	45.4		sscle_05g040620	49.33		BCIN_07g05960	48.87
			CEL55040.1	52.31		FGRAMPH1_01T22889	45.41		sscle_10g080770	49.33		BCIN_07g05960	48.87
			CEL59921.1	52.31		FGRAMPH1_01T20997	45.41		sscle_01g004950	49.34		BCIN_02g02850	48.87
			CEL63349.1	52.32		FGRAMPH1_01T13325	45.41		sscle_06g051210	49.34		BCIN_04g00220	48.88
			CEL56383.1	52.32		FGRAMPH1_01T01945	45.42		sscle_03g029930	49.34		BCIN_10g04970	48.88
			CEL54671.1	52.32		FGRAMPH1_01T04065	45.42		sscle_11g082860	49.35		BCIN_03g00150	48.88
			CEL57742.1	52.32		FGRAMPH1_01T27033	45.42		sscle_15g102620	49.35		BCIN_12g05800	48.88
			CEL60176.1	52.32		FGRAMPH1_01T11087	45.42		sscle_01g003270	49.35		BCIN_01g09560	48.88
			CEL57570.1	52.32		FGRAMPH1_01T10857	45.43		sscle_06g053490	49.35		BCIN_01g00670	48.88
			CEL59660.1	52.33		FGRAMPH1_01T05615	45.43		sscle_04g032330	49.35		BCIN_01g06890	48.88
			CEL63356.1	52.33		FGRAMPH1_01T09709	45.43		sscle_06g051040	49.35		BCIN_10g01830	48.88
			CEL58634.1	52.33		FGRAMPH1_01T23207	45.44		sscle_14g101240	49.36		BCIN_08g01160	48.88
			CEL59277.1	52.34		FGRAMPH1_01T12275	45.44		sscle_13g094930	49.36		BCIN_06g01400	48.89
			CEL59203.1	52.34		FGRAMPH1_01T13837	45.45		sscle_02g015140	49.36		BCIN_16g00190	48.89
			CEL60393.1	52.34		FGRAMPH1_01T04513	45.46		sscle_16g110710	49.36		BCIN_01g00800	48.89
			CEL53255.1	52.35		FGRAMPH1_01T18503	45.46		sscle_02g021340	49.36		BCIN_08g05520	48.89
			CEL58550.1	52.35		FGRAMPH1_01T02671	45.46		sscle_03g023720	49.36		BCIN_08g02970	48.9
			CEL59823.1	52.36		FGRAMPH1_01T08933	45.47		sscle_06g049180	49.37		BCIN_08g01150	48.9
			CEL58656.1	52.36		FGRAMPH1_01T10341	45.47		sscle_04g032570	49.37		BCIN_06g07120	48.91
			CEL60303.1	52.36		FGRAMPH1_01T27495	45.48		sscle_14g100190	49.37		BCIN_15g00680	48.91
			CEL59960.1	52.36		FGRAMPH1_01T17727	45.48		sscle_04g033150	49.38		BCIN_04g06830	48.91
			CEL63517.1	52.37		FGRAMPH1_01T00893	45.49		sscle_09g070970	49.38		BCIN_08g01160	48.91
			CEL55022.1	52.37		FGRAMPH1_01T02191	45.5		sscle_04g037440	49.39		BCIN_10g00180	48.92
			CEL56636.1	52.38		FGRAMPH1_01T10235	45.5		sscle_03g027170	49.39		BCIN_11g00140	48.92
			CEL62774.1	52.38		FGRAMPH1_01T18627	45.5		sscle_03g031370	49.39		BCIN_03g03260	48.93
			CEL54765.1	52.39		FGRAMPH1_01T18209	45.5		sscle_08g063150	49.39		BCIN_08g00360	48.93
			CEL53103.1	52.39		FGRAMPH1_01T19275	45.5		sscle_06g054290	49.39		BCIN_11g01470	48.93
			CEL59486.1	52.39		FGRAMPH1_01T10741	45.51		sscle_09g068620	49.4		BCIN_05g05110	48.93
			CEL61392.1	52.39		FGRAMPH1_01T08463	45.52		sscle_04g040120	49.4		BCIN_04g01780	48.93
			CEL56739.1	52.4		FGRAMPH1_01T08215	45.52		sscle_10g079090	49.4		BCIN_12g00210	48.93
			CEL56987.1	52.4		FGRAMPH1_01T20055	45.52		sscle_14g099730	49.4		BCIN_10g06090	48.94
			CEL51991.1	52.4		FGRAMPH1_01T09977	45.54		sscle_03g029110	49.4		BCIN_16g00960	48.94
			CEL63708.1	52.41		FGRAMPH1_01T02105	45.54		sscle_05g041690	49.4		BCIN_01g04690	48.94
			CEL61119.1	52.41		FGRAMPH1_01T22455	45.55		sscle_07g056460	49.4		BCIN_05g01860	48.95
			CEL53009.1	52.41		FGRAMPH1_01T27047	45.56		sscle_09g068790	49.4		BCIN_05g01860	48.95
			CEL52349.1	52.42		FGRAMPH1_01T09699	45.57		sscle_04g038920	49.4		BCIN_05g01860	48.95
			CEL53427.1	52.42		FGRAMPH1_01T17577	45.57		sscle_16g110320	49.41		BCIN_09g02600	48.95
			CEL56952.1	52.42		FGRAMPH1_01T26211	45.57		sscle_15g104520	49.41		BCIN_05g04230	48.95
			CEL60248.1	52.42		FGRAMPH1_01T17433	45.57		sscle_08g066240	49.41		BCIN_13g04320	48.95
			CEL57660.1	52.43		FGRAMPH1_01T00707	45.58		sscle_09g071150	49.41		BCIN_04g00460	48.95
			CEL58923.1	52.43		FGRAMPH1_01T11155	45.59		sscle_02g022170	49.41		BCIN_12g01380	48.95
			CEL63451.1	52.43		FGRAMPH1_01T06451	45.59		sscle_08g066530	49.41		BCIN_15g03580	48.95
			CEL53840.1	52.44		FGRAMPH1_01T26447	45.6		sscle_14g100550	49.41		BCIN_15g03580	48.95
			CEL60917.1	52.44		FGRAMPH1_01T22773	45.6		sscle_12g091630	49.41		BCIN_04g00280	48.96
			CEL57779.1	52.44		FGRAMPH1_01T17897	45.6		sscle_03g023000	49.42		BCIN_04g05270	48.96
			CEL59591.1	52.45		FGRAMPH1_01T07985	45.6		sscle_11g086010	49.42		BCIN_03g06280	48.96
			CEL54414.1	52.45		FGRAMPH1_01T26995	45.61		sscle_05g043880	49.42		BCIN_04g03860	48.96
			CEL54816.1	52.45		FGRAMPH1_01T03491	45.61		sscle_09g070000	49.43		BCIN_11g05040	48.96
			CEL55457.1	52.46		FGRAMPH1_01T08907	45.62		sscle_08g067160	49.43		BCIN_15g02280	48.96
			CEL54246.1	52.46		FGRAMPH1_01T08147	45.62		sscle_15g105920	49.44		BCIN_12g06670	48.97
			CEL55920.1	52.46		FGRAMPH1_01T15685	45.62		sscle_03g025390	49.44		BCIN_10g04990	48.97
			CEL58318.1	52.46		FGRAMPH1_01T03001	45.62		sscle_07g055730	49.45		BCIN_05g00690	48.97
			CEL57200.1	52.46		FGRAMPH1_01T06693	45.63		sscle_06g051130	49.45		BCIN_15g01550	48.97
			CEL62726.1	52.47		FGRAMPH1_01T21967	45.63		sscle_10g075610	49.45		BCIN_02g09220	48.98
			CEL63996.1	52.47		FGRAMPH1_01T11629	45.64		sscle_08g067580	49.46		BCIN_11g01620	48.98
			CEL52858.1	52.48		FGRAMPH1_01T02187	45.64		sscle_03g029040	49.46		BCIN_11g03890	48.98
			CEL56970.1	52.48		FGRAMPH1_01T02961	45.64		sscle_09g074700	49.46		BCIN_06g06230	48.98
			CEL61127.1	52.48		FGRAMPH1_01T17989	45.66		sscle_03g023040	49.47		BCIN_14g03220	48.98
			CEL60083.1	52.48		FGRAMPH1_01T02867	45.66		sscle_16g108040	49.47		BCIN_06g03610	48.98
			CEL61029.1	52.49		FGRAMPH1_01T11263	45.67		sscle_03g026780	49.47		BCIN_16g03330	48.98
			CEL59956.1	52.49		FGRAMPH1_01T06395	45.68		sscle_03g031390	49.48		BCIN_11g00990	48.98
			CEL60571.1	52.49		FGRAMPH1_01T27431	45.69		sscle_10g076390	49.48		BCIN_06g04470	48.98
			CEL63521.1	52.49		FGRAMPH1_01T22693	45.7		sscle_14g100060	49.48		BCIN_05g00200	48.98
			CEL55167.1	52.49		FGRAMPH1_01T22465	45.71		sscle_02g019330	49.48		BCIN_05g03020	48.99
			CEL56853.1	52.5		FGRAMPH1_01T17063	45.71		sscle_08g065440	49.49		BCIN_09g01160	48.99
			CEL57201.1	52.5		FGRAMPH1_01T10755	45.71		sscle_13g093130	49.5		BCIN_09g01160	48.99
			CEL62119.1	52.5		FGRAMPH1_01T13089	45.72		sscle_06g050870	49.5		BCIN_08g02590	48.99
			CEL57095.1	52.51		FGRAMPH1_01T09153	45.73		sscle_13g096880	49.51		BCIN_05g00160	48.99
			CEL55568.1	52.51		FGRAMPH1_01T08265	45.73		sscle_13g092610	49.51		BCIN_01g00700	48.99
			CEL63421.1	52.51		FGRAMPH1_01T07717	45.74		sscle_01g000540	49.51		BCIN_13g03370	49
			CEL59649.1	52.51		FGRAMPH1_01T04949	45.74		sscle_02g018170	49.51		BCIN_02g01930	49
			CEL60798.1	52.52		FGRAMPH1_01T00963	45.75		sscle_11g081130	49.51		BCIN_08g03410	49
			CEL62673.1	52.52		FGRAMPH1_01T14311	45.75		sscle_07g061810	49.51		BCIN_05g02520	49.01
			CEL60040.1	52.52		FGRAMPH1_01T16945	45.75		sscle_07g058510	49.52		BCIN_10g03930	49.01
			CEL54505.1	52.52		FGRAMPH1_01T17293	45.77		sscle_07g056310	49.52		BCIN_06g06060	49.01
			CEL58266.1	52.52		FGRAMPH1_01T27517	45.77		sscle_09g069090	49.53		BCIN_12g04120	49.01
			CEL59353.1	52.53		FGRAMPH1_01T12475	45.77		sscle_14g099350	49.53		BCIN_15g04790	49.01
			CEL55505.1	52.53		FGRAMPH1_01T26427	45.77		sscle_15g107090	49.53		BCIN_13g02020	49.01
			CEL52226.1	52.54		FGRAMPH1_01T04545	45.78		sscle_12g086740	49.53		BCIN_02g04250	49.01
			CEL56558.1	52.54		FGRAMPH1_01T02371	45.78		sscle_01g000210	49.53		BCIN_02g04250	49.01
			CEL59210.1	52.54		FGRAMPH1_01T05765	45.78		sscle_02g020110	49.54		BCIN_02g04250	49.01
			CEL58283.1	52.55		FGRAMPH1_01T00015	45.79		sscle_09g071540	49.54		BCIN_11g05100	49.01
			CEL59937.1	52.55		FGRAMPH1_01T17265	45.79		sscle_08g068560	49.54		BCIN_02g05360	49.02
			CEL56887.1	52.56		FGRAMPH1_01T03831	45.8		sscle_04g034140	49.54		BCIN_02g08660	49.02
			CEL51521.1	52.56		FGRAMPH1_01T23721	45.81		sscle_12g090480	49.54		BCIN_06g03740	49.02
			CEL63323.1	52.56		FGRAMPH1_01T09929	45.81		sscle_05g046940	49.54		BCIN_12g04890	49.02
			CEL63616.1	52.57		FGRAMPH1_01T01923	45.81		sscle_14g101250	49.55		BCIN_07g04170	49.02
			CEL59053.1	52.57		FGRAMPH1_01T11571	45.83		sscle_01g010160	49.55		BCIN_16g02150	49.02
			CEL52504.1	52.57		FGRAMPH1_01T00589	45.83		sscle_08g062530	49.56		BCIN_12g02910	49.02
			CEL51480.1	52.58		FGRAMPH1_01T27261	45.83		sscle_01g007800	49.56		BCIN_08g05270	49.02
			CEL55225.1	52.58		FGRAMPH1_01T06201	45.84		sscle_06g054120	49.56		BCIN_09g05460	49.03
			CEL55355.1	52.58		FGRAMPH1_01T03787	45.84		sscle_03g025740	49.57		BCIN_17g00120	49.03
			CEL57618.1	52.58		FGRAMPH1_01T20085	45.86		sscle_14g097990	49.57		BCIN_10g06170	49.03
			CEL52359.1	52.58		FGRAMPH1_01T11325	45.86		sscle_12g088310	49.57		BCIN_01g00420	49.03
			CEL61926.1	52.58		FGRAMPH1_01T13235	45.86		sscle_03g030680	49.57		BCIN_05g06690	49.03
			CEL55782.1	52.59		FGRAMPH1_01T14121	45.86		sscle_11g086030	49.58		BCIN_07g00170	49.04
			CEL58655.1	52.59		FGRAMPH1_01T20243	45.87		sscle_01g011540	49.58		BCIN_06g03860	49.04
			CEL58466.1	52.59		FGRAMPH1_01T24535	45.87		sscle_10g080750	49.58		BCIN_11g01700	49.04
			CEL63801.1	52.59		FGRAMPH1_01T14375	45.88		sscle_06g049520	49.58		BCIN_03g06830	49.04
			CEL56804.1	52.59		FGRAMPH1_01T15777	45.88		sscle_01g009230	49.59		BCIN_05g00570	49.04
			CEL56735.1	52.59		FGRAMPH1_01T24399	45.88		sscle_01g011010	49.59		BCIN_12g05660	49.04
			CEL56705.1	52.59		FGRAMPH1_01T09901	45.89		sscle_02g021410	49.59		BCIN_07g05180	49.05
			CEL51873.1	52.6		FGRAMPH1_01T14727	45.89		sscle_05g044130	49.6		BCIN_05g02910	49.06
			CEL57454.1	52.6		FGRAMPH1_01T04239	45.89		sscle_04g033080	49.6		BCIN_12g06030	49.06
			CEL63085.1	52.6		FGRAMPH1_01T26807	45.9		sscle_06g050310	49.6		BCIN_05g05200	49.06
			CEL56713.1	52.6		FGRAMPH1_01T17197	45.91		sscle_04g040180	49.6		BCIN_06g00470	49.06
			CEL51764.1	52.6		FGRAMPH1_01T00719	45.93		sscle_02g012610	49.6		BCIN_10g01270	49.06
			CEL63182.1	52.61		FGRAMPH1_01T28215	45.94		sscle_03g031550	49.6		BCIN_06g05800	49.07
			CEL53428.1	52.61		FGRAMPH1_01T12635	45.94		sscle_10g079830	49.6		BCIN_10g04240	49.07
			CEL63983.1	52.62		FGRAMPH1_01T19339	45.96		sscle_14g100290	49.6		BCIN_05g01690	49.07
			CEL55453.1	52.64		FGRAMPH1_01T22649	45.97		sscle_08g062950	49.61		BCIN_09g02820	49.07
			CEL64080.1	52.64		FGRAMPH1_01T19927	45.98		sscle_13g093860	49.61		BCIN_11g02030	49.07
			CEL53738.1	52.64		FGRAMPH1_01T16711	45.98		sscle_02g017490	49.61		BCIN_02g07900	49.08
			CEL59888.1	52.64		FGRAMPH1_01T28145	45.98		sscle_03g023380	49.62		BCIN_15g02090	49.08
			CEL52530.1	52.64		FGRAMPH1_01T18747	45.99		sscle_14g098200	49.62		BCIN_15g02090	49.08
			CEL60551.1	52.65		FGRAMPH1_01T03667	45.99		sscle_07g059820	49.62		BCIN_08g04850	49.09
			CEL52943.1	52.65		FGRAMPH1_01T20059	45.99		sscle_12g091930	49.62		BCIN_14g03410	49.09
			CEL60125.1	52.65		FGRAMPH1_01T07687	45.99		sscle_04g039930	49.62		BCIN_12g05580	49.1
			CEL61083.1	52.66		FGRAMPH1_01T20545	45.99		sscle_12g090370	49.62		BCIN_16g04030	49.1
			CEL57655.1	52.66		FGRAMPH1_01T27271	45.99		sscle_09g074080	49.62		BCIN_11g03030	49.1
			CEL56479.1	52.66		FGRAMPH1_01T21745	46		sscle_04g036660	49.62		BCIN_03g01460	49.11
			CEL57153.1	52.66		FGRAMPH1_01T27463	46.01		sscle_16g108940	49.64		BCIN_05g05170	49.11
			CEL55969.1	52.67		FGRAMPH1_01T01375	46.01		sscle_07g060270	49.64		BCIN_07g03770	49.11
			CEL53668.1	52.67		FGRAMPH1_01T24785	46.02		sscle_14g101320	49.64		BCIN_14g03490	49.11
			CEL60563.1	52.67		FGRAMPH1_01T08323	46.03		sscle_14g100020	49.65		BCIN_12g05190	49.12
			CEL52006.1	52.67		FGRAMPH1_01T18411	46.03		sscle_13g094210	49.65		BCIN_03g07260	49.12
			CEL58851.1	52.68		FGRAMPH1_01T18573	46.04		sscle_16g109300	49.65		BCIN_03g07260	49.12
			CEL51932.1	52.68		FGRAMPH1_01T10359	46.04		sscle_16g108530	49.65		BCIN_11g04920	49.12
			CEL59691.1	52.68		FGRAMPH1_01T01633	46.06		sscle_10g079200	49.65		BCIN_03g09220	49.12
			CEL63786.1	52.68		FGRAMPH1_01T02801	46.06		sscle_15g105850	49.66		BCIN_08g06940	49.13
			CEL52443.1	52.68		FGRAMPH1_01T20231	46.06		sscle_10g078680	49.66		BCIN_12g05880	49.13
			CEL57796.1	52.68		FGRAMPH1_01T26975	46.08		sscle_10g074960	49.66		BCIN_12g01930	49.13
			CEL63738.1	52.68		FGRAMPH1_01T17031	46.09		sscle_09g073280	49.66		BCIN_16g04480	49.14
			CEL55862.1	52.69		FGRAMPH1_01T15013	46.09		sscle_07g056130	49.67		BCIN_16g03500	49.14
			CEL63324.1	52.69		FGRAMPH1_01T13737	46.09		sscle_02g017190	49.67		BCIN_04g04770	49.14
			CEL57619.1	52.69		FGRAMPH1_01T25403	46.1		sscle_11g084590	49.67		BCIN_05g05900	49.14
			CEL60084.1	52.69		FGRAMPH1_01T22701	46.1		sscle_06g054540	49.67		BCIN_10g02070	49.14
			CEL53728.1	52.69		FGRAMPH1_01T26981	46.11		sscle_16g108150	49.68		BCIN_11g02250	49.15
			CEL55101.1	52.7		FGRAMPH1_01T13107	46.11		sscle_07g059220	49.68		BCIN_12g01070	49.15
			CEL51903.1	52.71		FGRAMPH1_01T01401	46.12		sscle_13g095140	49.68		BCIN_12g01100	49.16
			CEL60817.1	52.71		FGRAMPH1_01T25159	46.12		sscle_01g001790	49.68		BCIN_02g06640	49.16
			CEL59337.1	52.71		FGRAMPH1_01T00841	46.12		sscle_02g013150	49.68		BCIN_08g01160	49.16
			CEL54013.1	52.71		FGRAMPH1_01T09927	46.13		sscle_04g032750	49.68		BCIN_08g00570	49.17
			CEL55523.1	52.71		FGRAMPH1_01T27225	46.14		sscle_03g028910	49.69		BCIN_08g00570	49.17
			CEL55733.1	52.71		FGRAMPH1_01T26207	46.14		sscle_07g061380	49.69		BCIN_05g05440	49.17
			CEL60796.1	52.71		FGRAMPH1_01T20893	46.15		sscle_13g096780	49.69		BCIN_13g02350	49.17
			CEL60344.1	52.71		FGRAMPH1_01T03625	46.15		sscle_02g014870	49.7		BCIN_07g06360	49.17
			CEL51680.1	52.72		FGRAMPH1_01T23269	46.15		sscle_14g098280	49.7		BCIN_07g06360	49.17
			CEL55906.1	52.72		FGRAMPH1_01T21537	46.15		sscle_08g065090	49.7		BCIN_07g06360	49.17
			CEL52554.1	52.72		FGRAMPH1_01T03655	46.16		sscle_10g077990	49.7		BCIN_05g02680	49.17
			CEL58776.1	52.72		FGRAMPH1_01T04663	46.16		sscle_15g107210	49.7		BCIN_13g03220	49.17
			CEL62031.1	52.72		FGRAMPH1_01T10385	46.17		sscle_01g009300	49.71		BCIN_16g04320	49.17
			CEL54168.1	52.72		FGRAMPH1_01T19029	46.17		sscle_15g105610	49.71		BCIN_03g06060	49.17
			CEL60167.1	52.73		FGRAMPH1_01T14861	46.18		sscle_08g068210	49.71		BCIN_09g00350	49.17
			CEL56604.1	52.73		FGRAMPH1_01T07565	46.18		sscle_08g062590	49.71		BCIN_01g00370	49.17
			CEL56741.1	52.73		FGRAMPH1_01T11373	46.18		sscle_14g098210	49.71		BCIN_09g00520	49.18
			CEL53731.1	52.73		FGRAMPH1_01T25107	46.19		sscle_14g101440	49.71		BCIN_16g00510	49.18
			CEL55847.1	52.73		FGRAMPH1_01T27569	46.2		sscle_05g048370	49.72		BCIN_04g03090	49.18
			CEL54986.1	52.74		FGRAMPH1_01T25889	46.2		sscle_01g005650	49.72		BCIN_11g02240	49.18
			CEL61440.1	52.74		FGRAMPH1_01T02171	46.21		sscle_07g059700	49.72		BCIN_05g05090	49.18
			CEL59207.1	52.74		FGRAMPH1_01T24779	46.21		sscle_06g051100	49.72		BCIN_12g00350	49.19
			CEL63468.1	52.74		FGRAMPH1_01T27055	46.21		sscle_01g009320	49.73		BCIN_15g01800	49.19
			CEL57417.1	52.75		FGRAMPH1_01T05949	46.23		sscle_06g055230	49.73		BCIN_04g02200	49.2
			CEL61712.1	52.75		FGRAMPH1_01T26057	46.23		sscle_10g077640	49.73		BCIN_10g05940	49.2
			CEL51487.1	52.75		FGRAMPH1_01T05667	46.23		sscle_01g005740	49.73		BCIN_15g02180	49.2
			CEL62989.1	52.75		FGRAMPH1_01T09199	46.24		sscle_03g027400	49.74		BCIN_05g08040	49.21
			CEL56819.1	52.76		FGRAMPH1_01T01209	46.25		sscle_14g098230	49.74		BCIN_05g04170	49.21
			CEL55827.1	52.76		FGRAMPH1_01T14499	46.25		sscle_14g100680	49.74		BCIN_03g01720	49.21
			CEL57980.1	52.76		FGRAMPH1_01T23907	46.26		sscle_11g085840	49.74		BCIN_03g01720	49.21
			CEL57079.1	52.76		FGRAMPH1_01T25787	46.27		sscle_07g059520	49.74		BCIN_05g07350	49.22
			CEL58749.1	52.77		FGRAMPH1_01T02793	46.27		sscle_07g061080	49.74		BCIN_08g06560	49.22
			CEL58597.1	52.77		FGRAMPH1_01T25405	46.28		sscle_06g049640	49.74		BCIN_07g01110	49.22
			CEL53310.1	52.77		FGRAMPH1_01T06141	46.29		sscle_01g009590	49.74		BCIN_04g01970	49.22
			CEL60246.1	52.77		FGRAMPH1_01T26765	46.29		sscle_07g059960	49.75		BCIN_03g06790	49.23
			CEL60243.1	52.77		FGRAMPH1_01T27097	46.29		sscle_14g099840	49.75		BCIN_15g00940	49.23
			CEL53708.1	52.77		FGRAMPH1_01T02967	46.3		sscle_01g005720	49.75		BCIN_13g00600	49.23
			CEL63833.1	52.78		FGRAMPH1_01T24031	46.31		sscle_10g079350	49.75		BCIN_01g03800	49.23
			CEL58068.1	52.78		FGRAMPH1_01T13775	46.31		sscle_15g106560	49.76		BCIN_10g01910	49.24
			CEL54862.1	52.78		FGRAMPH1_01T17555	46.31		sscle_16g109960	49.76		BCIN_13g00260	49.24
			CEL60148.1	52.79		FGRAMPH1_01T11011	46.32		sscle_11g085180	49.76		BCIN_05g08380	49.24
			CEL56522.1	52.79		FGRAMPH1_01T16625	46.32		sscle_12g088320	49.76		BCIN_10g02120	49.24
			CEL52263.1	52.8		FGRAMPH1_01T09833	46.32		sscle_02g014520	49.77		BCIN_01g02630	49.24
			CEL53990.1	52.8		FGRAMPH1_01T21139	46.33		sscle_04g040230	49.77		BCIN_10g04200	49.24
			CEL58562.1	52.81		FGRAMPH1_01T06779	46.34		sscle_15g102990	49.77		BCIN_06g01930	49.25
			CEL53179.1	52.81		FGRAMPH1_01T11105	46.34		sscle_13g095360	49.77		BCIN_03g03520	49.25
			CEL61713.1	52.81		FGRAMPH1_01T27043	46.34		sscle_03g022980	49.77		BCIN_04g01860	49.25
			CEL60535.1	52.82		FGRAMPH1_01T04487	46.35		sscle_02g017880	49.78		BCIN_07g06870	49.25
			CEL52949.1	52.82		FGRAMPH1_01T05889	46.35		sscle_02g011950	49.78		BCIN_04g01210	49.25
			CEL52914.1	52.82		FGRAMPH1_01T07123	46.37		sscle_14g097380	49.8		BCIN_12g03040	49.26
			CEL53589.1	52.82		FGRAMPH1_01T07359	46.37		sscle_02g021160	49.8		BCIN_05g02890	49.26
			CEL54349.1	52.83		FGRAMPH1_01T22601	46.38		sscle_11g082820	49.8		BCIN_07g00450	49.26
			CEL62807.1	52.83		FGRAMPH1_01T20449	46.38		sscle_16g108190	49.81		BCIN_11g01500	49.26
			CEL60251.1	52.83		FGRAMPH1_01T07291	46.38		sscle_03g029830	49.81		BCIN_12g02170	49.26
			CEL59558.1	52.83		FGRAMPH1_01T01229	46.38		sscle_05g045520	49.81		BCIN_13g01610	49.26
			CEL51578.1	52.84		FGRAMPH1_01T02567	46.39		sscle_01g000460	49.82		BCIN_04g00280	49.27
			CEL64042.1	52.84		FGRAMPH1_01T16039	46.39		sscle_06g050330	49.83		BCIN_03g04060	49.27
			CEL58800.1	52.84		FGRAMPH1_01T05063	46.39		sscle_03g023440	49.83		BCIN_06g05800	49.27
			CEL58895.1	52.84		FGRAMPH1_01T01025	46.39		sscle_06g051830	49.83		BCIN_04g00800	49.27
			CEL58782.1	52.85		FGRAMPH1_01T03263	46.4		sscle_01g001960	49.83		BCIN_15g03720	49.27
			CEL55649.1	52.86		FGRAMPH1_01T22181	46.4		sscle_08g067740	49.84		BCIN_14g04390	49.28
			CEL58785.1	52.86		FGRAMPH1_01T10377	46.42		sscle_10g080240	49.84		BCIN_09g00590	49.28
			CEL55949.1	52.86		FGRAMPH1_01T03197	46.42		sscle_02g022160	49.84		BCIN_05g00210	49.28
			CEL64051.1	52.86		FGRAMPH1_01T13741	46.42		sscle_08g062660	49.84		BCIN_07g06620	49.28
			CEL57565.1	52.87		FGRAMPH1_01T04475	46.42		sscle_01g000790	49.84		BCIN_12g05440	49.29
			CEL52341.1	52.87		FGRAMPH1_01T12685	46.42		sscle_13g093930	49.84		BCIN_11g01690	49.29
			CEL54603.1	52.88		FGRAMPH1_01T03353	46.44		sscle_01g002240	49.84		BCIN_04g04440	49.29
			CEL63825.1	52.88		FGRAMPH1_01T09899	46.44		sscle_03g028210	49.85		BCIN_06g05580	49.29
			CEL57096.1	52.89		FGRAMPH1_01T08913	46.44		sscle_03g025290	49.85		BCIN_07g04540	49.3
			CEL51738.1	52.89		FGRAMPH1_01T05455	46.44		sscle_12g089180	49.85		BCIN_01g01330	49.3
			CEL58580.1	52.9		FGRAMPH1_01T17557	46.45		sscle_11g083110	49.85		BCIN_11g03130	49.3
			CEL61783.1	52.9		FGRAMPH1_01T01277	46.46		sscle_08g066100	49.85		BCIN_03g05530	49.3
			CEL57968.1	52.9		FGRAMPH1_01T13831	46.47		sscle_05g048580	49.85		BCIN_01g01750	49.3
			CEL54006.1	52.9		FGRAMPH1_01T11477	46.48		sscle_14g098960	49.86		BCIN_11g01060	49.31
			CEL58709.1	52.9		FGRAMPH1_01T22867	46.48		sscle_03g031900	49.86		BCIN_10g04510	49.31
			CEL51467.1	52.9		FGRAMPH1_01T08497	46.5		sscle_03g022440	49.86		BCIN_16g03180	49.31
			CEL56816.1	52.91		FGRAMPH1_01T15745	46.5		sscle_14g098860	49.87		BCIN_03g06520	49.32
			CEL60305.1	52.92		FGRAMPH1_01T21439	46.51		sscle_11g086600	49.87		BCIN_03g06520	49.32
			CEL56295.1	52.92		FGRAMPH1_01T10667	46.51		sscle_01g000190	49.87		BCIN_01g05810	49.32
			CEL63203.1	52.92		FGRAMPH1_01T26417	46.51		sscle_14g097140	49.87		BCIN_08g02930	49.33
			CEL61932.1	52.93		FGRAMPH1_01T12831	46.52		sscle_01g001810	49.87		BCIN_06g04190	49.33
			CEL58950.1	52.93		FGRAMPH1_01T28157	46.52		sscle_03g026350	49.87		BCIN_13g03740	49.34
			CEL60943.1	52.93		FGRAMPH1_01T19951	46.52		sscle_01g000070	49.88		BCIN_04g00800	49.34
			CEL51859.1	52.93		FGRAMPH1_01T27391	46.55		sscle_02g019880	49.88		BCIN_16g01580	49.34
			CEL58330.1	52.93		FGRAMPH1_01T23449	46.56		sscle_07g061310	49.88		BCIN_12g05020	49.34
			CEL60020.1	52.93		FGRAMPH1_01T04149	46.56		sscle_09g070090	49.88		BCIN_15g02070	49.34
			CEL51889.1	52.93		FGRAMPH1_01T23311	46.57		sscle_03g023250	49.88		BCIN_10g03790	49.34
			CEL64008.1	52.94		FGRAMPH1_01T10991	46.57		sscle_11g084990	49.88		BCIN_08g06760	49.34
			CEL55006.1	52.94		FGRAMPH1_01T19189	46.58		sscle_11g085710	49.89		BCIN_16g04240	49.34
			CEL53339.1	52.94		FGRAMPH1_01T19507	46.58		sscle_02g022050	49.89		BCIN_07g04190	49.34
			CEL59990.1	52.94		FGRAMPH1_01T20005	46.58		sscle_08g062980	49.89		BCIN_07g03780	49.35
			CEL63792.1	52.94		FGRAMPH1_01T26483	46.58		sscle_11g086250	49.9		BCIN_02g01540	49.35
			CEL54950.1	52.95		FGRAMPH1_01T09337	46.59		sscle_09g072880	49.9		BCIN_03g08670	49.35
			CEL53981.1	52.95		FGRAMPH1_01T12157	46.59		sscle_04g035950	49.9		BCIN_06g00440	49.36
			CEL55387.1	52.95		FGRAMPH1_01T14313	46.6		sscle_16g108100	49.9		BCIN_13g05090	49.36
			CEL52280.1	52.96		FGRAMPH1_01T14361	46.6		sscle_01g004620	49.91		BCIN_06g06030	49.36
			CEL59724.1	52.96		FGRAMPH1_01T01877	46.6		sscle_03g029050	49.91		BCIN_11g05610	49.36
			CEL53968.1	52.96		FGRAMPH1_01T22141	46.62		sscle_04g039970	49.91		BCIN_04g05510	49.36
			CEL54368.1	52.96		FGRAMPH1_01T06485	46.62		sscle_08g066610	49.91		BCIN_16g01760	49.36
			CEL51942.1	52.97		FGRAMPH1_01T10751	46.62		sscle_13g094920	49.91		BCIN_16g05100	49.36
			CEL54987.1	52.97		FGRAMPH1_01T13983	46.63		sscle_13g096120	49.91		BCIN_14g05350	49.36
			CEL51815.1	52.97		FGRAMPH1_01T20805	46.63		sscle_11g084400	49.91		BCIN_02g05290	49.36
			CEL61438.1	52.98		FGRAMPH1_01T07927	46.63		sscle_09g074530	49.91		BCIN_02g05290	49.36
			CEL62200.1	52.98		FGRAMPH1_01T26825	46.64		sscle_08g062960	49.91		BCIN_10g03090	49.37
			CEL56649.1	52.98		FGRAMPH1_01T10231	46.64		sscle_02g020100	49.92		BCIN_10g04210	49.37
			CEL51679.1	52.98		FGRAMPH1_01T05887	46.64		sscle_04g036880	49.92		BCIN_14g00830	49.37
			CEL57179.1	52.98		FGRAMPH1_01T15411	46.64		sscle_15g106810	49.92		BCIN_11g04830	49.38
			CEL53859.1	52.99		FGRAMPH1_01T09887	46.64		sscle_03g024760	49.93		BCIN_06g07290	49.38
			CEL63913.1	52.99		FGRAMPH1_01T09719	46.64		sscle_16g111020	49.93		BCIN_03g04240	49.38
			CEL52931.1	52.99		FGRAMPH1_01T09623	46.65		sscle_06g049250	49.93		BCIN_07g03720	49.38
			CEL63854.1	53		FGRAMPH1_01T06523	46.65		sscle_02g014290	49.93		BCIN_01g07760	49.38
			CEL51520.1	53		FGRAMPH1_01T01727	46.66		sscle_01g009490	49.93		BCIN_12g01020	49.38
			CEL62551.1	53		FGRAMPH1_01T23171	46.67		sscle_06g052170	49.93		BCIN_05g01230	49.38
			CEL57351.1	53		FGRAMPH1_01T13147	46.67		sscle_04g038520	49.94		BCIN_11g00220	49.38
			CEL51558.1	53		FGRAMPH1_01T05707	46.67		sscle_06g054510	49.94		BCIN_02g04190	49.39
			CEL55665.1	53		FGRAMPH1_01T20083	46.67		sscle_01g004230	49.94		BCIN_11g02120	49.39
			CEL56750.1	53		FGRAMPH1_01T23695	46.68		sscle_11g085170	49.94		BCIN_07g03840	49.39
			CEL59581.1	53.01		FGRAMPH1_01T09931	46.68		sscle_06g053770	49.94		BCIN_07g01520	49.39
			CEL62858.1	53.01		FGRAMPH1_01T26307	46.68		sscle_02g011860	49.94		BCIN_01g07470	49.4
			CEL61442.1	53.01		FGRAMPH1_01T05203	46.7		sscle_04g038890	49.94		BCIN_01g03670	49.4
			CEL54399.1	53.01		FGRAMPH1_01T07619	46.7		sscle_13g095520	49.95		BCIN_04g01450	49.4
			CEL55479.1	53.01		FGRAMPH1_01T02999	46.71		sscle_07g057740	49.95		BCIN_03g03810	49.4
			CEL54439.1	53.02		FGRAMPH1_01T19697	46.71		sscle_12g091920	49.95		BCIN_16g04950	49.41
			CEL60226.1	53.03		FGRAMPH1_01T26067	46.71		sscle_05g047870	49.95		BCIN_07g04620	49.41
			CEL60534.1	53.04		FGRAMPH1_01T10937	46.71		sscle_03g028850	49.96		BCIN_08g00830	49.41
			CEL53183.1	53.04		FGRAMPH1_01T07539	46.71		sscle_01g000670	49.96		BCIN_10g02530	49.41
			CEL63539.1	53.04		FGRAMPH1_01T00095	46.72		sscle_06g051960	49.96		BCIN_09g01510	49.41
			CEL55210.1	53.04		FGRAMPH1_01T22899	46.73		sscle_10g079190	49.96		BCIN_10g00470	49.41
			CEL52598.1	53.04		FGRAMPH1_01T10897	46.73		sscle_10g080070	49.97		BCIN_03g09290	49.41
			CEL63541.1	53.04		FGRAMPH1_01T20477	46.73		sscle_13g094730	49.97		BCIN_16g03170	49.42
			CEL54847.1	53.04		FGRAMPH1_01T13979	46.74		sscle_06g052260	49.97		BCIN_07g04130	49.42
			CEL58004.1	53.05		FGRAMPH1_01T27595	46.74		sscle_03g028000	49.97		BCIN_15g02450	49.42
			CEL56628.1	53.05		FGRAMPH1_01T17591	46.74		sscle_01g003310	49.97		BCIN_01g09720	49.43
			CEL61121.1	53.05		FGRAMPH1_01T16947	46.74		sscle_04g038340	49.97		BCIN_11g04960	49.43
			CEL60953.1	53.05		FGRAMPH1_01T26281	46.75		sscle_13g096180	49.98		BCIN_11g04960	49.43
			CEL59052.1	53.05		FGRAMPH1_01T06785	46.75		sscle_02g016070	49.98		BCIN_02g02670	49.44
			CEL58714.1	53.05		FGRAMPH1_01T16607	46.76		sscle_03g029700	49.98		BCIN_09g00410	49.44
			CEL60722.1	53.06		FGRAMPH1_01T26623	46.77		sscle_10g076440	49.98		BCIN_16g05195	49.44
			CEL59506.1	53.06		FGRAMPH1_01T17879	46.77		sscle_14g102070	49.98		BCIN_12g03370	49.44
			CEL63938.1	53.06		FGRAMPH1_01T04393	46.77		sscle_01g011100	49.99		BCIN_05g06690	49.45
			CEL61120.1	53.07		FGRAMPH1_01T22843	46.78		sscle_08g063300	49.99		BCIN_09g06500	49.45
			CEL53443.1	53.07		FGRAMPH1_01T06465	46.78		sscle_15g107170	49.99		BCIN_09g06500	49.45
			CEL55402.1	53.07		FGRAMPH1_01T10123	46.78		sscle_01g000490	49.99		BCIN_07g00670	49.45
			CEL63406.1	53.07		FGRAMPH1_01T05467	46.79		sscle_01g002730	49.99		BCIN_08g06690	49.45
			CEL62426.1	53.07		FGRAMPH1_01T07551	46.79		sscle_01g011240	49.99		BCIN_04g05480	49.45
			CEL55550.1	53.07		FGRAMPH1_01T05623	46.8		sscle_01g007300	50		BCIN_04g05480	49.45
			CEL59572.1	53.07		FGRAMPH1_01T07141	46.8		sscle_04g035960	50		BCIN_04g01130	49.45
			CEL56487.1	53.07		FGRAMPH1_01T06855	46.8		sscle_08g062500	50		BCIN_12g01270	49.46
			CEL63709.1	53.07		FGRAMPH1_01T05731	46.8		sscle_07g055980	50		BCIN_03g01570	49.47
			CEL56841.1	53.08		FGRAMPH1_01T25367	46.81		sscle_10g075050	50		BCIN_03g01440	49.48
			CEL56617.1	53.08		FGRAMPH1_01T10099	46.82		sscle_09g069940	50.01		BCIN_03g01560	49.48
			CEL56500.1	53.08		FGRAMPH1_01T18577	46.82		sscle_02g015470	50.01		BCIN_08g06940	49.48
			CEL64069.1	53.08		FGRAMPH1_01T28011	46.83		sscle_02g019010	50.01		BCIN_10g00110	49.48
			CEL62980.1	53.08		FGRAMPH1_01T11969	46.83		sscle_15g103280	50.02		BCIN_16g01640	49.48
			CEL62085.1	53.09		FGRAMPH1_01T13029	46.83		sscle_04g037300	50.02		BCIN_08g00950	49.48
			CEL63181.1	53.09		FGRAMPH1_01T10819	46.83		sscle_01g006570	50.02		BCIN_01g00160	49.49
			CEL56026.1	53.09		FGRAMPH1_01T00977	46.85		sscle_05g041180	50.03		BCIN_01g00390	49.49
			CEL54629.1	53.09		FGRAMPH1_01T14037	46.85		sscle_03g023810	50.03		BCIN_05g04210	49.49
			CEL63988.1	53.1		FGRAMPH1_01T22295	46.85		sscle_03g031750	50.03		BCIN_04g01090	49.49
			CEL54858.1	53.1		FGRAMPH1_01T24819	46.85		sscle_09g069530	50.03		BCIN_02g04120	49.49
			CEL60244.1	53.1		FGRAMPH1_01T01147	46.85		sscle_15g104350	50.03		BCIN_02g04290	49.49
			CEL63950.1	53.1		FGRAMPH1_01T19121	46.86		sscle_11g085610	50.03		BCIN_04g00140	49.5
			CEL60171.1	53.1		FGRAMPH1_01T06577	46.87		sscle_10g074970	50.03		BCIN_03g07980	49.5
			CEL60652.1	53.1		FGRAMPH1_01T22475	46.89		sscle_03g031670	50.03		BCIN_02g02290	49.51
			CEL57846.1	53.11		FGRAMPH1_01T05383	46.89		sscle_12g090920	50.03		BCIN_12g04990	49.51
			CEL61329.1	53.11		FGRAMPH1_01T16903	46.89		sscle_08g066620	50.04		BCIN_14g05350	49.51
			CEL57085.1	53.11		FGRAMPH1_01T27697	46.9		sscle_04g037020	50.04		BCIN_08g04030	49.51
			CEL58126.1	53.11		FGRAMPH1_01T12775	46.9		sscle_14g100440	50.04		BCIN_16g02560	49.52
			CEL57094.1	53.11		FGRAMPH1_01T14821	46.9		sscle_03g026330	50.04		BCIN_13g01070	49.52
			CEL62285.1	53.12		FGRAMPH1_01T05817	46.9		sscle_04g036220	50.04		BCIN_11g01020	49.53
			CEL61099.1	53.12		FGRAMPH1_01T27597	46.91		sscle_05g040860	50.04		BCIN_11g01020	49.53
			CEL58955.1	53.12		FGRAMPH1_01T17865	46.91		sscle_16g109210	50.04		BCIN_08g00830	49.53
			CEL58882.1	53.12		FGRAMPH1_01T20603	46.91		sscle_11g081600	50.05		BCIN_05g07840	49.53
			CEL53147.1	53.13		FGRAMPH1_01T15167	46.91		sscle_07g058550	50.05		BCIN_06g05360	49.54
			CEL60803.1	53.13		FGRAMPH1_01T00503	46.93		sscle_15g103910	50.05		BCIN_04g02480	49.54
			CEL53787.1	53.14		FGRAMPH1_01T26213	46.93		sscle_14g099120	50.05		BCIN_07g02820	49.55
			CEL52010.1	53.14		FGRAMPH1_01T24659	46.95		sscle_08g064730	50.05		BCIN_04g05940	49.55
			CEL52169.1	53.14		FGRAMPH1_01T17601	46.95		sscle_02g021260	50.05		BCIN_04g00740	49.55
			CEL58222.1	53.14		FGRAMPH1_01T01481	46.96		sscle_02g014080	50.06		BCIN_02g04140	49.56
			CEL53001.1	53.15		FGRAMPH1_01T08577	46.96		sscle_06g050230	50.06		BCIN_15g03750	49.56
			CEL53053.1	53.15		FGRAMPH1_01T12455	46.96		sscle_11g081040	50.06		BCIN_14g00990	49.56
			CEL57894.1	53.15		FGRAMPH1_01T16233	46.97		sscle_01g009270	50.06		BCIN_03g00860	49.56
			CEL63993.1	53.15		FGRAMPH1_01T15061	46.97		sscle_06g050180	50.06		BCIN_06g02660	49.56
			CEL53142.1	53.15		FGRAMPH1_01T25853	46.98		sscle_03g024520	50.06		BCIN_07g03800	49.56
			CEL53146.1	53.16		FGRAMPH1_01T11531	46.98		sscle_14g099820	50.06		BCIN_06g00280	49.56
			CEL56571.1	53.16		FGRAMPH1_01T27423	46.98		sscle_07g059530	50.06		BCIN_09g04720	49.57
			CEL54813.1	53.16		FGRAMPH1_01T21109	46.98		sscle_16g108540	50.06		BCIN_05g07840	49.57
			CEL61071.1	53.16		FGRAMPH1_01T03587	46.99		sscle_15g103740	50.07		BCIN_18g00120	49.57
[truncated: 11,205 more rows]

## Sheet: Sheet4
Data S4. The relative abundance of dinucleotide among all selected mycoviruses in this study and the hosts (R. solani, F. graminearum, B. cinerea, and S. sclerotiorum).
virus	ρAA	ρAC	ρAG	ρAT	ρCA	ρCC	ρCG	ρCT	ρGA	ρGC	ρGG	ρGT	ρTA	ρTC	ρTG	ρTT
CHV1	1.06306	1.00533	0.901018	1.03544	1.15108	0.975226	0.926654	0.94672	1.11585	0.904553	1.02078	0.95597	0.634971	1.12789	1.16229	1.06982
CHV2	1.08971	0.993692	0.864535	1.04543	1.1125	1.01455	0.951563	0.906486	1.14976	0.865973	1.03675	0.924714	0.620328	1.13534	1.16788	1.12381
CHV3	1.11667	1.08753	0.903996	0.911636	1.20624	0.935072	0.656463	1.16672	1.1633	0.827143	1.07427	0.90952	0.585823	1.12321	1.28227	1.03752
CHV4	1.07204	1.12961	0.943504	0.855685	1.16403	1.13622	0.723101	1.05581	1.13658	0.831494	1.0793	0.980177	0.560978	0.944673	1.27834	1.08382
CpMyRV1	0.909458	1.11936	0.803841	1.12138	1.18545	0.821658	0.96746	0.970921	1.21916	0.821428	0.947318	0.95209	0.820318	1.12145	1.23283	0.938641
CpBV1	0.998851	1.02155	0.868293	1.12347	1.13222	0.96409	0.937471	0.991814	1.08775	1.03766	0.962528	0.905077	0.702169	0.983037	1.26908	1.00148
RnQV1	0.795971	1.19814	1.08582	0.925257	1.33792	0.586417	0.852097	1.22389	1.028	1.21348	0.829214	0.962969	0.848529	0.903223	1.29399	0.899949
RnMBV1	1.16546	1.00196	0.784654	1.10239	1.04473	0.745273	1.03789	1.1449	1.04463	1.33062	0.857897	0.835279	0.770602	0.848629	1.30537	0.976435
RnMBV2	0.959521	1.01814	0.887483	1.15192	1.27268	0.814133	0.933757	1.00995	0.982088	1.28719	0.929804	0.837032	0.802522	0.809016	1.2475	1.05336
RnFV1	1.08975	0.9944	1.02201	0.907384	1.3888	1.06976	0.614295	0.963067	1.12594	0.947539	1.05754	0.882905	0.528543	1.00201	1.21326	1.20916
RnPV1	1.03733	1.22859	0.540438	0.957446	1.00027	0.786647	1.24323	1.10866	1.45918	0.862243	1.0366	0.639961	0.681136	1.08481	1.19696	1.13433
RnPV2	0.936461	1.19225	0.850411	0.967632	0.974155	0.818774	1.20135	1.0805	1.62351	0.797359	0.759112	0.73584	0.650248	1.14011	1.10942	1.13467
RnVV1	1.08256	1.22903	0.791634	0.864808	1.05072	0.83387	1.14808	1.00304	1.10109	1.01892	1.00554	0.868403	0.723615	0.997174	0.981097	1.28431
RnHV2	1.05663	1.0054	0.894623	1.0341	1.07617	1.06096	0.963094	0.882707	1.01668	0.953759	1.08938	0.935441	0.833415	0.978091	1.07348	1.14918
RnFGV1	0.886938	1.19679	0.991083	0.971888	1.17037	0.714811	1.01628	1.03424	0.979947	1.14268	0.894801	0.989744	1.00226	0.887151	1.09369	1.01485
RnFGV3	1.04837	1.13593	1.01867	0.794568	1.03777	0.80674	1.00419	1.17688	1.01867	1.12355	1.07026	0.788653	0.900847	0.991838	0.917867	1.16195
RnMTV4	0.985105	1.11947	0.975146	0.94047	1.28611	0.941638	0.738595	0.935769	1.14029	0.796752	0.947285	1.04268	0.663459	1.08246	1.28473	1.085
BVX	1.07214	1.0703	0.970963	0.783021	1.04348	0.876352	0.978444	1.20402	1.23451	0.950686	1.00017	0.752013	0.562046	1.19321	1.087	1.17908
BcEV1	0.984081	1.14623	0.802651	1.0598	1.24821	0.924601	0.736334	0.924793	0.943834	1.13115	0.964084	1.00711	0.889079	0.772677	1.45748	0.971352
BcHV1	1.12432	1.06055	0.895219	0.909279	1.11937	1.07722	0.645327	1.11681	1.10102	0.872429	1.11612	0.896006	0.685275	0.983489	1.29443	1.09064
BcFV1	1.1566	0.98979	0.995692	0.85339	1.26363	1.04798	0.588283	1.05489	1.06186	0.966465	1.07258	0.897666	0.56056	1.0008	1.28838	1.19463
BcMyV1	1.00828	1.02551	0.926535	1.02397	1.02821	0.799883	1.07167	1.07216	1.23821	1.0487	0.838035	0.838584	0.799787	1.09125	1.13726	1.03786
BcNSRV1	1.03283	0.971078	1.0592	0.940526	1.13985	1.0792	0.341119	1.14041	1.17019	0.852797	1.00137	0.854529	0.816031	1.07869	1.19137	1.09159
BcPV2	1.08487	1.01879	0.850528	0.98689	0.885294	1.03095	1.04633	1.07868	1.421	0.772856	0.860081	0.81562	0.703828	1.11376	1.24285	1.06947
BOLV1	1.15867	0.972023	1.10464	0.805579	0.921308	1.0445	0.833223	1.1666	1.26245	0.691397	1.05915	0.95702	0.711176	1.2373	0.990021	1.07396
BcRV1	0.975244	1.04644	1.05287	0.936164	1.08876	0.762176	1.00221	1.12868	0.975633	1.33777	0.884062	0.81031	0.961176	0.876986	1.04717	1.11402
FgALV1	1.07416	0.944752	0.994299	0.980094	1.24942	0.848642	0.854209	1.03404	1.1669	1.09195	0.89442	0.847517	0.50577	1.10258	1.25702	1.15386
FgNSRV1	1.02987	0.884617	1.0205	1.0456	0.88729	0.863462	1.14556	1.11327	1.39183	0.822107	0.81514	0.879756	0.716136	1.40123	1.01532	0.958149
FgDFV1	1.11487	1.16768	0.759382	0.918668	1.17044	1.06111	0.812394	0.981156	1.02809	0.922549	1.13219	0.956969	0.646182	0.873012	1.3037	1.12848
FgHV1	1.04305	0.993699	0.88487	1.0693	1.25031	0.942474	0.855304	0.917547	1.10063	0.92254	1.08717	0.878219	0.607981	1.13892	1.18521	1.12292
FgGMTV1	1.13469	1.14674	0.61192	0.945557	1.17372	0.905152	0.929382	0.936321	0.986968	0.673802	1.35982	1.11149	0.630372	1.16598	1.31828	1.06132
FgAV1	1.05606	1.00686	0.898188	1.06268	1.06495	0.858344	1.04009	1.01927	0.997461	1.24811	0.98526	0.819377	0.905059	0.840273	1.06337	1.13199
FgHV2	1.11463	1.03956	0.983854	0.859585	1.1053	0.855043	0.994748	1.04072	1.14283	0.895273	0.912724	1.04763	0.631258	1.21066	1.11311	1.05636
FgMTV1	1.11387	1.05401	0.960808	0.861501	1.1193	0.909667	1.01165	1.03589	1.29931	0.968342	0.919498	0.898173	0.391928	1.13517	1.10143	1.16431
FgV-ch9	1.00987	1.09918	0.907065	0.994999	1.36578	0.700976	1.01015	0.866215	0.882984	1.28564	0.803755	1.08158	0.747463	0.849557	1.33887	1.04868
FgV1	1.08955	0.961397	1.00803	0.960812	1.48163	0.966104	0.630659	1.0248	1.04934	1.06302	1.07778	0.838431	0.454134	1.00117	1.25765	1.1532
FgV2	0.991281	1.11937	0.87985	1.03188	1.29382	0.689458	1.07066	0.893327	0.932078	1.25667	0.801168	1.06267	0.791106	0.865584	1.31109	0.995877
FgV3	1.00989	1.06203	1.1306	0.804519	0.978183	0.937088	0.979686	1.10396	1.02823	1.07318	0.96532	0.931394	0.984208	0.939862	0.931394	1.14064
FgV4	0.893103	1.01566	0.886302	1.23777	1.18494	1.00274	0.887138	0.948152	1.13208	1.0512	1.01458	0.772278	0.6992	0.917318	1.24813	1.10839
RsV-717	1.03552	1.06082	0.663236	1.08399	0.983774	0.815155	1.26892	1.04152	1.38677	1.05366	0.902926	0.612506	0.768938	1.07764	1.15355	1.08491
RsPV2	1.09716	1.11075	0.683563	0.999033	1.07626	0.746131	1.20447	1.06053	1.19624	0.997143	0.917053	0.860013	0.66342	1.17597	1.16158	1.03655
RsNSRV2	0.883041	0.818454	1.03986	1.20762	1.05599	0.992483	0.59969	1.20559	1.23707	1.02409	1.09979	0.635306	0.951338	1.20559	1.09321	0.889762
RsFV1	1.08216	1.00908	0.873447	1.00157	1.38268	0.885041	0.62097	0.954446	1.04937	0.997463	1.11077	0.854353	0.584675	1.07526	1.33137	1.15227
RsBPLV1	0.77485	1.13458	1.16653	0.876144	1.15056	0.938147	0.793889	1.21154	1.45501	0.570887	1.00244	0.877874	0.350458	1.62365	1.02215	1.117
RsDSRV1	1.04818	1.03018	0.793424	1.20065	1.08652	0.858243	1.11728	0.903463	1.24681	0.895091	1.04654	0.779005	0.47445	1.29066	1.03104	1.20893
RsOLV2	1.05361	0.897866	0.910507	1.19369	0.837607	0.958968	1.07772	1.08683	1.37236	0.847912	0.967434	0.941857	0.723916	1.30882	1.00769	0.809745
RsOLV3	0.961193	1.018	1.01224	0.993793	0.821757	0.964575	1.06023	1.11041	1.44312	0.889351	0.922569	0.903428	0.73733	1.16502	1.00494	0.975376
RsOLV4	1.15918	0.917324	0.917296	1.10346	0.816466	1.01755	1.07108	1.02847	1.41162	0.918893	0.911033	0.900421	0.569081	1.15361	1.08714	1.01149
RsALV3	1.03528	1.14253	0.821845	0.97971	1.10761	0.742145	1.24596	0.979004	1.17993	1.11135	0.753303	0.989548	0.577396	1.11917	1.10293	1.06292
RsEV5	0.959533	1.12228	1.00707	0.936452	1.32768	0.928014	0.684788	0.941167	1.11027	0.949707	0.922329	0.975573	0.643864	0.951383	1.35806	1.16682
RsEV6	0.974502	1.1772	0.86326	1.00221	1.22783	0.736744	0.957598	0.948396	1.02832	1.03331	0.911592	1.0128	0.795819	0.951095	1.33021	1.03283
RsPV6	1.06634	1.06436	0.758833	1.00221	0.952599	0.886233	1.2648	1.01626	1.3928	0.939297	0.839294	0.746153	0.735347	1.09665	1.06741	1.13885
RsPV7	1.0324	1.02666	0.892982	1.0218	1.04363	0.90666	0.985178	1.03006	1.33552	0.997972	0.941401	0.63958	0.649067	1.04047	1.19194	1.24512
RsPV8	0.933683	0.981147	1.16921	0.973761	1.09618	0.857675	0.97486	1.05923	1.24526	0.887232	1.03098	0.769234	0.771219	1.28364	0.781844	1.15745
RsdsRNA6	0.832346	1.17269	0.905367	1.11059	1.3469	0.743336	0.686515	1.23397	1.07238	1.14877	0.961031	0.779727	0.713951	0.924187	1.52741	0.843462
RsdsRNA7	0.97313	1.05429	0.790444	1.21614	1.21015	0.847278	0.820914	1.14337	1.05542	1.12069	0.966977	0.832026	0.713469	0.971312	1.50635	0.772272
RsdsRNA8	0.828235	1.11749	0.937713	1.13561	1.40743	0.788481	0.719872	1.05975	1.03362	1.12861	0.930907	0.917532	0.760856	0.936217	1.40497	0.886156
RsFV2	1.0734	1.05189	0.851643	0.990544	1.30604	1.00104	0.591138	0.962473	1.10386	0.897263	1.1069	0.874532	0.619712	1.01862	1.37692	1.13386
RsHV1	1.0795	1.00553	0.86899	1.03834	1.12269	0.930066	1.02868	0.919216	1.16451	0.914487	1.00759	0.912333	0.592732	1.16681	1.10471	1.1446
RsBaRV1	1.30626	0.937152	0.964698	0.774534	1.05886	0.885416	0.985813	1.06439	1.12061	0.96366	0.913438	0.999482	0.462408	1.22207	1.15729	1.18573
RsBeNV1	1.18335	0.862486	1.01864	0.922922	1.06001	0.965299	1.03263	0.93946	1.29581	0.860266	0.985767	0.843051	0.458604	1.31524	0.965169	1.29474
RsFLV1	0.967123	1.12319	0.905073	0.946615	1.23974	0.825952	1.03142	1.02677	1.04203	1.07468	0.904929	0.972138	0.445466	1.08278	1.22392	1.05953
MoNV1	0.983899	1.01487	1.03699	0.964908	0.973165	1.00979	0.97635	1.04455	1.24954	0.800064	1.03033	0.901125	0.773295	1.18863	0.954525	1.09926
MoV1	0.909237	1.2037	0.879917	0.93957	1.03672	0.895936	1.04343	1.05856	1.20989	0.849063	0.91429	1.11139	0.802905	1.13085	1.12395	0.862108
MoV2	0.891171	1.1496	0.916722	1.00535	0.979291	0.942402	1.04133	1.05673	1.19829	0.94748	0.918948	0.982466	0.844495	1.00869	1.15237	0.930011
MoV3	1.05805	1.10486	0.904286	0.919757	0.897277	0.892474	1.10405	1.10977	1.12518	0.995535	0.967922	0.932436	0.910372	1.05845	0.991953	1.01599
MoPV1	1.19949	0.913868	0.936114	0.932285	0.960494	0.915994	1.01941	1.11151	1.10541	1.01941	1.04467	0.829861	0.722997	1.16069	1.00844	1.12387
MoCV1-A	0.968221	1.15972	0.915192	0.970189	0.988526	0.758179	1.12358	1.11477	1.06569	1.21105	0.822605	0.969944	0.925753	0.765638	1.25416	0.936415
MoCV1-B	1.00253	1.0311	0.909728	1.10628	1.10127	0.790681	1.07771	1.02507	0.986893	1.25616	0.852892	0.938033	0.883635	0.797275	1.25372	0.958036
MOLV1	1.16564	0.965773	1.17256	0.697048	0.826273	1.08113	0.988448	1.08245	1.16354	0.844964	0.931338	1.08738	0.836458	1.12645	0.946835	1.07798
MOLV4	1.21142	0.956307	0.962432	0.867638	0.839684	1.09977	1.02264	1.03076	1.17072	0.802073	1.00645	1.03156	0.729185	1.18538	1.00775	1.07074
MoVA	1.05496	1.10495	1.16828	0.634947	1.13652	1.12236	0.880614	0.94542	1.15672	0.82246	0.980136	1.08402	0.603974	1.04552	1.02697	1.20034
UvRV1	0.963396	1.15505	0.799433	1.09273	1.21514	0.784976	1.05244	0.942169	0.929573	1.10848	0.89016	1.08213	0.890371	0.942169	1.27088	0.876531
UvRV5	1.08243	1.05741	1.00058	0.847596	1.01705	0.948396	0.898363	1.23784	1.13059	0.975001	0.978021	0.943232	0.651202	1.05878	1.17222	0.947096
UvPV1	1.12394	0.907637	0.980638	0.966977	1.00726	1.12495	0.937652	0.954141	1.257	0.77962	0.924902	1.00974	0.591452	1.22041	1.15271	1.06334
UvPV2	1.12255	1.16352	0.863196	0.84152	1.03424	0.90266	0.99788	1.06065	1.37382	0.845263	0.961607	0.847028	0.584635	1.06065	1.15028	1.1962
UvURV-HNND-1	0.925985	1.07545	0.851978	1.19192	0.94825	1.02564	1.02621	0.985703	1.31074	0.775535	1.07819	0.844982	0.665256	1.22923	1.00459	1.05628
SsEV1/11691	0.957683	1.12914	0.835658	1.08285	1.33089	0.950772	0.554663	0.937375	0.941566	1.16393	0.963555	0.99482	0.891248	0.768686	1.48368	0.942888
SsBRV1	0.922438	1.02283	1.13322	0.918245	1.15456	0.886054	0.832034	1.12383	1.21487	1.07215	0.770293	0.920628	0.685216	1.01427	1.27748	1.05574
SsDRV2	1.14339	1.07806	0.971404	0.810891	1.0554	0.881824	0.916194	1.09604	1.23579	0.800599	0.923198	0.958136	0.614166	1.16519	1.15484	1.1658
SsDRV1	1.1281	0.980344	0.994404	0.881652	1.02735	0.98857	0.828276	1.11205	1.23781	0.88319	0.898199	0.908303	0.661812	1.11911	1.20171	1.11972
SsNsV-L	0.98021	1.05204	1.00816	0.968033	1.20571	0.748265	0.980483	1.02171	0.850396	1.38285	0.930416	0.879672	0.971503	0.821538	1.07108	1.12369
SsFV1	1.13167	1.0297	0.919951	0.895085	1.27739	1.09753	0.345121	1.08654	1.121	0.820369	1.17382	0.852749	0.611883	1.03279	1.35184	1.16409
SsHV1	1.0572	1.0715	0.927968	0.94901	1.21076	1.00314	0.642697	1.07824	1.10636	0.943431	1.11231	0.82752	0.692368	0.969582	1.24128	1.14719
SsHV2	1.01388	0.909842	0.992436	1.07745	1.19119	0.996675	0.724768	1.07458	1.25181	0.963147	0.982059	0.791864	0.558558	1.1333	1.28564	1.05212
SsMBV1	0.911084	0.915519	0.876188	1.27293	1.35206	0.800667	0.872459	0.990103	1.08846	1.31115	0.862868	0.822492	0.702964	0.901979	1.35151	0.962446
SsMYRV4	0.983038	1.10225	0.89802	1.01524	1.2196	0.767937	1.18529	0.837018	1.18246	0.860085	0.825596	1.11032	0.661168	1.2327	1.08819	1.02986
SsNSRV3	1.0333	0.913948	0.949723	1.0468	0.988275	0.857531	0.96265	1.12598	1.26435	0.827277	1.08772	0.768973	0.811269	1.28812	1.02636	1.00857
SsPV-S	1.09269	1.11026	0.82308	0.901488	0.905739	0.773527	1.06197	1.30703	1.43791	0.790575	0.961174	0.709787	0.64392	1.26196	1.18706	1.02835
SsRV-L	1.06855	1.15471	0.727362	0.945966	1.07359	0.908202	1.09578	0.999646	1.33282	1.00197	0.720708	0.998338	0.446947	1.02736	1.36863	1.0506
SsHADV-1	0.895873	1.15912	1.09712	0.880873	1.17982	0.843598	0.808333	1.13505	1.28675	0.847764	0.967601	0.852785	0.664265	1.11403	1.07286	1.18781
SsDFV1	1.14882	1.0693	0.827881	0.961742	1.3838	0.982105	0.754298	0.928778	0.969903	1.03752	1.08289	0.932598	0.610706	0.94282	1.25506	1.1304
SsDFV2	1.12592	1.01434	0.869492	1.01458	1.03363	1.03887	0.84793	1.0692	1.29299	0.952414	0.991739	0.869228	0.596198	0.985088	1.28859	1.02379
SsMTV1	1.14856	1.05668	1.03757	0.763222	1.09044	0.918465	0.894844	1.12067	1.32579	0.904441	0.886689	0.941308	0.450269	1.141	1.20393	1.1144
SsOLV1	1.17989	0.893452	0.9952	0.936005	0.884518	0.997238	0.928386	1.1701	1.35636	0.749224	1.05342	0.859985	0.606531	1.32966	1.01697	1.04434
SsOLV4	1.2235	0.879251	0.957466	0.865613	0.924507	1.07815	1.00161	1.02605	1.0469	0.928498	0.939966	1.07244	0.706493	1.17642	1.13002	1.07109
SsPV1	1.12982	1.12532	0.590297	0.963974	1.00413	0.842965	1.14893	1.09697	1.33106	0.990136	0.955471	0.718419	0.665766	1.07458	1.24601	1.08959
SsReV1	1.03811	1.00127	0.915093	1.02654	1.12549	0.860425	1.21396	0.795901	1.15935	1.04685	0.866916	0.904633	0.732436	1.06659	1.04125	1.20499
SsBRV2	0.997624	1.11653	0.999657	0.89131	1.18865	0.883206	0.758877	1.12271	1.20741	0.814725	1.01002	0.902023	0.606091	1.15694	1.22149	1.12584
SsBV3	0.83713	1.12085	1.17114	0.852433	1.23239	0.833723	0.822438	1.1071	1.13026	1.07298	0.773376	1.0597	0.784731	0.897981	1.28458	1.01113
R. solani genes	1.0617	0.951816	0.949377	1.032	1.06726	0.948499	0.942912	1.04886	1.13481	0.989305	1.00937	0.859245	0.688758	1.13513	1.11619	1.06744
F. graminearum genes	1.01193	0.940953	1.05325	0.986717	1.14564	0.906795	0.857627	1.10773	1.19587	0.994788	0.93883	0.857699	0.592632	1.1866	1.1776	1.04399
S. sclerotiorum genes	1.04855	0.867927	0.990688	1.06338	1.10296	1.01365	0.836746	1.034	1.17376	0.949254	1.05195	0.793397	0.67419	1.20329	1.11237	1.09903
B. cinerea genes	1.05085	0.866526	0.996628	1.06053	1.11971	0.984585	0.841974	1.03638	1.18464	0.961168	1.02121	0.800561	0.640796	1.21964	1.1305	1.09891
The red represents the over-represented dinucleotide(ρxy > 1.23)
The biue represents the under-represented dinucleotide(ρxy < 0.78)

## Sheet: Sheet5
Supplementary Data S5. The RSCU values of all selected mycoviruses in this study.
CODONS	Amino acids	CHV1	CHV2	CHV3	CHV4	CpMyRV1	CpBV1	RnQV1	RnMBV1	RnMBV2	RnFV1	RnPV1	RnPV2	RnVV1	RnHV2	RnFGV1	RnFGV3	RnMTV4	BVX	BcEV1	BcHV1	BcFV1	BcMyV1	BcNSRV1	BcPV2	BOLV1	BcRV1	FgALV1	FgNSRV1	FgDFV1	FgHV1	FgAV1	FgHV2	FgMTV1	FgV-ch9	FgV1	FgV2	FgV3	FgV4	RsV-717	RsPV2	RsNSRV2	RsFV1	RsBPLV1	RsDSRV1	RsOLV2	RsOLV3	RsOLV4	RsALV3
TTT	Phe	0.64	0.52	0.85	0.78	1.36	0.32	0.52	0.9	1.05	1.1	0.63	0.95	0.65	0.76	0.9	0.75	0.64	0.38	1.34	1.01	0.98	1	1.32	1.23	1.3	0.85	0.92	0.62	0.8	0.54	1.25	0.54	0.68	0.8	0.95	0.71	0.73	0.79	0.87	0.79	1.05	0.89	0.01	0.46	0.45	0.75	0.54	0.43
TTC		1.36	1.48	1.15	1.22	0.64	1.68	1.48	1.1	0.95	0.9	1.37	1.05	1.35	1.24	1.1	1.25	1.36	1.62	0.66	0.99	1.02	1	0.68	0.77	0.7	1.15	1.08	1.38	1.2	1.46	0.75	1.46	1.32	1.2	1.05	1.29	1.27	1.21	1.13	1.21	0.95	1.11	1.99	1.54	1.55	1.25	1.46	1.57
TTA	Leu	0.52	0.6	0.6	0.17	1.95	0.41	0.49	0.38	0.71	0.66	0.38	0.58	0.53	1.29	1.43	0.79	1.3	0.12	1.61	1.02	0.83	1.44	2.43	1.12	0.53	1.56	0.47	0.62	0.19	0.82	0.49	0.44	0.08	0.64	0.2	0.71	1.18	0.17	1.18	0.69	2.07	0.96	0.03	0.41	0.24	0.34	0	0.3
TTG		1.3	1.5	1.6	1.17	0.33	0.93	0.93	1.5	1.58	2.28	0.1	0.12	1.07	0.94	0.73	0.74	2	0.32	0.92	1.16	1.9	1.25	1.66	0.62	0.88	1.22	1.83	1.51	1.11	1.62	1.9	1.59	0.98	1.4	1.53	1.1	1.32	1.3	0.25	0.92	1.01	1.82	3.06	1.45	0.55	0.45	1.23	1.05
CTT		0.88	0.99	1.53	0.98	1.77	1.24	0.15	0.8	0.92	1	2.19	1.15	0.83	0.81	1.22	1.3	0.65	1.07	1	1.36	0.95	0.9	0.7	1	1.85	0.78	0.83	0.92	0.94	1.15	1.47	0.88	0.93	1.09	1.53	1.1	0.79	0.78	1.35	0.69	0.89	1.32	0.03	0.72	0.86	1.07	0.9	0.91
CTC		1.15	1.13	0.7	1.46	0.7	1.45	0.54	0.91	0.81	0.76	1.9	2.65	1.78	1	0.57	1.53	0.51	3.38	0.63	1	0.92	0.71	0.21	2.38	1.59	1	0.9	1.07	2.02	1.15	0.98	1.25	2.52	0.77	1.16	0.71	1.11	0.87	1.52	2.54	0.55	0.32	1.25	1.86	2.51	2.36	1.96	2.16
CTA		0.69	0.7	0.67	0.4	0.93	0.52	1.61	0.8	0.31	0.28	0.95	0.92	0.65	0.88	1.31	0.88	0.56	0.52	1.11	0.82	0.7	0.98	0.57	0.88	0.53	0.81	0.67	1.01	0.41	0.49	0.31	0.79	0.12	0.89	0.1	1.03	0.96	0.87	1.35	0.46	0.94	0.71	0	0.21	0.49	0.56	0.45	0.47
CTG		1.45	1.09	0.88	1.82	0.33	1.45	2.29	1.61	1.68	1.03	0.48	0.58	1.13	1.08	0.73	0.74	0.98	0.6	0.74	0.64	0.7	0.73	0.43	0	0.62	0.63	1.3	0.86	1.33	0.76	0.86	1.04	1.38	1.21	1.47	1.35	0.64	2	0.34	0.69	0.53	0.86	1.63	1.34	1.35	1.23	1.46	1.11
ATT	Ile	0.6	0.73	1.03	0.9	1.7	0.75	0.67	1	1.05	1.43	0.82	1.42	1.25	1.02	0.75	1.63	1.18	0.47	1.25	0.9	1.37	1.59	0.83	0.75	1.23	0.98	1.32	0.97	1.11	0.88	1.92	0.96	0.59	1.02	1.46	1.02	1.03	1.38	1.59	0.41	0.92	0.86	0.06	0.86	1.26	1.12	0.43	0.56
ATC		1.66	1.57	0.98	1.5	0.61	1.5	1.4	1.13	1.27	1.17	1.7	1.42	1.17	0.94	1.3	0.85	0.98	1.71	0.62	0.61	0.7	0.72	0.42	1.59	0.92	0.98	0.97	1.21	1.53	1.5	0.69	1.63	2.09	0.82	1.19	0.89	1.45	1.25	0.92	2.03	0.54	1.06	2.62	1.61	1.19	1.72	2.14	2.06
ATA		0.73	0.7	0.98	0.6	0.69	0.75	0.93	0.87	0.68	0.39	0.48	0.15	0.58	1.04	0.95	0.52	0.84	0.83	1.12	1.49	0.93	0.69	1.75	0.66	0.85	1.04	0.71	0.82	0.37	0.62	0.38	0.4	0.32	1.16	0.35	1.09	0.52	0.38	0.49	0.57	1.54	1.09	0.31	0.54	0.56	0.15	0.43	0.38
GTT	Val	0.84	1.06	1.51	0.88	1.66	0.59	0.47	1.47	0.78	1.19	1.5	1.79	1.14	0.91	1.46	1.57	0.9	0.49	1.65	1.35	0.73	1.16	1.65	1.27	1.79	1.39	0.89	0.88	1.25	1.1	1.81	1.15	0.8	1.02	1.3	0.98	1.39	0.89	1.27	1.57	0.78	1.53	0.03	0.67	0.74	1.03	0.87	0.65
GTC		1.43	1.21	0.9	1.11	0.88	0.94	0.65	0.91	0.5	0.7	1.5	1.24	1.8	1.2	0.96	1.3	1.69	2.43	0.65	0.88	1.29	0.81	0.34	1.27	1.02	0.72	1.42	1.08	1.28	1.26	0.88	1.36	1.69	0.88	1.3	0.73	1	0.78	1.45	1.86	0.9	0.65	1.87	1.33	1.72	1.72	1.9	1.69
GTA		0.33	0.55	0.34	0.34	1.04	0.47	0.86	0.51	0.72	0.32	0.67	0.55	0.16	0.82	0.96	0.54	0.51	0.32	1	0.78	0.45	1.23	1.45	1.27	0.43	1.28	0.28	1.02	0.16	0.58	0.47	0.41	0.14	0.73	0.03	0.59	0.61	0.44	0.73	0.29	1.37	0.42	0	0.48	0.62	0.34	0.41	0.34
GTG		1.39	1.19	1.25	1.68	0.42	2	2.02	1.11	2	1.79	0.33	0.41	0.9	1.07	0.62	0.59	0.9	0.76	0.7	0.98	1.53	0.81	0.56	0.18	0.77	0.61	1.42	1.02	1.31	1.06	0.84	1.08	1.37	1.37	1.37	1.71	1	1.89	0.55	0.29	0.94	1.4	2.1	1.52	0.92	0.9	0.82	1.33
TCT	Ser	0.8	1.22	2.35	1.46	1.41	0.67	0.88	1.72	0.98	1.72	1.08	1.64	1.2	0.68	0.55	2.06	1.2	1.48	0.77	1.94	1.46	2.25	1.87	1.5	2.17	1.02	1.07	1.95	0.9	1.15	2.4	1.03	1.04	0.53	1.45	0.73	0.92	0.28	1.5	2.2	1.77	0.87	0.06	0.79	1.88	1.17	1.38	0.86
TCC		1.35	1.05	0.56	1.72	0.59	2	0.74	0.83	0.7	1.02	2.77	2.36	1.2	0.97	0.24	1.1	1.2	1.95	0.32	1.06	0.79	0.79	0.38	1.35	1	0.9	1.07	1.17	2.06	1.27	0.77	0.72	2.08	0.4	0.97	0.33	0.92	1.26	1.38	1.17	0.57	0.68	2.52	0.95	1.45	1.63	1.58	1.12
TCA		1.03	1.71	1.38	0.7	2.41	1.17	1.42	0.98	1.19	0.6	1.69	1.09	0.92	1.54	1.47	0.84	1.47	0.94	1.54	1.32	1.54	1.41	1.18	1.5	1	1.38	1.46	0.78	0.77	1.68	0.34	1.29	0.59	1.71	1.16	1.19	0.98	0.98	2.75	1.46	1.8	2.54	0	0.95	0.51	0.46	0.33	0.89
TCG		1.32	0.89	0.5	0.99	0.32	1.17	0.67	0.83	0.98	0.7	0.31	0.73	1.11	1.02	0.92	0.45	0.4	0.31	0.39	0.35	0.35	0.44	0.25	0.6	0.5	0.6	0.86	0.92	0.81	0.83	0.43	1.33	1.01	1.25	0.92	1.58	0.86	1.12	0.38	0.44	0.45	0.56	1.69	2.05	1.3	1.43	1.71	1.6
AGT		0.83	0.59	0.76	0.66	1.23	0.33	1.15	0.83	1.33	0.84	0	0	0.92	1.11	1.71	0.77	1.33	0.16	1.73	0.84	0.88	0.84	1.76	0.15	1.17	1.2	0.69	0.53	0.6	0.56	0.86	1	0.39	1.25	0.82	1.19	1.35	1.26	0	0.15	1.05	0.56	0	0.32	0.72	0.78	0.46	0.56
AGC		0.67	0.53	0.44	0.48	0.05	0.67	1.15	0.83	0.84	1.12	0.15	0.18	0.65	0.68	1.1	0.77	0.4	1.17	1.24	0.48	0.97	0.26	0.55	0.9	0.17	0.9	0.86	0.64	0.86	0.51	1.2	0.63	0.87	0.86	0.68	0.99	0.98	1.12	0	0.59	0.36	0.8	1.74	0.95	0.14	0.52	0.53	0.97
CCT	Pro	1.36	1.05	1.69	1.16	1.26	1.03	0.75	1.38	1.45	1.42	1.07	1.29	0.97	0.93	0.68	1.65	1.27	0.5	1.01	1.71	1.49	1.62	2.57	0.97	2.11	0.92	1.17	1.22	1.09	1.46	1.71	1.26	0.99	0.56	1.6	0.46	0.9	0.59	1.02	1.4	1.48	1.66	0.14	0.85	1.2	1.4	1.19	0.63
CCC		0.78	0.8	0.54	1.45	0.21	1.85	0.12	0.88	0.45	0.77	1.66	1.68	1.19	1.03	0.77	0.76	0.59	2.02	0.52	0.71	0.87	0.38	0.34	2.42	0.84	0.72	0.72	0.84	1.72	0.82	0.48	0.44	1.7	0.89	0.91	1.03	1.3	1.27	1.02	0.9	0.43	0.34	2.24	1.58	1.07	1.2	1.37	0.9
CCA		1.06	1.15	1.28	0.7	1.89	0.82	2.38	0.75	1.18	0.99	1.07	0.65	0.32	1.31	1.87	0.95	1.76	1.18	1.85	1.13	1.25	0.89	0.69	0.24	0.74	1.51	1.08	0.76	0.43	1.23	0.67	1.21	0.64	1.67	0.69	1.6	0.9	1.37	1.28	0.9	1.6	1.6	0.07	0.36	0.53	0.53	0.48	0.79
CCG		0.8	1	0.49	0.68	0.63	0.31	0.75	1	0.91	0.82	0.2	0.39	1.51	0.73	0.68	0.63	0.39	0.3	0.62	0.45	0.39	1.11	0.4	0.36	0.32	0.85	1.03	1.18	0.76	0.49	1.14	1.09	0.66	0.89	0.8	0.91	0.9	0.78	0.68	0.8	0.49	0.4	1.56	1.21	1.2	0.87	0.96	1.69
ACT	Thr	0.71	0.81	1.1	0.77	1.66	0.92	0.96	1.24	0.53	1.48	1.28	1.54	1.08	0.95	1.04	1.69	0.95	0.74	1.31	1.2	1.37	1.41	1.48	1.3	1.36	1.62	1.57	1.48	1.19	0.94	1.24	1.09	0.88	0.73	1.69	0.92	1.6	0.67	1.45	1.19	2.18	1.06	0.14	0.26	1.08	1.04	1.31	0.89
ACC		1.3	1.23	0.65	1.59	0.67	1.54	0.71	1.24	0.98	0.81	1.2	1.33	1.15	1.1	0.62	0.87	1.33	1.77	0.8	0.9	0.82	0.62	0.35	1.4	0.56	0.67	0.93	0.95	1.94	1.03	1.03	0.9	1.99	0.61	1.29	0.37	1.28	1.62	0.68	1.3	0.3	0.49	1.98	1.68	1.08	1.04	1.63	1.41
ACA		0.84	1.18	1.45	0.82	1.19	0.92	1.22	0.48	1.33	1.12	1.04	0.72	0.62	1.18	1.46	0.53	1.14	0.77	1.43	1.38	0.94	1.3	2	1.02	1.28	0.81	0.93	0.78	0.45	1.18	0.62	0.84	0.33	1.45	0.71	1.48	0.53	1.05	1.45	0.65	1.12	1.85	0.14	0.52	0.67	0.56	0.41	0.4
ACG		1.15	0.79	0.8	0.82	0.48	0.62	1.11	1.05	1.16	0.58	0.48	0.41	1.15	0.78	0.88	0.92	0.57	0.71	0.46	0.52	0.86	0.68	0.17	0.28	0.8	0.9	0.57	0.78	0.42	0.85	1.1	1.18	0.8	1.21	0.31	1.23	0.59	0.67	0.43	0.86	0.39	0.6	1.73	1.55	1.17	1.36	0.65	1.29
GCT	Ala	0.93	0.96	1.66	0.94	1.8	0.48	0.86	1.72	1.33	1.29	1.79	1.37	0.62	0.77	1.31	1.22	1.1	0.8	1.35	1.41	0.92	1.36	2.26	0.97	1.47	1.66	1.36	0.93	1.12	1.21	1.68	1.43	1.01	0.69	1.14	0.81	1.69	0.92	1.94	1.56	1.29	0.98	0	1.06	0.82	1.28	0.85	0.9
GCC		1.26	1.05	0.64	1.41	0.3	1.36	0.64	0.76	0.92	1.04	0.74	0.42	1.42	1.07	0.65	1.18	1.1	2.33	0.73	0.94	1.12	0.77	0.46	0.97	1.2	0.49	0.93	0.71	2.16	1	0.96	0.75	1.94	0.72	1.6	0.65	0.88	1.72	0.46	0.78	0.36	0.88	2.51	0.75	1.36	1.07	1.43	1.36
GCA		0.96	1.26	1.26	0.87	1.4	1.36	1.61	0.46	0.85	1.12	1.47	2	0.79	1.2	1.27	0.86	1.45	0.63	1.4	1.33	1.46	1.33	1.22	1.84	0.53	1.23	0.89	1.53	0.28	1.07	0.68	0.78	0.52	1.74	1.02	1.55	0.55	0.68	1.26	1.22	2	1.72	0	0.75	0.59	0.58	0.55	0.63
GCG		0.84	0.72	0.44	0.77	0.5	0.8	0.89	1.06	0.89	0.54	0	0.21	1.17	0.96	0.76	0.74	0.35	0.23	0.52	0.32	0.5	0.54	0.06	0.22	0.8	0.62	0.82	0.82	0.44	0.71	0.68	1.04	0.54	0.85	0.25	1	0.88	0.68	0.34	0.44	0.36	0.42	1.49	1.43	1.23	1.07	1.17	1.11
TAT	Tyr	0.87	0.68	0.99	0.46	1.59	1	0.48	0.86	1.16	0.98	0.64	0.64	0.48	0.81	1.17	0.68	0.94	0.33	1.2	1.01	0.91	1.27	1.31	0.78	1.16	0.85	1.16	1.08	0.67	0.91	1.21	0.74	0.31	0.98	1.1	0.82	0.76	1.04	1.14	0.76	1.55	1.19	0.08	0.53	1	0.67	0.86	0.41
TAC		1.13	1.32	1.01	1.54	0.41	1	1.52	1.14	0.84	1.02	1.36	1.36	1.52	1.19	0.83	1.32	1.06	1.67	0.8	0.99	1.09	0.72	0.69	1.22	0.84	1.15	0.84	0.92	1.33	1.09	0.79	1.26	1.69	1.02	0.9	1.18	1.24	0.96	0.86	1.24	0.45	0.81	1.92	1.47	1	1.33	1.14	1.59
CAT	His	0.8	0.95	1.32	0.94	1.46	0.62	0.45	0.72	0.82	1.29	0.73	0.77	0.09	0.98	1.12	0.97	0.74	0.42	1.07	0.95	1.29	1.43	1.58	0.7	1.83	1.06	1.02	1.21	0.69	1	1.12	0.64	0.66	0.48	1.08	0.73	0.62	0.73	0.88	0.58	1.64	1.23	0.12	0.77	0.84	0.7	0.55	0.4
CAC		1.2	1.05	0.68	1.06	0.54	1.38	1.55	1.28	1.18	0.71	1.27	1.23	1.91	1.02	0.88	1.03	1.26	1.58	0.93	1.05	0.71	0.57	0.42	1.3	0.17	0.94	0.98	0.79	1.31	1	0.88	1.36	1.34	1.52	0.92	1.27	1.38	1.27	1.12	1.42	0.36	0.77	1.88	1.23	1.16	1.3	1.45	1.6
CAA	Gln	0.89	1.05	1.04	0.64	1.22	0.71	0.84	0.81	1	0.93	1.65	1.53	1.26	1.17	1.16	0.95	1.02	1.32	1.45	1.33	1.17	1.26	1.55	1.39	0.67	1.03	1.29	1.47	0.9	1.24	0.64	0.92	0.72	1.1	0.58	1.24	0.79	0.88	1.65	1.68	1.15	1.5	0	1.16	0.64	0.29	0.22	0.93
CAG		1.11	0.95	0.96	1.36	0.78	1.29	1.16	1.19	1	1.07	0.35	0.47	0.74	0.83	0.84	1.05	0.98	0.68	0.55	0.67	0.83	0.74	0.45	0.61	1.33	0.97	0.71	0.53	1.1	0.76	1.36	1.08	1.28	0.9	1.42	0.76	1.21	1.12	0.35	0.32	0.85	0.5	2	0.84	1.36	1.71	1.78	1.07
AAT	Asn	0.78	1.1	1.07	0.85	1.31	0.44	0.73	0.96	1.06	1.08	0.41	1	0.36	1.01	0.81	0.76	0.96	0.37	1.24	1.12	1	1.21	1.43	1.16	0.83	1.05	1.13	1.14	0.9	0.93	1.41	0.81	0.79	0.82	1.17	0.89	0.67	1.05	1.09	0.88	1.57	1	0.07	0.92	1.2	1.18	0.67	0.6
AAC		1.22	0.9	0.93	1.15	0.69	1.56	1.27	1.04	0.94	0.92	1.59	1	1.64	0.99	1.19	1.24	1.04	1.63	0.76	0.88	1	0.79	0.57	0.84	1.17	0.95	0.87	0.86	1.1	1.07	0.59	1.19	1.21	1.18	0.83	1.11	1.33	0.95	0.91	1.12	0.43	1	1.93	1.08	0.8	0.82	1.33	1.4
AAA	Lys	0.82	1.03	1.05	0.55	1.02	0.31	0.7	1.05	0.72	0.9	1.35	1.27	0.83	1.13	0.84	0.94	1.1	1.2	1.42	1.22	1.1	1.26	1.57	1.52	0.96	1.14	0.94	1.19	0.48	0.9	0.52	0.85	0.7	0.96	0.68	0.89	0.89	0.62	1.31	1.12	1.11	1.31	0.05	0.69	0.67	0.61	0.48	0.8
AAG		1.18	0.97	0.95	1.45	0.98	1.69	1.3	0.95	1.28	1.1	0.65	0.73	1.17	0.87	1.16	1.06	0.9	0.8	0.58	0.78	0.9	0.74	0.43	0.48	1.04	0.86	1.06	0.81	1.52	1.1	1.48	1.15	1.3	1.04	1.32	1.11	1.11	1.38	0.69	0.88	0.89	0.69	1.95	1.31	1.33	1.39	1.52	1.2
GAT	Asp	0.85	1.02	1.14	0.74	1.42	0.82	0.6	1.43	1.18	0.94	0.54	0.76	0.5	1.02	1	0.71	1.02	0.34	1.23	1.21	0.83	1.17	1.54	1.09	1.17	1.43	1.16	1.35	0.93	1.1	1.46	1.16	0.61	0.89	0.92	0.98	1.03	1	0.8	0.67	1.66	1.02	0.03	0.86	0.93	0.73	0.68	0.86
GAC		1.15	0.98	0.86	1.26	0.58	1.18	1.4	0.57	0.82	1.06	1.46	1.24	1.5	0.98	1	1.29	0.98	1.66	0.77	0.79	1.17	0.83	0.46	0.91	0.83	0.57	0.84	0.65	1.07	0.9	0.54	0.84	1.39	1.11	1.08	1.02	0.97	1	1.2	1.33	0.34	0.98	1.97	1.14	1.07	1.27	1.32	1.14
GAA	Glu	1.04	1.16	0.98	0.59	1.35	0.55	0.76	0.63	0.43	0.9	1.78	1.2	0.51	1.23	1.14	0.84	1.02	1.23	1.5	1.3	1.26	1.36	1.49	1.45	0.88	1.4	1.14	1.14	0.48	1.11	0.56	1.09	0.68	0.92	0.71	0.84	1.05	0.41	1.71	1.48	1.2	1.58	0.05	0.81	0.81	0.67	0.78	0.74
GAG		0.96	0.84	1.02	1.41	0.65	1.45	1.24	1.37	1.57	1.1	0.22	0.8	1.49	0.77	0.86	1.16	0.98	0.77	0.5	0.7	0.74	0.64	0.51	0.55	1.12	0.6	0.86	0.86	1.52	0.89	1.44	0.91	1.32	1.08	1.29	1.16	0.95	1.59	0.29	0.52	0.8	0.42	1.95	1.19	1.19	1.33	1.22	1.26
TGT	Cys	0.84	1	1.31	0.98	1.6	0.33	0.7	1.14	1.08	1.6	1.5	1.43	1	1.18	1.25	0.8	1.5	0.14	1.06	1.18	1.07	1.26	1.33	1.33	1.5	1.56	1	0.96	0.93	1	1.1	0.95	0.4	0.82	1	0.93	1.07	1.11	0.91	0.6	1.24	1	0	0.4	0.86	0.43	0.69	0.83
TGC		1.16	1	0.69	1.02	0.4	1.67	1.3	0.86	0.92	0.4	0.5	0.57	1	0.82	0.75	1.2	0.5	1.86	0.94	0.82	0.93	0.74	0.67	0.67	0.5	0.44	1	1.04	1.07	1	0.9	1.05	1.6	1.18	1	1.07	0.93	0.89	1.09	1.4	0.76	1	2	1.6	1.14	1.57	1.31	1.17
CGT	Arg	0.92	1.22	1.63	1	1.64	1.53	1.03	1.01	1.12	0.48	0.86	1.29	1.2	0.94	1.11	1.48	1.11	0.26	1.25	1.33	1.08	1.19	0.07	1.41	1.61	0.99	0.65	0.79	1.23	0.98	0.92	0.87	1.12	1.48	1.4	1.46	0.9	0.79	0.98	1.41	0.46	0.6	0	1.02	1.45	1.93	1.51	1.44
CGC		1.03	0.91	0.64	1.34	0.5	2.04	0.76	2.24	1.53	0.8	3	1.43	2.22	1.15	0.95	2.05	0.79	2.91	0.67	0.63	0.34	0.88	0	0.71	0.64	1.52	1.21	0.53	2.77	0.98	2.31	1.08	3.02	1.73	1.47	1.78	1.58	2.6	1.81	3.18	0.4	0.47	0.05	1.58	1.52	1.33	1.97	2.11
CGA		0.86	0.83	0.43	0.67	2.07	1.02	1.03	0.36	0.49	0.88	1.29	1.71	0.46	0.92	0.63	0.64	0.47	0.88	0.53	0.63	0.61	1.97	0.07	2.82	0.75	1.22	0.51	1.37	0.45	0.76	0.59	1.05	0.7	0.41	0.32	0.16	1.35	1.13	2.23	0.71	0.4	0.67	0	0.45	0.59	0.53	0.55	0.74
CGG		0.63	0.75	0.64	1.79	0.36	1.15	0.34	1.23	1.33	0.64	0.14	0.43	1.2	1	1.03	0.99	0.32	0.35	0.34	0.37	0.88	0.21	0	0.18	0.75	0.76	0.7	0.57	1.23	0.5	0.79	0.74	0.77	1.32	0.83	1.54	0.98	0.91	0	0	0.23	0.53	0.1	0.45	1.19	1.07	1.06	1
AGA		0.78	1.22	1.1	0.25	1.07	0.13	1.59	0.43	0.28	1.2	0.71	1.14	0.37	0.84	1.42	0.35	1.89	1.15	2.3	1.69	1.55	1.24	4.67	0.88	0.86	0.91	1.4	2.07	0.18	1.56	0.4	0.9	0.18	0.41	0.26	0.32	0.83	0	0.84	0.71	2.48	1.73	0.1	0.57	0.46	0.2	0.4	0.22
AGG		1.78	1.08	1.56	0.95	0.36	0.13	1.24	0.72	1.26	2	0	0	0.55	1.15	0.87	0.49	1.42	0.44	0.91	1.36	1.55	0.52	1.19	0	1.39	0.61	1.53	0.66	0.14	1.21	0.99	1.36	0.21	0.66	1.72	0.73	0.38	0.57	0.14	0	2.02	2	5.76	1.92	0.79	0.93	0.5	0.48
GGT	Gly	1.21	1.29	1.85	1.17	1.85	0.97	0.97	1.55	0.84	1.32	1.04	0.89	0.7	1.05	1.15	1.18	2.15	0.51	1.6	1.62	0.76	1.38	1.91	1.23	1.91	1.54	1.27	0.81	1.2	1.44	1.43	1.91	1	1.59	0.97	1.61	2.02	0.76	0.62	1.23	0.83	0.98	0	0.68	1.43	1.05	0.76	0.9
GGC		1.31	1	0.66	1.09	0.34	1.51	1.38	1	1.32	1.28	1.63	1.33	2.16	1.09	0.93	1.38	0.59	1.52	0.89	0.83	1.56	0.83	0.17	0.62	0.91	0.87	1.42	0.51	1.53	0.84	0.86	0.8	1.87	1.27	1.85	1.16	0.71	1.33	1.54	1.85	0.5	1.22	0.96	0.98	1.03	1.25	1.08	2.04
GGA		0.66	1.12	0.74	0.47	1.61	0.76	0.77	0.41	0.63	0.64	1.33	1.78	0.44	0.81	1.37	0.46	0.81	1.65	0.75	0.91	0.93	1.38	1.48	2.15	0.55	1.35	0.62	2.26	0.36	0.73	0.67	0.61	0.45	0.32	0.21	0.39	0.61	0.48	1.85	0.92	1.59	1.17	0.13	0.75	0.4	0.59	0.67	0.59
GGG		0.82	0.59	0.76	1.26	0.2	0.76	0.87	1.05	1.21	0.76	0	0	0.7	1.05	0.55	0.97	0.44	0.32	0.75	0.63	0.76	0.41	0.43	0	0.64	0.24	0.69	0.43	0.91	1	1.05	0.68	0.68	0.83	0.97	0.84	0.66	1.43	0	0	1.08	0.63	2.91	1.58	1.14	1.11	1.48	0.47
Supplementary Data 5. The RSCU values of Fusarium graminearum genes
CODONS	Amino acids	FGRAMPH1_01T00219	FGRAMPH1_01T06883	FGRAMPH1_01T21855	FGRAMPH1_01T25689	FGRAMPH1_01T04845	FGRAMPH1_01T05421	FGRAMPH1_01T03905	FGRAMPH1_01T14075	FGRAMPH1_01T17675	FGRAMPH1_01T19997	FGRAMPH1_01T03813	FGRAMPH1_01T20647	FGRAMPH1_01T11493	FGRAMPH1_01T09095	FGRAMPH1_01T26337	FGRAMPH1_01T22287	FGRAMPH1_01T20597	FGRAMPH1_01T04407	FGRAMPH1_01T01167	FGRAMPH1_01T06527	FGRAMPH1_01T22261	FGRAMPH1_01T25887	FGRAMPH1_01T21953	FGRAMPH1_01T21069	FGRAMPH1_01T19177	FGRAMPH1_01T11739	FGRAMPH1_01T08611	FGRAMPH1_01T24683	FGRAMPH1_01T11281	FGRAMPH1_01T12191	FGRAMPH1_01T26675	FGRAMPH1_01T03823	FGRAMPH1_01T00115	FGRAMPH1_01T16705	FGRAMPH1_01T17009	FGRAMPH1_01T14785	FGRAMPH1_01T14833	FGRAMPH1_01T21677	FGRAMPH1_01T09885	FGRAMPH1_01T13789	FGRAMPH1_01T18803	FGRAMPH1_01T22449	FGRAMPH1_01T14133	FGRAMPH1_01T10437	FGRAMPH1_01T03387	FGRAMPH1_01T20779	FGRAMPH1_01T19881	FGRAMPH1_01T00651
TTT	Phe	1.182	0.667	1	1.037	0.471	0.5	0.686	1.077	0.667	1.333	0.5	0.952	1.273	1	0.933	1.304	0	0.917	1	0.923	1.2	1.25	1.231	1.037	2	1	0.643	0.618	0.8	1	1.6	1.419	0.968	1.228	0.769	0.8	1.111	0.933	1.053	1	1	1.231	1.128	0.667	0.64	0.741	2	0.4
TTC		0.818	1.333	1	0.963	1.529	1.5	1.314	0.923	1.333	0.667	1.5	1.048	0.727	1	1.067	0.696	2	1.083	1	1.077	0.8	0.75	0.769	0.963	0	1	1.357	1.382	1.2	1	0.4	0.581	1.032	0.772	1.231	1.2	0.889	1.067	0.947	1	1	0.769	0.872	1.333	1.36	1.259	0	1.6
TTA	Leu	0.474	0.231	0.545	0	0.207	0	0.13	0.824	0.727	0.75	0.462	0.714	0.48	1.333	0.698	0.511	0	0.353	0.462	0.462	0	0.122	0.514	0.353	1.636	0	0	0.424	0.3	0.279	1	0	0.24	0.402	0.12	0.429	1.135	0	0.429	0.6	0.162	1	0.844	0.4	0	0.091	0.6	0.4
TTG		0.711	0.923	1.091	0.714	0.414	0	0.261	0.706	0.727	0	1.385	1.429	1.68	0.667	1.116	1.277	1.2	1.412	1.692	0.462	1.071	0.98	1.543	2.118	1.091	1.826	0.964	1.394	1	1.674	0.5	0.508	1.32	0.835	1.8	0.429	0.811	0.857	0.571	0	1.622	0.833	1.5	0.8	0.514	1.182	3	1.6
CTT		1.974	1.731	0.545	1.857	1.448	2	1.565	1.647	1.455	3	1.385	1	0.96	2	0.698	1.532	1.6	1.882	0.769	1.154	2.357	1.224	0.686	1.765	0.545	0.783	2.143	1.333	1.6	1.535	0	1.525	1.68	1.392	1.8	1.714	0.811	0.429	1.571	3	1.784	0.5	0.375	1.2	0.686	1.182	0	0.8
CTC		1.579	1.038	1.636	2	2.069	2	2.478	1.412	1.636	0.75	1.385	1.286	1.2	0.667	1.256	1.532	2	0.706	0.923	1.846	0.643	1.347	1.2	0.706	0.545	1.826	1.929	1.455	1.4	1.116	0.5	1.932	1.8	1.546	1.2	1.714	1.946	1.5	2.429	1.2	0.973	2	1.406	1.2	1.886	1.818	0.6	1.6
CTA		0.789	0.808	1.091	0.143	1.034	0	0	0.588	0.909	0.75	0	0.571	1.2	0	1.256	0.383	0.4	0.824	0.923	0.462	0.214	1.592	1.2	0.353	0.545	0.261	0.429	0.303	0.4	0.558	2	0.61	0.36	0.804	0.36	1.286	0.486	1.071	0.143	0.6	0.649	0.667	0.938	1.6	0.686	0.455	0.6	0.8
CTG		0.474	1.269	1.091	1.286	0.828	2	1.565	0.824	0.545	0.75	1.385	1	0.48	1.333	0.977	0.766	0.8	0.824	1.231	1.615	1.714	0.735	0.857	0.706	1.636	1.304	0.536	1.091	1.3	0.837	2	1.424	0.6	1.021	0.72	0.429	0.811	2.143	0.857	0.6	0.811	1	0.938	0.8	2.229	1.273	1.2	0.8
ATT	Ile	1.029	1.345	1.304	1	0.923	1.8	0.623	0.871	1.5	1	0.5	0.947	1.071	1.286	1.05	1.043	1.286	1.273	1.6	0.25	1	0.545	0.75	1.545	0.75	1.304	1.024	1.475	1.317	1.154	1.385	0.667	1.062	0.876	1.35	1.2	1.333	1.412	1.111	0.75	1.412	1.333	0.778	1.2	1.125	1.727	1.5	0
ATC		1.286	1.448	0.913	2	1.846	0.6	2.321	1.645	1.125	1	1	1.737	1.714	1.286	1.425	1.304	1.714	1.545	0.6	2.25	1.5	1.364	1.75	1.455	1.125	1.304	1.829	1.328	0.659	0.692	0.923	2.111	1.812	1.955	1.35	1.8	1.417	1.412	1.778	1.5	1.235	1.333	1.222	1.2	1.5	1.273	0	1.5
ATA		0.686	0.207	0.783	0	0.231	0.6	0.057	0.484	0.375	1	1.5	0.316	0.214	0.429	0.525	0.652	0	0.182	0.8	0.5	0.5	1.091	0.5	0	1.125	0.391	0.146	0.197	1.024	1.154	0.692	0.222	0.125	0.169	0.3	0	0.25	0.176	0.111	0.75	0.353	0.333	1	0.6	0.375	0	1.5	1.5
GTT	Val	0.774	1.826	1.273	1.263	0.941	0.571	1.226	1.294	0.533	0.571	0.5	1	0.842	1	0.606	1.697	2.333	1.143	1.077	0.667	1.286	1.28	1.25	1.422	2.8	0.87	1.419	1.479	1.524	1	0.4	1.091	1.561	1.443	1.081	0.8	1.739	1.524	1.368	2.286	1.333	1.333	1.189	1.2	1.385	1.333	0.889	0
GTC		1.677	1.478	0.727	1.263	1.176	2.286	2.258	0.941	1.6	1.714	2	1.778	1.474	2	1.939	1.091	1.333	1.786	1.692	2.667	1.857	1.28	1.75	1.6	0.4	1.913	1.29	1.479	1.429	1.4	1.2	1.891	1.415	1.278	1.189	0.8	1.043	1.143	1.895	1.143	1.455	1.091	1.514	2	1.385	2.074	0.889	1.143
GTA		0.516	0.435	1.455	0.421	0.706	0.571	0.129	0.941	0.8	1.143	0.5	0.333	0.632	1	0.727	0.606	0	0.643	0.615	0.444	0.571	0.96	0.75	0.444	0.4	0	0.387	0.274	0.667	0.8	0	0.436	0.488	0.454	0.649	1.6	0.87	0.571	0.211	0.571	0.727	0.242	0.216	0.8	0.615	0.148	0.889	1.143
GTG		1.032	0.261	0.545	1.053	1.176	0.571	0.387	0.824	1.067	0.571	1	0.889	1.053	0	0.727	0.606	0.333	0.429	0.615	0.222	0.286	0.48	0.25	0.533	0.4	1.217	0.903	0.767	0.381	0.8	2.4	0.582	0.537	0.825	1.081	0.8	0.348	0.762	0.526	0	0.485	1.333	1.081	0	0.615	0.444	1.333	1.714
TCT	Ser	1.406	1.364	2.222	1.556	2.204	3.9	0.75	1.459	1.421	1.5	1.286	1.773	1.125	0.5	1.455	1.174	1.714	1.474	0.6	0	0.667	0.909	1.826	1.247	0.96	1.412	1.279	1.217	0.36	1.448	0.6	1.25	2.108	1.748	0.686	1.125	1.5	0.9	1.455	1.333	1.071	0.857	1.105	1.8	0.72	2	1.2	1
TCC		1.031	0.818	0.667	1.111	1.102	0.9	1.781	0.973	0.632	0.5	1.286	0.409	1.125	0.5	0.909	0.652	0	0.789	0	0	1.333	1.455	0.783	0.857	0.48	0.353	1.18	0.522	1.2	0.207	0	0.917	1.135	0.954	0.514	1.5	1.05	1.5	0.909	0.667	0.643	1.429	0.947	0.6	2.64	1.385	1.2	0
TCA		1.125	0.818	0.889	0.667	0.367	0.6	0.281	0.973	1.895	1	0.429	1.227	1.5	2	0.364	1.304	2.571	1.632	1.2	2	1.6	1.273	0.783	0.935	1.44	0.353	0.984	0.696	1.44	2.276	0	0.417	1.095	0.954	0.857	0.75	0.6	1.2	0.909	1.333	0.857	1.429	1.263	2.4	0.48	0.308	0	1
TCG		0.656	0.682	1.111	0.889	0.612	0.3	0.844	0.486	0.632	0.5	1.286	1.091	0.75	0.5	0.909	0.783	0	0.421	1.5	0.5	1.067	0.364	1.304	0.779	1.2	1.765	0.393	0.783	0.36	0.414	1.2	1.25	0.446	0.954	1.029	0.375	0.75	0.3	0.364	0.667	1.286	0	1.105	0	0.48	0.154	1.2	0
AGT		0.844	0.955	0.889	0.667	0.735	0	0.281	0.973	0.789	1.5	0	0.545	1.125	0.5	0.727	0.913	0.857	0.632	0.6	1.5	0.267	1.273	0.522	0.857	0.24	1.412	1.082	0.957	0.6	1.034	1.2	0.5	0.486	0.556	1.714	1.5	1.5	0.9	0.909	0	1.714	1.429	0.947	0.6	0.96	0.615	1.2	3
AGC		0.938	1.364	0.222	1.111	0.98	0.3	2.062	1.135	0.632	1	1.714	0.955	0.375	2	1.636	1.174	0.857	1.053	2.1	2	1.067	0.727	0.783	1.325	1.68	0.706	1.082	1.826	2.04	0.621	3	1.667	0.73	0.834	1.2	0.75	0.6	1.2	1.455	2	0.429	0.857	0.632	0.6	0.72	1.538	1.2	1
CCT	Pro	0.556	1.657	2	1.565	1.412	2.909	2.286	0.875	1.091	2	0.952	1.5	1.538	2	0.75	0.571	2	0.96	0.308	1	1.86	2	0.571	2.095	0.615	1.524	1.548	1.25	0.571	1.565	1.429	1.492	1.451	1.59	1.5	1.067	1.714	1.053	2.435	4	0.545	0.8	1.12	1.778	1.4	2.571	0	2
CCC		0.667	1.486	0.4	1.043	0.706	1.091	1.486	1.375	1.455	1	1.143	0.833	0	0	0.75	1.143	1.2	0.64	1.231	2	1.116	0.75	1.524	0.667	0.923	0.952	1.419	1.562	0.952	0.348	0.857	0.814	0.885	0.974	0.833	1.333	0.762	1.053	1.391	0	1.091	0	0.8	1.778	0.2	0.571	0	1.333
CCA		1.667	0.571	1.2	1.217	1.176	0	0.114	1.125	1.091	1	0.952	1.333	2.154	2	1.75	1.524	0.4	1.52	0.923	1	0.837	1	0.952	0.667	2.154	0.952	0.903	0.812	1.619	1.391	1.143	0.949	1.345	0.974	0.667	0.8	0.952	1.263	0.174	0	1.818	0.8	1.28	0.444	1.6	0.571	2	0.667
CCG		1.111	0.286	0.4	0.174	0.706	0	0.114	0.625	0.364	0	0.952	0.333	0.308	0	0.75	0.762	0.4	0.88	1.538	0	0.186	0.25	0.952	0.571	0.308	0.571	0.129	0.375	0.857	0.696	0.571	0.746	0.319	0.462	1	0.8	0.571	0.632	0	0	0.545	2.4	0.8	0	0.8	0.286	2	0
ACT	Thr	0.645	1.5	1	1.28	1.655	1.739	1.872	1.077	0.5	2	0	1.714	1.333	1.333	1.043	0.211	0	1.455	1	0.857	1.132	0.571	1.867	1	0.571	0.909	1.362	1.135	0.571	0.941	0	1.1	1.568	0.923	0.889	1.455	1.5	0.923	0.828	0	1.391	0.533	0.857	1.778	1	1.333	0	0.571
ACC		1.161	1.3	1	1.44	1.241	1.913	1.532	0.923	1	0.667	1.778	0.686	0	0.667	0.696	0.842	1.143	0.909	0.25	1.143	1.132	1.905	0.8	0.938	0.571	1.455	1.021	1.189	1.029	0.706	0.667	1.3	0.985	1.275	1.222	1.091	1.75	1.846	2.069	0	0.87	0.8	1	0.889	1	0.923	2	1.143
ACA		0.774	0.7	0.75	0.8	0.552	0.348	0.34	0.923	2	1.333	1.333	0.914	1.333	2	1.391	2.316	1.714	1.364	1	1.429	1.283	0.762	0.8	1.375	1.714	0.727	1.277	0.919	0.914	1.647	0.667	0.8	1.146	1.143	0.556	1.091	0.75	0.615	0.966	4	0.87	1.067	1.286	1.333	1.75	1.128	1	1.143
ACG		1.419	0.5	1.25	0.48	0.552	0	0.255	1.077	0.5	0	0.889	0.686	1.333	0	0.87	0.632	1.143	0.273	1.75	0.571	0.453	0.762	0.533	0.688	1.143	0.909	0.34	0.757	1.486	0.706	2.667	0.8	0.302	0.659	1.333	0.364	0	0.615	0.138	0	0.87	1.6	0.857	0	0.25	0.615	1	1.143
GCT	Ala	1.268	1.444	2.5	1.702	1.44	2.061	1.736	1.429	1.241	2.182	0.308	1.417	1.263	1.538	0.778	1.368	1.867	1.079	1.5	1.176	1.366	1.692	0.8	1.362	1.429	1.143	1.154	1.2	1.405	0.615	1.091	1.29	1.544	1.368	1.081	0.308	1.704	1	1.585	1.333	1.143	0.8	1	1.333	1.806	1.704	1.333	1.091
GCC		0.878	1.778	0.25	1.277	1.12	1.576	1.849	0.571	1.379	0.364	1.231	1.167	0.632	0.923	1.444	0.632	2.133	0.825	0.5	0.706	0.78	0.923	0.64	1.362	1.143	1.524	1.615	1.029	1.027	1.385	0.545	1.097	1.123	1.419	1.189	0.308	0.815	1.5	1.66	0.8	0.714	1.44	1.562	1.333	1.161	1.259	1.333	0.364
GCA		1.463	0.556	1.25	0.766	0.8	0.242	0.151	1.238	0.552	0.364	0.615	1.333	1.263	0.923	1.333	1.895	0	1.524	0.875	1.176	1.171	0.923	1.6	0.511	1.429	0.952	0.385	0.857	0.919	0.615	1.091	0.774	0.877	0.826	0.973	1.538	0.889	1.5	0.604	1.867	1.286	0.48	0.875	0.667	0.387	0.519	0	1.455
GCG		0.39	0.222	0	0.255	0.64	0.121	0.264	0.762	0.828	1.091	1.846	0.083	0.842	0.615	0.444	0.105	0	0.571	1.125	0.941	0.683	0.462	0.96	0.766	0	0.381	0.846	0.914	0.649	1.385	1.273	0.839	0.456	0.387	0.757	1.846	0.593	0	0.151	0	0.857	1.28	0.562	0.667	0.645	0.519	1.333	1.091
TAT	Tyr	0.769	0.581	1.2	0.588	0.8	0	0.407	0.588	1	1.5	0.667	0.762	0.8	0.667	0.571	0.857	0.667	1.167	0.857	1.333	0.6	0.833	1.286	1	0.571	1.333	0.4	0.667	1.053	1.273	2	0.552	1	0.462	1.444	0	0.87	0.75	0.556	0.857	1	0.667	1.429	1.333	0.462	0.824	2	1
TAC		1.231	1.419	0.8	1.412	1.2	0	1.593	1.412	1	0.5	1.333	1.238	1.2	1.333	1.429	1.143	1.333	0.833	1.143	0.667	1.4	1.167	0.714	1	1.429	0.667	1.6	1.333	0.947	0.727	0	1.448	1	1.538	0.556	0	1.13	1.25	1.444	1.143	1	1.333	0.571	0.667	1.538	1.176	0	1
CAT	His	1	1	0.667	1.429	0.6	1.053	0.827	0.75	0.706	1	1.556	0.857	1	0	0.923	1	0	1.111	1.429	0.667	0.667	0.75	0.833	0.5	0.667	0.5	1	1	1.222	1.2	1.143	1.059	0.833	0.72	1.125	1.333	2	1.333	1	1.143	1.273	0.667	0.6	1.667	0.75	0.833	2	2
CAC		1	1	1.333	0.571	1.4	0.947	1.173	1.25	1.294	1	0.444	1.143	1	2	1.077	1	2	0.889	0.571	1.333	1.333	1.25	1.167	1.5	1.333	1.5	1	1	0.778	0.8	0.857	0.941	1.167	1.28	0.875	0.667	0	0.667	1	0.857	0.727	1.333	1.4	0.333	1.25	1.167	0	0
CAA	Gln	1.05	0.865	1	0.933	1.143	2	0.533	1.158	1.4	1	0.5	1.067	2	0.571	1.333	0.897	0.667	1.128	0.875	0.4	0.235	0.286	0.909	0.87	0.444	1.111	0.833	1	1.111	1	0.8	0.842	0.889	1.013	0.75	1.333	1.5	1.111	1.067	1	1	0.933	1.077	1.5	0	1.053	2	1
CAG		0.95	1.135	1	1.067	0.857	0	1.467	0.842	0.6	1	1.5	0.933	0	1.429	0.667	1.103	1.333	0.872	1.125	1.6	1.765	1.714	1.091	1.13	1.556	0.889	1.167	1	0.889	1	1.2	1.158	1.111	0.987	1.25	0.667	0.5	0.889	0.933	1	1	1.067	0.923	0.5	2	0.947	0	1
AAT	Asn	1	0.522	0.571	1.158	0.857	0	0.542	0.625	0.933	0.8	1	0.72	0.667	0.889	0.6	1.158	0	0.941	0.889	0.444	1.357	0.778	1	0.732	1.333	0.933	0.645	0.787	0.952	0.889	1	0.765	0.523	0.566	1.059	0	1.032	0.5	0.593	0	0.667	0.4	0.947	1	0.286	0.387	1.6	0.667
AAC		1	1.478	1.429	0.842	1.143	2	1.458	1.375	1.067	1.2	1	1.28	1.333	1.111	1.4	0.842	2	1.059	1.111	1.556	0.643	1.222	1	1.268	0.667	1.067	1.355	1.213	1.048	1.111	1	1.235	1.477	1.434	0.941	2	0.968	1.5	1.407	2	1.333	1.6	1.053	1	1.714	1.613	0.4	1.333
AAA	Lys	0.87	0.545	0.909	0.37	1.6	0.4	0.089	0.963	0.8	1	0.857	0.64	1.167	0.889	0.824	0.8	0.5	0.694	0.933	1	0.878	0.875	0.952	0.333	0.526	1.333	0.194	0.459	1.03	1.467	1.4	0.439	0.356	0.196	1.053	0.8	0.848	1.111	0.214	0.75	0.636	0.421	0.667	1.2	0.2	0.353	1	0.75
AAG		1.13	1.455	1.091	1.63	0.4	1.6	1.911	1.037	1.2	1	1.143	1.36	0.833	1.111	1.176	1.2	1.5	1.306	1.067	1	1.122	1.125	1.048	1.667	1.474	0.667	1.806	1.541	0.97	0.533	0.6	1.561	1.644	1.804	0.947	1.2	1.152	0.889	1.786	1.25	1.364	1.579	1.333	0.8	1.8	1.647	1	1.25
GAT	Asp	0.939	0.933	0.909	1	1.065	0.381	1	1.538	0.833	1.2	0.667	1.081	0.6	1	0.786	1.1	1	1.091	1.429	0.526	0.706	1	1.067	0.889	1.143	0.905	0.872	1.179	1.122	0.64	1.111	0.895	0.857	1.011	0.897	1.091	0.846	1.043	1.103	2	1.158	1.556	1.222	0.75	0.857	1.161	1.2	1
GAC		1.061	1.067	1.091	1	0.935	1.619	1	0.462	1.167	0.8	1.333	0.919	1.4	1	1.214	0.9	1	0.909	0.571	1.474	1.294	1	0.933	1.111	0.857	1.095	1.128	0.821	0.878	1.36	0.889	1.105	1.143	0.989	1.103	0.909	1.154	0.957	0.897	0	0.842	0.444	0.778	1.25	1.143	0.839	0.8	1
GAA	Glu	1.158	0.879	1.294	1.273	1.061	0.714	0.344	0.917	0.909	0.667	2	0.914	0.933	0.8	0.824	1.167	1.091	1.378	0.462	0.783	1	1.222	0.818	1.077	0.75	0.923	0.842	1.075	0.857	0.8	1	0.747	0.388	0.893	0.952	1.2	0.889	1	0.552	0.5	0.842	0.6	0.56	1	0.615	0.647	1	1.2
GAG		0.842	1.121	0.706	0.727	0.939	1.286	1.656	1.083	1.091	1.333	0	1.086	1.067	1.2	1.176	0.833	0.909	0.622	1.538	1.217	1	0.778	1.182	0.923	1.25	1.077	1.158	0.925	1.143	1.2	1	1.253	1.612	1.107	1.048	0.8	1.111	1	1.448	1.5	1.158	1.4	1.44	1	1.385	1.353	1	0.8
TGT	Cys	0.571	1.2	1.333	2	1.143	0.333	0.714	1	0.667	0	0.667	0.667	1	0	1	1	0	1.143	1.091	0.667	1	1	1.111	0.571	0	0.333	0.333	0.833	0.8	1.2	0.667	0.154	0.867	0.609	0.5	0	1.667	1.143	0.667	0.571	1	0	1.333	0.667	0.667	1.333	1	2
TGC		1.429	0.8	0.667	0	0.857	1.667	1.286	1	1.333	2	1.333	1.333	1	2	1	1	2	0.857	0.909	1.333	1	1	0.889	1.429	2	1.667	1.667	1.167	1.2	0.8	1.333	1.846	1.133	1.391	1.5	2	0.333	0.857	1.333	1.429	1	2	0.667	1.333	1.333	0.667	1	0
CGT	Arg	0.878	0.824	1.636	1.714	1.2	0	1.714	1.263	2.069	0.857	0.545	2.182	1	0	0	1	1.2	0.909	1.071	0.667	1.2	1.2	1.034	1.714	0	1.364	1.5	0.917	1.05	0.818	0.923	1.143	0.5	0.835	0.429	0.333	1.875	0.24	1.636	2	0.4	2.286	0.429	1	1.286	1.588	0	2.4
CGC		0.878	0.941	0.545	1.286	1.2	0	1.286	1.263	0.621	0	1.636	0.818	1.333	3	1.059	1.25	2.4	0.909	1.5	2.333	1.2	0.3	1.241	2.571	0	1.091	0.857	1.5	1.5	1.091	1.385	1.524	1.5	1.443	0	1.333	1.5	1.2	1.091	2	2.4	0.857	1.5	0.667	2.571	1.235	0	1.2
CGA		1.61	1.765	1.636	0.857	0.8	0	0.857	0.316	0.621	1.714	0	0.818	1.333	0	1.059	1.5	0.6	2.182	0.214	0	1.2	1.5	1.862	0.857	2.4	2.182	1.5	1.833	1.2	1.091	0.923	1.143	1	1.975	1.714	1.333	1.5	1.68	1.636	0	0.8	0.571	0.857	2	1.714	2.118	2.571	1.2
CGG		1.171	1.176	1.091	0.429	1.2	0	0	0	0.621	0.857	1.636	0.818	0.333	0	0.353	0.75	1.2	0.727	1.286	0.333	2.4	0.6	0	0.214	0.6	0.273	0.214	0.417	0.45	0.273	1.385	0.571	0.25	0.456	1.714	0	0	1.2	0.545	2	0	0.857	1.071	1.667	0.429	0.176	0	0
AGA		1.171	1.059	1.091	1.286	1.2	0	1.071	1.895	0.828	1.714	0.545	0.273	1	0	1.765	0.75	0.6	0.727	1.071	1.333	0	2.1	1.241	0.214	1.2	0.545	0.643	0.5	1.05	2.727	0.923	1.333	2.25	0.987	0.857	1.667	0.75	0.72	1.091	0	0.8	1.143	1.071	0.333	0	0.529	1.714	1.2
AGG		0.293	0.235	0	0.429	0.4	6	1.071	1.263	1.241	0.857	1.636	1.091	1	3	1.765	0.75	0	0.545	0.857	1.333	0	0.3	0.621	0.429	1.8	0.545	1.286	0.833	0.75	0	0.462	0.286	0.5	0.304	1.286	1.333	0.375	0.96	0	0	1.6	0.286	1.071	0.333	0	0.353	1.714	0
GGT	Gly	0.824	1.034	1.091	1.5	1.185	1.067	1.412	1.053	1.111	2	0.5	0.929	1.75	1.333	0.69	0.933	1	1.362	1.714	0.48	0.97	0.48	1.111	1.26	0.4	0.333	1.407	1.018	1.105	0.571	0.923	1.169	1.653	1.471	0.737	0	1.268	1.455	2.08	1.2	1.655	1.167	1.176	0.8	0.75	1.619	0.364	2
GGC		0.824	1.793	0.909	1.125	1.037	1.867	1.588	1.053	1.333	0	3	1.714	1.25	0.444	1.517	0.8	2.5	1.106	1.429	1.12	1.939	1.92	0.889	1.26	2	1.667	1.111	1.745	1.211	1.714	0.923	1.6	1.04	1.294	1.474	0.667	1.171	0.727	1.04	1.2	0.69	0.833	1.333	1.2	1.5	0.857	1.091	1
GGA		1.294	0.828	0.545	0.75	1.037	1.067	0.941	1.474	1.556	1	0.5	1	0.75	1.333	1.379	1.067	0.5	1.191	0.857	1.12	0.848	1.44	1.333	1.315	1.6	1.5	1.333	0.8	1.053	1.333	1.231	1.046	0.987	0.765	1.053	2.667	1.366	0.727	0.8	0.8	0.828	0.833	0.941	1.6	1.25	1.333	2.182	0.5
GGG		1.059	0.345	1.455	0.625	0.741	0	0.059	0.421	0	1	0	0.357	0.25	0.889	0.414	1.2	0	0.34	0	1.28	0.242	0.16	0.667	0.164	0	0.5	0.148	0.436	0.632	0.381	0.923	0.185	0.32	0.471	0.737	0.667	0.195	1.091	0.08	0.8	0.828	1.167	0.549	0.4	0.5	0.19	0.364	0.5
Supplementary Data 5. The RSCU values of Sclerotinia sclerotiorum genes
CODONS	Amino acids	sscle_05g046850_	sscle_06g049310	sscle_11g081980	sscle_12g089390	sscle_13g093370	sscle_14g098410	sscle_15g102880	sscle_01g004160	sscle_01g004950	sscle_01g009390	sscle_02g013780	sscle_05g046570	sscle_06g052010	sscle_06g055050	sscle_07g057370	sscle_10g076190	sscle_10g077390	sscle_10g079380	sscle_14g097480	sscle_01g010760	sscle_02g017150	sscle_03g030240	sscle_04g034240	sscle_04g035810	sscle_05g047230	sscle_09g070910	sscle_09g073990	sscle_10g079870	sscle_12g088200	sscle_01g010220	sscle_02g020110	sscle_03g024070	sscle_03g026450	sscle_03g027640	sscle_05g042820	sscle_05g044610	sscle_06g051430	sscle_08g064180	sscle_11g085990	sscle_12g090250	sscle_14g098010	sscle_15g103580	sscle_01g006320	sscle_01g008660	sscle_02g016970	sscle_03g028090	sscle_06g048820	sscle_06g051060
TTT	Phe	0	1.25	1.556	1	1	0	0	0.8	0.75	1.667	0.5	0.667	1	0.4	2	0	0	1.333	2	0	1	0.6	1	1	0.667	0.667	0.333	0	1	1	0	0.333	1.6	1	0	1.2	2	0	0.5	0.333	0	0	1.333	1.6	0	1	0	1.2
TTC		2	0.75	0.444	1	1	2	2	1.2	1.25	0.333	1.5	1.333	1	1.6	0	2	0	0.667	0	2	1	1.4	1	1	1.333	1.333	1.667	2	1	1	2	1.667	0.4	1	2	0.8	0	2	1.5	1.667	2	2	0.667	0.4	2	1	2	0.8
TTA	Leu	1.333	2	1.091	1.5	0	0.6	0.857	0.857	2.4	0	0	0.923	1.8	1	2	1.5	1.714	0.667	0.857	0	0	1.5	0.6	0	0.5	0.462	0	1.333	1.2	0	1.714	0	2	0	0.667	0	1.333	0.667	4	0.6	0	0	1	1.5	0	0	0.667	0
TTG		2	1	2.182	1.5	1.714	1.2	0.857	2.571	1.2	2.571	2.571	1.846	0.6	2	0.667	1.5	0	2	0	2	1	1	1.8	2.4	1.5	0.462	0	2.333	1.2	3.6	0.857	0.545	2.667	4.5	0.667	2.25	2.667	0.667	1.333	2.4	2.25	1.5	3	0.75	1.125	1	2.667	0
CTT		1.333	2	0.545	2	1.714	1.8	0.857	1.714	2.4	1.714	0	1.846	1.8	1	1.333	1.5	0.857	2	1.714	2	2	2.5	0	0	0.5	2.769	1	0.333	0	0	0.857	2.727	0.667	1.5	2.667	0.75	0.667	0.667	0	1.2	0.75	0	0	0.75	0.75	0	0	3.5
CTC		0	1	0	0.5	0.857	0.6	2.571	0.857	0	1.714	2.571	0	1.2	1	1.333	0	0.857	0	1.714	2	3	0.5	1.2	1.2	1	0.923	2	0.333	0	1.2	1.714	2.727	0	0	1.333	1.5	0	4	0.667	1.2	3	3.75	0	2.25	3	2	0.667	0.5
CTA		0	0	1.091	0	0.857	1.8	0.857	0	0	0	0	0.923	0	1	0.667	1.5	1.714	0	1.714	0	0	0	0.6	0	1.5	0.923	2	0.333	3.6	1.2	0	0	0.667	0	0	0	0.667	0	0	0	0	0	1	0.75	0.75	0	1.333	2
CTG		1.333	0	1.091	0.5	0.857	0	0	0	0	0	0.857	0.462	0.6	0	0	0	0.857	1.333	0	0	0	0.5	1.8	2.4	1	0.462	1	1.333	0	0	0.857	0	0	0	0.667	1.5	0.667	0	0	0.6	0	0.75	1	0	0.375	3	0.667	0
ATT	Ile	0.5	2	0.6	0.9	0.75	0.5	0	1	0.5	1.2	1	0.5	0	1.5	1.5	1.286	3	1.333	0.923	0	0.75	2.25	1.2	1.5	1.5	1.2	0.6	2.5	3	1.5	0.6	0	0	1.5	1.875	0	1	2	3	0.75	1.286	0.429	1.2	2	1.714	0.6	3	1.091
ATC		1.5	1	0	0.9	1.5	1	0	2	1.5	0.6	2	1.5	0	0.75	0.5	0.857	0	1.667	0.462	3	1.5	0	1.2	1.5	0.75	0.6	2.4	0	0	0.75	2.4	1	0	1.5	0.375	1.5	0.5	0	0	0.75	1.714	2.143	1.8	0.5	0.857	0.6	0	1.364
ATA		1	0	2.4	1.2	0.75	1.5	3	0	1	1.2	0	1	0	0.75	1	0.857	0	0	1.615	0	0.75	0.75	0.6	0	0.75	1.2	0	0.5	0	0.75	0	2	3	0	0.75	1.5	1.5	1	0	1.5	0	0.429	0	0.5	0.429	1.8	0	0.545
GTT	Val	0.8	2.4	1.143	2.4	2	1.778	2	1.231	1.714	2.5	0	1.714	1.333	1.333	1.714	0.571	1.333	0.5	1.333	2.667	2.4	2	0.571	2.286	0.889	2	0.8	0	2.4	1.143	0	1.667	0	0	0.571	0.8	3	1.333	2.667	0.444	1.143	2.286	1.6	0.8	2	1	0.5	1.5
GTC		1.6	0	1.143	0.8	1	0.444	1	0.615	1.714	0	2	1.714	1.333	1.333	0.571	0.571	1.333	1.5	0	1.333	1.6	0	1.714	0.571	1.778	0	3.2	0.5	0.8	0.571	0	1.667	1	1.333	1.143	0.8	0	1.333	0.667	1.778	2.857	1.714	0	1.6	2	2	1.5	1
GTA		0	0.4	1.714	0.8	0	1.333	1	0.615	0	0.5	2	0	0	0	1.143	1.143	1.333	1	0	0	0	1.5	0.571	0	0.444	2	0	3	0.8	1.143	0	0.333	0	2.667	1.714	0	1	1.333	0	0.444	0	0	0.8	0.8	0	0	1	0.5
GTG		1.6	1.2	0	0	1	0.444	0	1.538	0.571	1	0	0.571	1.333	1.333	0.571	1.714	0	1	2.667	0	0	0.5	1.143	1.143	0.889	0	0	0.5	0	1.143	0	0.333	3	0	0.571	2.4	0	0	0.667	1.333	0	0	1.6	0.8	0	1	1	1
TCT	Ser	1.5	2	0	1.5	2	0	0	0.667	2.5	1.2	2.4	0.545	2.571	0.6	1.5	0.75	0	0.6	0.667	6	1.714	0	2	1	1	0.706	0.857	0.75	2	0.6	0.947	1	1	0.5	1.2	1.8	0	0	2	0.857	3	0	1.2	1.333	3	1.5	3	1.714
TCC		1.5	1	0	0	0	0	0	0.667	0.5	1.2	2.4	1.091	2.143	0.6	0	0.75	0.4	1.2	0.667	0	0.857	3	0	3	1	1.059	1.714	0.75	0.667	1.2	1.895	1.5	0	1.5	1.2	1.8	0	3	2	0.857	3	3	1.2	0.667	1.5	0	1.5	1.714
TCA		0.75	0	3	0	0	1.5	1.5	0.667	1	0	1.2	0.545	0	1.2	1.5	0.75	2.8	1.8	1.333	0	2.143	0	0	1	1	1.059	0	0	1.333	1.8	0.947	1	1	1	1.2	1.2	0	2	0	0	0	0	1.2	0	0	1.5	0	0.857
TCG		0.75	3	1	1.5	2	1.5	0	0.667	0.5	1.2	0	2.182	0.857	0.6	1.5	0	0	0.6	1.333	0	0.429	3	1	0	1	0.706	0	2.25	1	0.6	0.632	0.5	0	0.5	0	1.2	0	0	0	1.714	0	3	0	1.333	0	0	0	0.857
AGT		0	0	2	0	2	1.5	0	2	0	1.2	0	1.636	0.429	3	0	2.25	2.4	1.8	2	0	0	0	2	1	1	1.765	0.857	1.5	1	1.2	1.263	1	3	1.5	1.2	0	4	0	0	1.714	0	0	0	2	1.5	3	0	0
AGC		1.5	0	0	3	0	1.5	4.5	1.333	1.5	1.2	0	0	0	0	1.5	1.5	0.4	0	0	0	0.857	0	1	0	1	0.706	2.571	0.75	0	0.6	0.316	1	1	1	1.2	0	2	1	2	0.857	0	0	2.4	0.667	0	0	1.5	0.857
CCT	Pro	1.091	2.667	1	0.8	1.333	0	0	0.8	0.444	0	0	0.8	3.111	1.714	1	0	1.333	1	1.333	1.333	2.182	2.4	0	0.667	0	1.6	0.571	0.8	0.667	1	1.333	2.667	0.8	1.5	2	1.143	0	0	1.333	2	0	0	1	2.4	0	0.571	1.6	1.333
CCC		1.455	1.333	1	0	0	0.8	0	1.6	1.778	0	2	0.8	0.889	0.571	2	2.667	0	0	0	1.333	1.455	0	0	0	1.333	0	1.714	0.8	0	2	0	0	2.4	2	1	1.714	0	2	0.667	2	0	0	0	0	0	0.571	0.8	1.333
CCA		1.091	0	1	3.2	2.667	3.2	0	1.6	1.778	0	2	1.6	0	1.429	0	0	1.333	3	0	1.333	0.364	1.6	2.667	2	2.667	2.4	1.714	1.6	2.667	1	2.667	1.333	0	0	0	1.143	0	2	1.333	0	4	4	2	1.6	3.2	1.143	0.8	1.333
CCG		0.364	0	1	0	0	0	0	0	0	4	0	0.8	0	0.286	1	1.333	1.333	0	2.667	0	0	0	1.333	1.333	0	0	0	0.8	0.667	0	0	0	0.8	0.5	1	0	0	0	0.667	0	0	0	1	0	0.8	1.714	0.8	0
ACT	Thr	0.667	0	1.714	0.8	0.571	1	0	0.571	1	0	0	2.857	3.333	0.8	2.857	2.286	1.333	0	1	4	1	0.8	0.571	0.444	1.6	0.8	0.8	0	4	1.333	0.615	1.778	1.6	1.333	2.667	1.231	1.6	1.333	2.4	0	1.333	1.778	1.333	0.571	2	0.727	1	1.333
ACC		0	0	1.714	0.8	0.571	1.5	0	1.714	1	0	3.333	0	0	0	0.571	0.571	0	1.333	1	0	1.5	2.4	0.571	1.333	0.8	0	2	0	0	0.667	1.538	0.444	0.8	0.889	0	0.923	0	1.333	0.8	2	2.667	1.333	0.667	0	1.333	0.727	1	2
ACA		1.333	1.333	0	0.8	0.571	1	3	1.714	1.5	0	0.667	0	0	3.2	0	1.143	0	2.667	0	0	1.5	0.8	2.857	2.222	1.6	3.2	0.8	2	0	1.333	0.923	1.778	0.8	1.778	1.333	1.231	2.4	0.667	0.8	0	0	0.444	0.667	2.286	0	1.818	2	0.667
ACG		2	2.667	0.571	1.6	2.286	0.5	1	0	0.5	4	0	1.143	0.667	0	0.571	0	2.667	0	2	0	0	0	0	0	0	0	0.4	2	0	0.667	0.923	0	0.8	0	0	0.615	0	0.667	0	2	0	0.444	1.333	1.143	0.667	0.727	0	0
GCT	Ala	0.571	1.333	2	1.333	1.143	0.727	1	2.286	1	2.667	1.091	2	1.5	1	1.714	1.5	0.5	1.5	3.111	1.667	4	0.727	1.2	1.2	1.2	2.286	1.143	2	1.333	0	0	2	1.333	1.333	0.571	1.2	1.2	1.5	0	2	2.857	1.714	1.714	0.5	0.923	2	0.333	1.2
GCC		1.143	0.444	0.667	0.889	0.286	0.364	1.5	0.571	1	0	1.455	1	0.5	0	1.714	0	0.5	1	0	2	0	2.182	0.4	0.4	2	0	2.857	0	0.889	0	1	0.5	0.889	0.444	0.571	1.2	0	0.5	0.444	0	1.143	1.143	0	1.5	0.615	0	1.333	1.2
GCA		1.714	0.889	1	0.889	1.429	2.545	1	1.143	2	0	1.455	0	0	3	0.571	1.5	1.5	1	0	0.333	0	0.727	2.4	1.6	0	1.714	0	1.5	0.444	2	3	1.5	1.778	0.889	2.286	0.8	2	2	2.667	1	0	1.143	1.714	1	1.846	2	1.333	1.2
GCG		0.571	1.333	0.333	0.889	1.143	0.364	0.5	0	0	1.333	0	1	2	0	0	1	1.5	0.5	0.889	0	0	0.364	0	0.8	0.8	0	0	0.5	1.333	2	0	0	0	1.333	0.571	0.8	0.8	0	0.889	1	0	0	0.571	1	0.615	0	1	0.4
TAT	Tyr	1	0.667	0	2	0.857	1	2	0.5	0.4	2	2	0.8	2	0	1.2	0	1.333	0	1.6	1.5	0.5	0	0.857	1.143	0.5	1	0	2	1	1	0	1	0.857	1	1.2	1.5	0	0.333	1	0.667	1	0	0.667	0	1.333	1	0.8	0.8
TAC		1	1.333	0	0	1.143	1	0	1.5	1.6	0	0	1.2	0	0	0.8	2	0.667	2	0.4	0.5	1.5	2	1.143	0.857	1.5	1	2	0	1	1	2	1	1.143	1	0.8	0.5	2	1.667	1	1.333	1	2	1.333	2	0.667	1	1.2	1.2
CAT	His	1.333	2	0	0	0	2	0	2	2	2	0	1	0	0	1.333	0	2	0.5	2	0	1.143	0	0	2	0	1.2	2	2	1	1	1	1	2	0.286	1	2	2	1	2	0	1	1	0	2	0	1.333	1	0
CAC		0.667	0	2	0	0	0	0	0	0	0	2	1	0	2	0.667	0	0	1.5	0	0	0.857	2	0	0	2	0.8	0	0	1	1	1	1	0	1.714	1	0	0	1	0	2	1	1	0	0	0	0.667	1	0
CAA	Gln	1	0.667	1	1.667	0	2	1.6	2	1.6	1.2	1.333	1	1.667	1.2	2	1.333	2	0	2	2	1	1.333	2	2	0	1.75	1.429	2	1.333	1.6	1	1.2	0.8	1.333	0.8	1	2	2	1.6	1	2	2	1	2	1.5	0.667	2	0
CAG		1	1.333	1	0.333	2	0	0.4	0	0.4	0.8	0.667	1	0.333	0.8	0	0.667	0	0	0	0	1	0.667	0	0	2	0.25	0.571	0	0.667	0.4	1	0.8	1.2	0.667	1.2	1	0	0	0.4	1	0	0	1	0	0.5	1.333	0	0
AAT	Asn	1.667	1.6	0	0.667	0.923	1.5	1.333	2	0	2	1	0.8	1	0.667	1.6	0	1	1.5	2	0.857	0	0	1	1.429	2	2	0	0.8	1	0.4	1	1.6	1.333	0.8	1.333	1	1.6	0	2	1.333	0	0	1	1.333	1	2	1.5	0.8
AAC		0.333	0.4	2	1.333	1.077	0.5	0.667	0	2	0	1	1.2	1	1.333	0.4	0	1	0.5	0	1.143	2	0	1	0.571	0	0	2	1.2	1	1.6	1	0.4	0.667	1.2	0.667	1	0.4	2	0	0.667	2	2	1	0.667	1	0	0.5	1.2
AAA	Lys	1.333	0.667	1	0.667	1.5	1.111	1.286	0.75	2	1	1	0	1.2	0.25	1.429	1.75	0.471	0.8	1.273	0	1.5	1	1.2	1	1.143	1.333	0.857	0.5	0.8	0.727	1	1.5	1.333	1	1.5	2	0.857	0.889	0.364	1	0.182	0	1.143	1	0	0.923	0.222	1.333
AAG		0.667	1.333	1	1.333	0.5	0.889	0.714	1.25	0	1	1	2	0.8	1.75	0.571	0.25	1.529	1.2	0.727	2	0.5	1	0.8	1	0.857	0.667	1.143	1.5	1.2	1.273	1	0.5	0.667	1	0.5	0	1.143	1.111	1.636	1	1.818	2	0.857	1	2	1.077	1.778	0.667
GAT	Asp	1.6	2	2	1.667	1.333	2	1.556	2	1	2	1	1	1	1.143	1.714	1.2	1.429	1	1.5	2	0.4	1.143	0.8	1	1.25	1.333	0.25	0	1.5	1	2	2	1.667	1.333	1.556	1.2	1.5	0.444	2	1.5	1.333	0	1.778	1.5	0	1	2	1.5
GAC		0.4	0	0	0.333	0.667	0	0.444	0	1	0	1	1	1	0.857	0.286	0.8	0.571	1	0.5	0	1.6	0.857	1.2	1	0.75	0.667	1.75	2	0.5	1	0	0	0.333	0.667	0.444	0.8	0.5	1.556	0	0.5	0.667	2	0.222	0.5	0	1	0	0.5
GAA	Glu	1	1.143	1	1.333	1.333	0.857	1.333	0.75	1.333	0.375	0.667	1.818	1.4	0.667	1.667	1.333	0.889	1	1	0.875	1.5	2	0.727	0	1.333	1.2	1.25	0.889	1.556	1	1	1.6	0.75	1.2	1.5	2	1.2	2	1	0.667	1	0.5	1.2	0.8	2	1.5	1	0
GAG		1	0.857	1	0.667	0.667	1.143	0.667	1.25	0.667	1.625	1.333	0.182	0.6	1.333	0.333	0.667	1.111	1	1	1.125	0.5	0	1.273	2	0.667	0.8	0.75	1.111	0.444	1	1	0.4	1.25	0.8	0.5	0	0.8	0	1	1.333	1	1.5	0.8	1.2	0	0.5	1	2
TGT	Cys	1	0	0	0	0	1.333	0	0	0.667	2	0	0	2	0	1	2	2	1	2	0	0.8	0	0.667	2	2	0	0	0	0	2	0	0	0	2	2	1	0	0.333	2	0.667	0	0	0	2	0	2	0	2
TGC		1	0	0	0	2	0.667	0	0	1.333	0	0	2	0	0	1	0	0	1	0	0	1.2	0	1.333	0	0	2	0	2	2	0	0	0	0	0	0	1	0	1.667	0	1.333	0	0	2	0	0	0	2	0
CGT	Arg	3	0.545	1	1.333	2.4	0	0.462	0	4	0	1	1.2	3	0.857	3.6	0	0	3	0	3.75	0	0	2	0	0	0.75	0	2.4	0	0.6	0	0	1.5	1.2	1.714	1.5	1.2	0	0.857	0	3.857	3	0.8	1.333	1	0	0	1.2
CGC		1.5	0.545	0	1.333	0	0	0	0	0	0	2.5	0	0	0.857	2.4	1	1.5	1.5	0	0.75	0	0	2	0	0	1.5	0	0	0	1.8	0	2	0	1.2	0	1.5	0	0	0	0	0.857	1.714	0	2	2	0	0	0
CGA		0	1.091	1	2	0	0	1.385	0	0	1.714	1	1.2	0	3.429	0	1	2.25	0	3.429	0	3	0	0	0	2	2.25	4	0	2.667	1.8	0	2	0	0	1.714	1.5	0.6	0	1.714	0	0	0	1.2	0	0	1.714	2.4	1.2
CGG		0	0.545	1	0.667	1.2	0	0.923	0	1	0	0	0	0	0	0	0	0	0	0.857	0	0	1.2	0	0	2	0	0	0	0	0.6	0	0	0	1.2	0	1.5	0	0	0	3	0	0	0.8	0.667	0	1.714	0	1.2
AGA		0	1.636	1	0.667	2.4	6	2.769	0	1	0.857	1	3.6	3	0.857	0	1	1.5	0	1.714	1.5	0	3.6	2	0	2	1.5	2	2.4	1.333	1.2	4	2	2.25	1.2	2.571	0	1.8	6	2.571	0	1.286	1.286	2.8	1.333	2	2.571	1.2	2.4
AGG		1.5	1.636	2	0	0	0	0.462	0	0	3.429	0.5	0	0	0	0	3	0.75	1.5	0	0	3	1.2	0	0	0	0	0	1.2	2	0	2	0	2.25	1.2	0	0	2.4	0	0.857	3	0	0	0.4	0.667	1	0	2.4	0
GGT	Gly	1.143	0.8	3	0	0.667	1	0.667	0.8	3	1.333	0.571	1	2.857	1.143	0.571	2.667	1.6	1.778	1.6	1.714	1	0.364	2.667	1	2.4	0	0.8	0	1	0	1.333	1.333	0.667	0.444	1	0	0	2	2.4	1.333	2.824	2.588	0.667	1.143	1.5	1.455	1.5	1.333
GGC		1.143	0	0	1.333	0.667	1	2	0	1	0.444	2.857	0	0.571	0.571	1.143	0.667	0.4	0.889	0	1.143	1	1.091	0	1	0.8	0	0.8	0	1	0.8	1.333	0	0	0	1.5	2	0.571	0.8	0	2	0.235	0.471	0	1.143	1	0	0.5	0.667
GGA		1.143	1.6	0	1.333	1.333	1	0.667	1.6	0	0.889	0.571	1	0	0.571	1.714	0.667	1.6	0.444	1.6	1.143	2	1.818	1.333	2	0.8	4	2.4	4	2	2.4	0.667	2.667	1.333	2.222	1	2	2.857	1.2	0.8	0	0.941	0.941	2.667	0.571	1.25	1.818	1	1.333
GGG		0.571	1.6	1	1.333	1.333	1	0.667	1.6	0	1.333	0	2	0.571	1.714	0.571	0	0.4	0.889	0.8	0	0	0.727	0	0	0	0	0	0	0	0.8	0.667	0	2	1.333	0.5	0	0.571	0	0.8	0.667	0	0	0.667	1.143	0.25	0.727	1	0.667
Supplementary Data 5. The RSCU values of Rhizoctonia solani genes
CODONS	Amino acids	CEL53084.1	CEL58852.1	CEL57382.1	CEL54320.1	CEL57605.1	CEL52068.1	CEL63260.1	CEL63255.1	CEL63399.1	CEL54575.1	CEL62295.1	CEL59406.1	CEL62001.1	CEL63568.1	CEL58687.1	CEL53445.1	CEL62349.1	CEL58917.1	CEL52829.1	CEL54616.1	CEL64031.1	CEL53168.1	CEL54517.1	CEL62120.1	CEL54045.1	CEL62264.1	CEL63995.1	CEL55561.1	CEL57497.1	CEL61932.1	CEL61743.1	CEL55861.1	CEL62330.1	CEL54443.1	CEL54689.1	CEL59435.1	CEL61083.1	CEL59334.1	CEL54463.1	CEL63979.1	CEL59000.1	CEL61531.1	CEL52316.1	CEL61474.1	CEL55147.1	CEL62568.1	CEL54247.1	CEL63929.1
TTT	Phe	2	1	1.429	0.5	0.8	1.333	2	1.556	2	1.333	0	0	1	0	2	0	0.75	0.5	0.667	0	0	2	1	0	0.667	0	0	1.333	1.333	0.667	1	1.333	1	0	1.2	1	1.333	2	2	1.2	1.5	0	0	0.667	0	0	0	0.667
TTC		0	1	0.571	1.5	1.2	0.667	0	0.444	0	0.667	2	0	1	2	0	2	1.25	1.5	1.333	2	2	0	1	2	1.333	2	2	0.667	0.667	1.333	1	0.667	1	2	0.8	1	0.667	0	0	0.8	0.5	0	2	1.333	2	2	2	1.333
TTA	Leu	0	0	0	0	2	0.545	1.2	0	0	0.75	0.857	0	1.333	0.6	1	0.75	0	0	1.333	1.333	1.333	0.667	0	1.333	0.75	0.667	0.75	2	0.5	0	1.091	0	0	1.2	0	0.667	0	0	0	0	0	0.5	1	0.429	0.75	0	0	0
TTG		0.857	1.333	1.2	0.6	0.667	2.182	2.4	0.5	0	1.5	0	0	0	0.6	0	0	0.462	0.6	0.667	0	0	0.667	1.2	0	1.5	0	0.75	0	2.5	0.545	1.091	0	0	0.6	0	0.667	0	1.091	1.2	0.75	0.857	1	2	1.714	2.25	0.667	2	2.571
CTT		3.429	2	1.2	1.2	0.667	1.091	1.2	2.5	3	0.75	0.857	4	0.667	0.6	1	2.25	1.385	1.2	2	2	2	2	0.8	2	1.5	2	2.25	4	1	1.636	0.545	2	1	0	1.5	2.667	0	0.545	2.4	1.5	0	2	1	0.429	0.75	1.333	0.667	0.857
CTC		0	1.333	1.8	3	0.667	0.545	1.2	1.5	0	2.25	1.714	2	1.333	2.4	1	1.5	1.846	1.2	1.333	0.667	1.333	0.667	2.4	0.667	0.75	1.333	0.75	0	0	2.182	2.727	0	2	1.8	2.25	1.333	2	3.818	1.2	3	1.714	1	2	1.714	0.75	4	2	2.571
CTA		1.714	0.667	1.2	0.6	1.333	0.545	0	1	3	0.75	0	0	2	0.6	1	0.75	0.923	1.8	0.667	0.667	0.667	1.333	0.8	1.333	0	0.667	0.75	0	0	0.545	0	2	2	1.2	1.5	0	0	0	0.6	0	0	1.5	0	0.429	0.75	0	0.667	0
CTG		0	0.667	0.6	0.6	0.667	1.091	0	0.5	0	0	2.571	0	0.667	1.2	2	0.75	1.385	1.2	0	1.333	0.667	0.667	0.8	0.667	1.5	1.333	0.75	0	2	1.091	0.545	2	1	1.2	0.75	0.667	4	0.545	0.6	0.75	3.429	0	0	1.286	0.75	0	0.667	0
ATT	Ile	0	1.5	0.5	1.125	0.75	0.6	1	0.75	0	0.667	0	1.5	0.75	1.5	1.5	0.5	1.5	0	2	1.2	0	0.6	1.8	0.6	1.5	0.6	0.75	0.857	1.125	1	2	0.75	0.6	1	1	0	1.5	0	0	1	2.1	1.5	1.5	0.75	0.5	1.875	1.5	0
ATC		2.4	0	0.5	1.125	0.75	0.6	1	1.5	1	1.333	3	1.5	1.5	1	0.75	1.5	0.75	3	0	1.8	3	1.8	1.2	1.8	1.5	1.8	2.25	1.286	1.125	2	0	2.25	0.6	1	1.5	1.5	1.5	3	2	2	0.3	1.5	1.5	1.5	1	1.125	1.5	1
ATA		0.6	1.5	2	0.75	1.5	1.8	1	0.75	2	1	0	0	0.75	0.5	0.75	1	0.75	0	1	0	0	0.6	0	0.6	0	0.6	0	0.857	0.75	0	1	0	1.8	1	0.5	1.5	0	0	1	0	0.6	0	0	0.75	1.5	0	0	2
GTT	Val	0.889	1.091	1.778	0	0.444	0	1.6	1.5	1.333	2	2.667	1.714	0.8	1.333	3	0.8	4	1.6	1	0.8	0.667	1.6	0	0	4	0.8	0	0	1.818	1.778	0.571	1.143	0.727	0.667	1.143	2	0.571	1.143	0	0.286	1.333	0.8	0.889	0.8	0	0.571	2.286	0
GTC		0.889	0.364	1.333	2.4	1.778	2.4	1.2	1.5	1.333	0	1.333	1.143	1.6	0	0	1.6	0	0	1	1.6	0.667	0	2.286	1.333	0	1.6	1.714	2	1.091	0.889	1.714	1.714	1.091	2.667	1.143	1	1.714	2.286	2.4	2.286	2	1.6	2.222	2	0	2.286	1.143	2
GTA		0.889	0.727	0.889	1.6	1.333	0.8	1.2	0.5	0	2	0	1.143	0.8	2.667	0	0.8	0	1.6	0	1.6	0.667	1.6	1.714	1.333	0	0.8	1.714	0.667	0.364	0.889	0.571	0.571	1.455	0.667	0	1	1.143	0.571	0.8	0.857	0.667	1.6	0.444	0.4	0	1.143	0.571	2
GTG		1.333	1.818	0	0	0.444	0.8	0	0.5	1.333	0	0	0	0.8	0	1	0.8	0	0.8	2	0	2	0.8	0	1.333	0	0.8	0.571	1.333	0.727	0.444	1.143	0.571	0.727	0	1.714	0	0.571	0	0.8	0.571	0	0	0.444	0.8	4	0	0	0
TCT	Ser	0.923	1.5	0	0.667	2.4	1.714	3	1.2	1.2	1	1.333	3	0.429	0.5	0.857	1.5	0.5	1.5	1.714	1.5	0	0	1.714	0	0.462	0	0	1	2.4	2.4	2.182	4.5	1.333	1	0.75	1.385	0	1.714	0	1.385	0.667	1.5	0	2	0.857	3	4.5	1.714
TCC		2.308	0.75	2	1.333	0	0.857	0	0	0	2.333	3.333	1	0.857	1	0.857	1.5	1.5	1.5	0.857	1.5	4.5	3	1.286	4.5	1.385	3	3	2	1.2	0.6	1.636	0	1.333	1.5	0.75	0.923	1.714	0.857	0	0.923	0	2.25	0	1	0.857	1.5	1.5	0.857
TCA		0.923	0.75	1.5	0	1.2	2.571	0	0	0	0.333	0	0	2.143	2	0.429	3	0.5	1	0.857	3	0	1.5	0.429	1.5	0.462	3	3	1	2.4	0.6	1.091	0	0.667	1	0	1.385	0.857	0	0	0.923	0.667	0	0	1	0	0	0	0
TCG		0	1.5	2	1.333	0.6	0	1.5	3.6	1.2	0.667	0.667	1	0.429	1	1.714	0	1.5	1	0.857	0	1.5	0	1.286	0	1.385	0	0	1.333	0	2.4	0	0.75	1.333	0.5	1.5	0.923	1.714	1.714	2	1.385	1.333	1.5	3	2	0.857	1.5	0	0.857
AGT		1.385	1.5	0.5	0.667	0.6	0.857	1.5	0	1.2	1	0	0	1.286	1	1.286	0	1	0	0.857	0	0	0	0.857	0	0.923	0	0	0.333	0	0	0.545	0	0	0.5	2.25	0.462	0	0	0	0.462	2.667	0	3	0	1.714	0	0	0
AGC		0.462	0	0	2	1.2	0	0	1.2	2.4	0.667	0.667	1	0.857	0.5	0.857	0	1	1	0.857	0	0	1.5	0.429	0	1.385	0	0	0.333	0	0	0.545	0.75	1.333	1.5	0.75	0.923	1.714	1.714	4	0.923	0.667	0.75	0	0	1.714	0	0	2.571
CCT	Pro	1.333	0	0.923	1.6	1.333	0	1.538	1.333	0	1.6	1.714	0	1	0	1.143	1.6	0.8	0.5	1.333	2.4	0	0	1.143	0.8	1	0	0.8	1.714	1.5	1.6	0.667	0	0.444	1	1	1.143	1	1	1	2	2.667	0	4	3	2	0	4	1.333
CCC		1.6	1	1.846	1.6	1.333	4	0.923	0.667	1.143	1.6	0.857	4	0.5	1.333	1.143	0	1.6	1	0.444	0	2.4	0.8	0.571	0.8	1	0.8	0.8	0.571	1	0	1.333	4	1.333	0.333	0.667	0	2.5	3	1.5	2	1.333	3.2	0	0	0	4	0	0.889
CCA		1.067	0	0.308	0	1	0	0.923	1.333	1.714	0.8	1.429	0	2	2	0.571	1.6	0.8	2	1.333	1.6	1.6	3.2	1.714	1.6	1	1.6	1.6	0.571	1	2.4	2	0	0.889	1.667	1.667	1.714	0.5	0	0.5	0	0	0.8	0	0	2	0	0	0.444
CCG		0	3	0.923	0.8	0.333	0	0.615	0.667	1.143	0	0	0	0.5	0.667	1.143	0.8	0.8	0.5	0.889	0	0	0	0.571	0.8	1	1.6	0.8	1.143	0.5	0	0	0	1.333	1	0.667	1.143	0	0	1	0	0	0	0	1	0	0	0	1.333
ACT	Thr	0.667	1.143	0	0	2.286	0	0.571	0	0.615	1.333	1.333	1.333	0	1.2	1	1	0	1.333	0.8	1	1.333	0.8	1.6	2	0.5	1	1.333	0.571	1	1.333	1	2	0	0.889	1	1.143	0	2.286	4	2.667	0.8	1.333	1.6	0	0.889	1.143	3.429	0
ACC		2.667	1.143	0	1	1.714	1.333	0	3	1.231	0	1.333	2.667	0.571	0.4	1.5	1	2.222	2.222	1.6	2	0	2.4	0.8	0	1	2	1.333	1.714	1	0	1	2	1.5	0.889	1	0	1.5	1.714	0	0	2.4	2	2	2	0.889	1.714	0	2.4
ACA		0.667	1.714	0	2	0	1.333	1.143	0	1.231	0	1.333	0	1.143	1.6	1	2	1.333	0	0.8	1	2.667	0.8	1.6	2	0.5	1	1.333	1.143	2	0.667	1	0	2	1.778	1	2.286	2	0	0	0	0	0	0	0.5	1.778	0	0.571	0.8
ACG		0	0	0	1	0	1.333	2.286	1	0.923	2.667	0	0	2.286	0.8	0.5	0	0.444	0.444	0.8	0	0	0	0	0	2	0	0	0.571	0	2	1	0	0.5	0.444	1	0.571	0.5	0	0	1.333	0.8	0.667	0.4	1.5	0.444	1.143	0	0.8
GCT	Ala	0.4	0.8	1.6	1.333	2.667	0.4	0	0.571	0.5	0.8	0	0.923	1.091	2.4	1.333	0	1.714	0.444	0.889	0	0	0	1.714	0.667	2	0	0.667	0.8	1.333	1.143	3.429	0.615	1.333	1.091	0.889	0.571	1.143	1	0.923	0	0.4	1	1.647	1.333	0	0.571	1.143	0.923
GCC		0.8	0.8	0.8	0	0.667	0.8	1.5	1.143	0	0.8	2	2.769	1.818	1.6	2	3.2	0	1.333	1.778	3	1.6	0.8	1.143	1.333	1	1	1.333	2.4	0.667	0.857	0	1.846	0.667	0	0.444	0.571	0.571	1.5	0.615	0	0.8	1.333	1.176	1	1.333	2.857	1.143	1.231
GCA		2.8	0.8	0.8	1.333	0	1.2	2	0.571	2	1.6	2	0	0.727	0	0.667	0	1.714	0.444	0.889	0	2.4	2.4	1.143	1.333	0	3	1.333	0.8	2	1.714	0	1.231	1.333	1.818	2.222	2.286	1.143	0.5	0.615	4	2.4	1	0.941	1.667	2.667	0	1.143	0.308
GCG		0	1.6	0.8	1.333	0.667	1.6	0.5	1.714	1.5	0.8	0	0.308	0.364	0	0	0.8	0.571	1.778	0.444	1	0	0.8	0	0.667	1	0	0.667	0	0	0.286	0.571	0.308	0.667	1.091	0.444	0.571	1.143	1	1.846	0	0.4	0.667	0.235	0	0	0.571	0.571	1.538
TAT	Tyr	0	0	1.333	0.667	1	0	0	0.75	0	1.5	0	0	0	1.143	0	0.4	0	0	1.2	1.2	1.2	0.8	1	0.4	1	0.8	0.4	1	0.667	1	0.667	0	0.667	0	2	1.25	1	1	1	1.333	0.667	0.8	0	0	1.333	1	1	0
TAC		2	2	0.667	1.333	1	2	2	1.25	2	0.5	0	2	0	0.857	0	1.6	2	2	0.8	0.8	0.8	1.2	1	1.6	1	1.2	1.6	1	1.333	1	1.333	2	1.333	2	0	0.75	1	1	1	0.667	1.333	1.2	0	2	0.667	1	1	2
CAT	His	0	2	0.333	1	0.667	0	0	0.333	0	1	0.667	0.5	0	1	2	0	0.667	2	0	1	0	0	1	1	0	0	0	1	0.667	0	0.5	0.5	0.5	1	1	1.333	1.5	0	0.667	0	0.667	0	0	1	0.4	1	2	0
CAC		0	0	1.667	1	1.333	0	2	1.667	2	1	1.333	1.5	0	1	0	2	1.333	0	0	1	2	2	1	1	2	2	2	1	1.333	2	1.5	1.5	1.5	1	1	0.667	0.5	2	1.333	2	1.333	2	0	1	1.6	1	0	2
CAA	Gln	1.667	0.667	0	1	2	2	0	0	1.667	2	1	1.273	0	0.5	1	0.667	0.667	0.667	2	0.667	0	0.667	0	2	0.667	0	0.667	0.5	0.5	0	1	1.2	0.8	0.667	2	1	0.667	1	1.714	1.2	0.8	1.333	1.143	0.5	0.8	2	0	0.4
CAG		0.333	1.333	0	1	0	0	2	0	0.333	0	1	0.727	2	1.5	1	1.333	1.333	1.333	0	1.333	2	1.333	2	0	1.333	2	1.333	1.5	1.5	0	1	0.8	1.2	1.333	0	1	1.333	1	0.286	0.8	1.2	0.667	0.857	1.5	1.2	0	2	1.6
AAT	Asn	0	0	0.667	2	1	0.667	1.143	0.667	1	1.2	0	0	0.667	0.4	0.667	0.8	0.5	1.333	1.5	0.5	0.667	0.667	0	0.4	1.143	0	1	0.4	2	0	1	1.5	0	0.5	1	0.667	0.667	0	0	1.333	2	1.25	0	0	0.8	0	0	0
AAC		2	2	1.333	0	1	1.333	0.857	1.333	1	0.8	2	2	1.333	1.6	1.333	1.2	1.5	0.667	0.5	1.5	1.333	1.333	2	1.6	0.857	2	1	1.6	0	2	1	0.5	2	1.5	1	1.333	1.333	2	2	0.667	0	0.75	2	2	1.2	2	2	2
AAA	Lys	0.5	0.8	1	1	0	0.25	1	1.2	1.5	0	0.333	0	1.6	1	0.571	1.294	1	2	0.5	1.467	0.933	1.176	2	0.75	0.667	1.176	1.412	1.333	0	0.667	0.857	0.8	1.5	1.333	0	1	1	0.154	1.6	1	1	1.333	0.8	0.667	0.571	0	0.364	2
AAG		1.5	1.2	1	1	2	1.75	1	0.8	0.5	2	1.667	2	0.4	1	1.429	0.706	1	0	1.5	0.533	1.067	0.824	0	1.25	1.333	0.824	0.588	0.667	2	1.333	1.143	1.2	0.5	0.667	0	1	1	1.846	0.4	1	1	0.667	1.2	1.333	1.429	2	1.636	0
GAT	Asp	0.5	1.333	1.5	0.8	1	1.5	1.143	0	2	0.5	0	0	1.6	1	0	0.667	2	0	1	1	0	2	1.2	1.333	1.333	0.5	0	0	0.667	0	0	0.667	2	1	1.2	0.8	1	1	1.333	0.857	0.75	1	1.5	0.5	1	0.667	0	0
GAC		1.5	0.667	0.5	1.2	1	0.5	0.857	2	0	1.5	2	2	0.4	1	2	1.333	0	0	1	1	2	0	0.8	0.667	0.667	1.5	2	2	1.333	2	2	1.333	0	1	0.8	1.2	1	1	0.667	1.143	1.25	1	0.5	1.5	1	1.333	2	2
GAA	Glu	1	1.333	1.333	0.889	2	1.273	0.5	1.333	0.222	0.571	1	0.2	0.333	1	1.667	1.6	2	0	1.667	1.167	1.833	0.727	1	1.077	0	1.273	1.2	2	1	0	0.8	2	1	2	0.8	1	1.25	0.333	0.6	0	0.8	2	0.75	0.286	1.273	0.5	0.5	2
GAG		1	0.667	0.667	1.111	0	0.727	1.5	0.667	1.778	1.429	1	1.8	1.667	1	0.333	0.4	0	2	0.333	0.833	0.167	1.273	1	0.923	2	0.727	0.8	0	1	2	1.2	0	1	0	1.2	1	0.75	1.667	1.4	2	1.2	0	1.25	1.714	0.727	1.5	1.5	0
TGT	Cys	2	0	2	2	0.222	0	2	0	2	1	0	0	0	2	0	0	0	0.667	0	0	0	0	2	0	1.333	0	0	0.667	1.5	2	0	0	1.333	0.8	0	1	1.333	0	2	1	0	0	0	0	1	0	0	0
TGC		0	0	0	0	1.778	0	0	2	0	1	2	0	0	0	0	0	2	1.333	0	0	0	0	0	0	0.667	0	0	1.333	0.5	0	0	0	0.667	1.2	2	1	0.667	0	0	1	2	2	0	0	1	0	0	0
CGT	Arg	0	1.2	1.714	3	0	2.4	1	1.5	1.5	0	0	0	0	0	1.5	0	0.545	0.5	3	0	1.5	0	2.571	0	0	0	0	2.571	0	0	1	1.875	2.571	1	0	1.5	0	1.6	0.857	0.667	3	6	3.6	0.75	0	3.429	4.286	1.5
CGC		0	1.2	1.714	0	0	0	0	0	1	0	1.5	6	0	0	0.75	0	0.545	1.5	1.5	0	0	0	0	1.5	1.714	0	0	0	0	2.4	1	3.375	0	3	1.5	0	1.5	2.8	1.714	1.333	0	0	2.4	1.5	0	2.571	1.714	2
CGA		0	0	0.857	0	0	1.2	1	1.5	0.5	0	0	0	0	1.5	0.75	0	1.091	1	0.75	0	0	0	1.714	1.5	0.857	0	0	0	6	1.2	3	0.375	0	0	3	0.75	1.5	0.8	0	0.667	1.5	0	0	0.75	3	0	0	1.5
CGG		0	3.6	0	0	0	2.4	1	0	0	3	0	0	3	0.75	0	2.4	1.091	2.5	0	1.5	0	0	0.857	0	0	0	0	0.857	0	2.4	0	0	2.571	0	1.5	3	2.5	0	0	2	0	0	0	0	1.2	0	0	0.5
AGA		0	0	0.857	3	0	0	3	3	1	1.5	3	0	0	3	1.5	2.4	1.091	0	0.75	1.5	1.5	0	0.857	1.5	2.571	2	0	0.857	0	0	1	0	0.857	1	0	0.75	0	0	0	0.667	0	0	0	0.75	1.2	0	0	0.5
AGG		0	0	0.857	0	0	0	0	0	2	1.5	1.5	0	3	0.75	1.5	1.2	1.636	0.5	0	3	3	6	0	1.5	0.857	4	6	1.714	0	0	0	0.375	0	1	0	0	0.5	0.8	3.429	0.667	1.5	0	0	2.25	0.6	0	0	0
GGT	Gly	0	0	2	0.8	2.4	0	0.889	0	0	0	1.143	1.846	1.333	0	0.444	0	1	0.4	0	0	1.143	0	2	0	1	0	0	0	0.571	1.667	0.8	1.2	2	0	1.333	1.5	0	1.333	1.091	0	0	1.333	1.5	0	0	2	2.25	0.923
GGC		0	1.6	1	2.4	0.8	2.4	0.889	0.8	0	2	1.143	1.846	0.667	0	0.889	1.333	2	2	1.333	1	0.571	0.667	1	0.571	1	0.667	0.667	2	1.143	0.667	0.8	1.2	0.5	0	0	1	0	2	0.364	0	2.857	0.444	1.5	2.222	1.333	1	0.75	2.154
GGA		1.333	0	1	0	0.8	1.6	0.889	1.6	2	2	1.143	0.308	1.333	2.667	2.222	2	1	1.6	2.667	2	1.714	2	1	2.857	1	2	2.667	0	2.286	1.333	2.4	1.2	0.5	0	1.333	1	0	0.667	1.818	4	1.143	1.333	1	1.778	0.667	1	1	0
GGG		2.667	2.4	0	0.8	0	0	1.333	1.6	2	0	0.571	0	0.667	1.333	0.444	0.667	0	0	0	1	0.571	1.333	0	0.571	1	1.333	0.667	2	0	0.333	0	0.4	1	4	1.333	0.5	4	0	0.727	0	0	0.889	0	0	2	0	0	0.923
Supplementary Data 5. The RSCU values of Botrytis cinerea genes
CODONS	Amino acids	BCIN_14g00490	BCIN_02g03040	BCIN_13g02700	BCIN_10g04730	BCIN_03g07330	BCIN_03g08510	BCIN_01g02510	BCIN_10g04160	BCIN_08g02070	BCIN_06g07470	BCIN_12g04370	BCIN_07g06660	BCIN_08g07050	BCIN_08g02110	BCIN_12g01270	BCIN_15g02630	BCIN_03g02820	BCIN_07g04490	BCIN_05g07470	BCIN_02g05890	BCIN_15g01470	BCIN_03g05640	BCIN_11g01440	BCIN_11g03370	BCIN_02g00150	BCIN_16g02460	BCIN_16g02460	BCIN_01g04250	BCIN_05g07350	BCIN_14g01050	BCIN_01g01600	BCIN_08g03640	BCIN_04g06450	BCIN_05g07800	BCIN_12g06190	BCIN_03g02120	BCIN_03g08530	BCIN_05g00700	BCIN_14g02790	BCIN_03g02360	BCIN_07g03410	BCIN_03g08760	BCIN_07g03180	BCIN_16g00600	BCIN_16g00600	BCIN_08g03800	BCIN_06g02710	BCIN_09g01920
TTT	Phe	2	0.897	1	0.727	0.833	0.957	0.875	0.778	1	1	1.5	1	1.2	0.8	0.714	0.778	1.2	1.071	0.889	0.72	0.667	0.889	1.286	1.111	0.444	1.05	0.833	0.875	1.647	0.5	0.8	0.963	0.714	0.526	0.952	1.209	0.812	1.3	1.2	1.4	0.667	1	1.143	1.111	1.5	0	0.667	0.8
TTC		0	1.103	1	1.273	1.167	1.043	1.125	1.222	1	1	0.5	1	0.8	1.2	1.286	1.222	0.8	0.929	1.111	1.28	1.333	1.111	0.714	0.889	1.556	0.95	1.167	1.125	0.353	1.5	1.2	1.037	1.286	1.474	1.048	0.791	1.188	0.7	0.8	0.6	1.333	1	0.857	0.889	0.5	2	1.333	1.2
TTA	Leu	1.304	1.119	1.091	1.091	1.5	0.643	0.571	0.273	0.439	0.429	1.875	0.429	0.75	0.49	0	0.655	1.091	0.761	0.833	1.2	0.076	1.2	0.667	1.393	0.529	1.412	1.615	0.789	0.977	0	0.789	0.968	1.2	0.727	0.762	0.643	0.692	0.409	0.353	0.61	0.875	0.514	0.261	0.882	1.125	0.947	0.571	0
TTG		0.522	1.322	0	0.273	2.625	0.857	0.571	0.409	1.317	0.857	0.375	0.857	1.5	1.837	2.062	1.309	0.873	1.606	1.833	1.964	0.835	1.2	1.167	0.964	0.882	1.588	2.077	2.053	2.512	2.25	0.474	0.484	1.2	1.636	1.857	1.018	1.769	2.864	2.824	1.22	1.75	1.543	1.043	1.941	1.875	0.947	1.143	3.429
CTT		0.522	1.525	1.091	1.364	0.375	1.286	1.714	1.5	1.463	0.857	1.125	3.429	2	1.592	0.375	0.873	1.855	1.099	1.167	1.091	0.304	1.714	1.333	1.607	0.529	1.235	0.923	1.579	0.977	1.5	1.816	1.452	1.2	1.636	1.476	1.554	1.077	0.818	0.706	1.729	0.625	0.686	1.304	1.059	0.75	1.895	1.714	0.857
CTC		1.565	0.508	2.727	0.818	1.125	2.143	2	2.727	1.024	2.571	0.375	1.286	1	1.469	2.625	1.636	1.091	1.69	0.667	0.764	3.722	0.857	1.167	1.179	1.412	0.529	0.462	0.316	0.698	0.75	2.053	1.161	1.543	0.545	0.762	1.018	1	0.545	0.706	1.322	1.25	1.2	0.783	0.529	0.375	0.947	0.571	0.857
CTA		0.783	0.814	0.545	1.091	0.375	0.429	0.286	0.955	0.878	1.286	1.5	0	0.5	0.245	0.562	0.764	0.873	0.338	0.667	0.218	0.38	0.343	0.5	0.429	1.235	0.706	0.692	0.789	0.419	0.75	0.474	0.774	0.686	0.364	0.333	0.857	0.462	0.682	0.353	0.712	0.625	0.686	1.043	1.412	1.875	0.632	0.857	0
CTG		1.304	0.712	0.545	1.364	0	0.643	0.857	0.136	0.878	0	0.75	0	0.25	0.367	0.375	0.764	0.218	0.507	0.833	0.764	0.684	0.686	1.167	0.429	1.412	0.529	0.231	0.474	0.419	0.75	0.395	1.161	0.171	1.091	0.81	0.911	1	0.682	1.059	0.407	0.875	1.371	1.565	0.176	0	0.632	1.143	0.857
ATT	Ile	1.5	1.65	0.462	1.05	0.938	0.714	1.333	0.571	1.111	0.273	1	2.062	1.714	0.931	1.05	1.083	0.844	1.408	1.227	0.923	0.732	1.333	1	1.214	1.5	1.2	1.091	1.047	1.273	1.5	1.232	1.227	1.5	0.667	1.056	0.974	1.673	1.895	2.4	1.645	1.35	1.833	1.286	1.571	2	1.2	0.833	1.5
ATC		0.5	0.675	1.385	1.05	1.688	1.857	1.333	2	1.556	1.636	1.333	0.938	1.071	1.759	1.8	1.083	0.656	1.224	1.227	1.385	2.122	1.167	0.8	0.643	0.562	0.675	0.818	1.047	0.818	0	0.964	0.682	0.955	1.5	1.056	1.013	0.75	0.474	0.6	0.484	0.75	1	0.857	0.571	0	0.6	1.167	0.25
ATA		1	0.675	1.154	0.9	0.375	0.429	0.333	0.429	0.333	1.091	0.667	0	0.214	0.31	0.15	0.833	1.5	0.367	0.545	0.692	0.146	0.5	1.2	1.143	0.938	1.125	1.091	0.907	0.909	1.5	0.804	1.091	0.545	0.833	0.889	1.013	0.577	0.632	0	0.871	0.9	0.167	0.857	0.857	1	1.2	1	1.25
GTT	Val	1.714	1.5	2	0.727	1.273	0.5	1.714	1.067	1.023	0.5	0.857	1.524	1.882	1.463	1	1.529	0.649	1.692	1.4	0.865	0.444	0.667	0.941	1.818	1.333	1.756	1.4	1.565	1.128	0.444	1.412	1.057	0.941	1.412	1.288	1.241	1.5	1.189	1.667	1.185	0.828	1.647	0.615	1.217	1.143	2.286	2.5	1.333
GTC		0	0.75	0	2.182	0.909	2	1.143	2.133	1.023	1.5	1.429	2.286	0.941	1.268	0.571	1.294	0.324	0.846	0.2	1.405	2.074	1.333	0.706	0.727	0.889	0.683	0.6	1.478	0.821	0.889	0.471	1.509	1.176	0.706	0.475	1.103	0.667	0.432	0.667	1.111	0.138	1.176	0.923	0.522	1.714	0.571	0.5	1.333
GTA		1.714	1	2	0.727	1.273	0.75	0.286	0.8	0.837	1.5	1.429	0.19	0.706	0.488	0.571	0.706	1.838	0.385	1	0.649	0.296	0.667	1.647	0.848	1.333	1.073	2	0.522	0.41	1.778	1.059	0.604	0.471	0.941	1.017	0.69	0.444	0.649	0.667	0.963	0.552	0.706	0.308	1.043	0.571	1.143	0.5	0.667
GTG		0.571	0.75	0	0.364	0.545	0.75	0.857	0	1.116	0.5	0.286	0	0.471	0.78	1.857	0.471	1.189	1.077	1.4	1.081	1.185	1.333	0.706	0.606	0.444	0.488	0	0.435	1.641	0.889	1.059	0.83	1.412	0.941	1.22	0.966	1.389	1.73	1	0.741	2.483	0.471	2.154	1.217	0.571	0	0.5	0.667
TCT	Ser	1	1.364	1.2	1.091	0.75	1.6	1.091	1.227	1.92	1.714	1.636	2.88	1.034	1.44	0.143	1.941	1.684	1.852	1.429	1.424	0.143	1.787	1.915	1.231	2.526	1.691	1.161	1.586	1.565	1.059	0.88	1.015	1	0.947	1.154	0.966	1.043	0.557	0.857	1.701	1.92	1.714	1.818	1.091	1.846	0.6	1.333	1.385
TCC		0.5	0.545	1.6	0	1.5	0.8	0.273	1.909	0.72	0.857	1.091	0.48	0.621	1.6	2.429	1.412	0.632	0.296	0.571	0.508	3	1.277	0.383	1.231	1.263	0.491	0.581	0.592	0.696	0	1.44	0.738	1.75	2.211	1.154	0.966	0.957	0.619	1.286	0.537	2.16	1.071	0.909	0.545	0.462	1.2	0	0.462
TCA		1	1.364	1.6	1.091	1.75	2	0.818	0.955	1.68	0.429	0.545	0.48	0.828	0.88	0.571	1.235	1.263	0.741	1.143	0.814	0.143	1.149	1.149	1.231	1.263	1.964	1.355	1.49	0.696	1.412	1.12	0.831	1	1.579	0.769	1.448	1.478	0.309	1.286	0.537	0	0.643	0.727	1.364	1.385	1.2	2	1.846
TCG		1.5	0.818	0.4	0.818	0.75	0	0.545	0.545	0.48	0	1.091	1.2	0.414	0.64	1.429	0.706	0.632	1.259	0.571	1.424	0.857	0.638	0.255	0.769	0.316	0.764	1.161	0.879	0.87	1.412	0.8	1.292	0.5	0.316	1	1.241	0.87	1.113	0.429	1.164	0.96	1.071	0.909	1.636	0.462	1.2	0.667	0.923
AGT		0.5	1.364	0.4	1.636	1	0.8	1.091	0.545	0.96	1.714	0.545	0.48	2.483	0.96	0.857	0.353	1.263	1.407	1.286	0.915	0.571	0.511	1.404	1.231	0.632	0.818	0.968	0.822	1.652	1.765	1.28	1.477	1.25	0.316	1.462	0.69	0.783	2.969	1.714	1.164	0.48	0.857	0.727	0.818	1.846	1.8	1.333	1.385
AGC		1.5	0.545	0.8	1.364	0.25	0.8	2.182	0.818	0.24	1.286	1.091	0.48	0.621	0.48	0.571	0.353	0.526	0.444	1	0.915	1.286	0.638	0.894	0.308	0	0.273	0.774	0.631	0.522	0.353	0.48	0.646	0.5	0.632	0.462	0.69	0.87	0.433	0.429	0.896	0.48	0.643	0.909	0.545	0	0	0.667	0
CCT	Pro	0.571	1.625	0.727	1.6	1.333	1.333	1.176	1.667	0.923	0	1	2.095	2	1.333	0.375	1.63	2.087	1.2	0.842	1	0.4	1.75	1.231	1.297	1	1.246	1.111	1.207	1.5	1.474	1.111	1.639	1.647	1.333	1.04	1.214	0.947	1.159	1.6	1.36	0.833	1.2	1.538	0.471	0.571	1	0	1.6
CCC		0.571	0.375	1.455	0.4	0.333	1	0.706	0.667	0.769	3.2	0.667	1.143	1.2	0.533	1.875	0.444	0.522	0.96	0.842	1.125	2.267	0.25	0.154	0.432	0.4	0.459	0.444	0.207	0.375	0.632	1.111	0.459	0.235	0.667	0.88	0.571	0.842	0.406	0.4	0.88	1.333	0.4	1.846	0.471	0.571	0	0	0
CCA		1.714	1.625	1.818	1.6	1	1	1.647	1	1.538	0.8	2	0.571	0.8	1.733	0.75	1.481	0.696	1.28	0.842	1.5	0.133	1.5	1.538	1.622	2.2	1.902	2	2.345	0.875	1.053	1.333	0.984	1.176	1.556	1.2	1.786	1.368	0.348	1.2	0.88	1.333	1.2	0	2.588	1.714	2	3.2	1.6
CCG		1.143	0.375	0	0.4	1.333	0.667	0.471	0.667	0.769	0	0.333	0.19	0	0.4	1	0.444	0.696	0.56	1.474	0.375	1.2	0.5	1.077	0.649	0.4	0.393	0.444	0.241	1.25	0.842	0.444	0.918	0.941	0.444	0.88	0.429	0.842	2.087	0.8	0.88	0.5	1.2	0.615	0.471	1.143	1	0.8	0.8
ACT	Thr	2	0.933	0.4	1.882	0	0.522	0.889	1.032	1.077	0.533	1	0.571	1	1.333	0.923	0.718	1.412	1.189	0.444	1.073	0	1.333	1.037	0.757	1.391	1.188	1.429	1.721	0.696	1.333	0.8	1.07	0.762	1.333	0.493	1.161	0.8	0.784	1.667	1.273	1.538	0.533	1.548	1.25	0.8	2	1	1.333
ACC		0	0.533	1.2	0.235	2.8	1.391	0.889	1.29	0.462	0.533	1	2.286	0.833	1.125	1.333	1.846	0.353	0.541	0.667	0.878	2.526	1.333	0.593	0.649	0.348	0.375	0	0.693	0.435	0.667	1.2	0.901	1.524	0.8	0.603	0.71	1.3	0.549	0.333	0.273	0.308	0	1.032	0.5	0	2	0.667	1.333
ACA		1.333	1.6	2	1.176	0	1.565	1.778	0.903	1.846	1.867	1.5	1.143	1.667	1.167	0.205	1.231	1.647	1.514	1.778	1.366	0.421	0.762	1.778	1.405	1.913	2.062	2	1.318	1.304	0.667	1.067	1.352	1.524	1.333	1.699	1.161	1	0.941	1.333	1.909	1.231	1.6	0.645	1.25	1.6	0	1.667	0.667
ACG		0.667	0.933	0.4	0.706	1.2	0.522	0.444	0.774	0.615	1.067	0.5	0	0.5	0.375	1.538	0.205	0.588	0.757	1.111	0.683	1.053	0.571	0.593	1.189	0.348	0.375	0.571	0.268	1.565	1.333	0.933	0.676	0.19	0.533	1.205	0.968	0.9	1.725	0.667	0.545	0.923	1.867	0.774	1	1.6	0	0.667	0.667
GCT	Ala	1	1.368	0	1.867	1.231	1.429	1.143	0.737	1.143	1.231	1.714	0.593	1.222	1.681	0.364	1.905	1.76	1.895	1	1.544	0.48	1.714	0.741	1.238	0.857	1.695	1.647	1.381	0.96	1.667	0.865	1.243	1.241	0.727	1.317	1.349	1.259	1.143	1.778	1.477	0.857	1.6	0.903	0.941	1.333	1	1.273	1.091
GCC		1	0.526	2	0.267	1.231	1.143	0.286	1.263	0.571	1.538	1.143	1.481	0.556	0.812	0.606	0.762	0.64	0.702	0.556	0.561	1.76	0.571	0.741	0.857	0.857	0.678	0.235	0.619	0.4	1.333	0.432	0.973	1.379	0.909	0.537	0.916	0.519	0.229	0.222	0.492	0.476	0.2	1.806	0	0	1.5	0.545	0.727
GCA		1	1.263	2	1.067	0.923	1.429	1.143	1.684	1.486	0.308	0	1.333	1.333	1.333	1.091	0.952	1.12	0.842	0.667	1.123	0.64	1.079	1.333	0.762	0.857	1.017	1.647	1.571	1.44	0.667	1.405	1.243	0.966	1.818	0.829	0.867	1.407	0.571	0.444	1.169	1.143	1.6	0.129	1.882	2	0.5	1.455	1.455
GCG		1	0.842	0	0.8	0.615	0	1.429	0.316	0.8	0.923	1.143	0.593	0.889	0.174	1.939	0.381	0.48	0.561	1.778	0.772	1.12	0.635	1.185	1.143	1.429	0.61	0.471	0.429	1.2	0.333	1.297	0.541	0.414	0.545	1.317	0.867	0.815	2.057	1.556	0.862	1.524	0.6	1.161	1.176	0.667	1	0.727	0.727
TAT	Tyr	2	0.933	2	1.2	1	0.933	0.933	1.385	1.455	0.5	1.25	1.6	0.5	1.167	1.13	1.111	0.6	1.13	1.5	1.368	0.556	1	1.2	1.222	2	1.172	1.5	1.391	1.474	1.333	1.2	0.706	1.529	1.167	1.308	1.231	1.478	1.909	2	0.952	1.111	1.5	1.4	1	2	1.667	2	2
TAC		0	1.067	0	0.8	1	1.067	1.067	0.615	0.545	1.5	0.75	0.4	1.5	0.833	0.87	0.889	1.4	0.87	0.5	0.632	1.444	1	0.8	0.778	0	0.828	0.5	0.609	0.526	0.667	0.8	1.294	0.471	0.833	0.692	0.769	0.522	0.091	0	1.048	0.889	0.5	0.6	1	0	0.333	0	0
CAT	His	0	1.556	1	1.333	1.385	1.333	1.556	1.294	1.231	1	0.5	0.667	0.8	1.667	1	1.091	1.217	1.704	2	1.143	0.769	0.909	1.538	1.467	2	2	2	1.6	1.583	1	1.286	1.692	1	1	0.815	0.952	1	1.5	2	1.12	2	1	1.5	1.429	1	1	1.333	2
CAC		2	0.444	1	0.667	0.615	0.667	0.444	0.706	0.769	1	1.5	1.333	1.2	0.333	1	0.909	0.783	0.296	0	0.857	1.231	1.091	0.462	0.533	0	0	0	0.4	0.417	1	0.714	0.308	1	1	1.185	1.048	1	0.5	0	0.88	0	1	0.5	0.571	1	1	0.667	0
CAA	Gln	2	1.391	1.111	1.647	1.167	1.25	1	1.412	0.923	0.5	1	1.857	1.25	1.333	0.857	1.565	1.28	1.462	1.231	1.667	1.556	1.333	0.917	1.6	1.667	1.25	1.091	1.222	1.652	1.333	1.6	1.524	1.375	1.2	1.043	1.233	1.556	0.519	1	1.579	1.143	1.167	1	1	1	1.714	2	1
CAG		0	0.609	0.889	0.353	0.833	0.75	1	0.588	1.077	1.5	1	0.143	0.75	0.667	1.143	0.435	0.72	0.538	0.769	0.333	0.444	0.667	1.083	0.4	0.333	0.75	0.909	0.778	0.348	0.667	0.4	0.476	0.625	0.8	0.957	0.767	0.444	1.481	1	0.421	0.857	0.833	1	1	1	0.286	0	1
AAT	Asn	1.714	1.032	1.333	1	1.111	1	0.5	1.333	1.579	0.75	1.6	1.182	1.444	1.125	0.818	1.067	1.189	1.444	1.818	1.3	1.067	1.091	1.677	1.273	1.4	1.489	1.6	1.571	1.727	2	1.5	1.481	0.667	1.5	1.5	1.185	1.143	1.467	2	1.571	1.556	1.333	0.889	1.4	1.333	1.333	1.385	1.5
AAC		0.286	0.968	0.667	1	0.889	1	1.5	0.667	0.421	1.25	0.4	0.818	0.556	0.875	1.182	0.933	0.811	0.556	0.182	0.7	0.933	0.909	0.323	0.727	0.6	0.511	0.4	0.429	0.273	0	0.5	0.519	1.333	0.5	0.5	0.815	0.857	0.533	0	0.429	0.444	0.667	1.111	0.6	0.667	0.667	0.615	0.5
AAA	Lys	1	1.049	1.294	0.957	1	0.857	0.909	1.1	1.2	1.571	1.263	1.8	0.909	1.364	2	1.421	1.312	0.915	1.07	1.106	1.222	0.792	1.208	1.161	1	1.529	1.429	1.333	1.231	1.273	1.448	0.7	1.091	0.941	1.053	0.984	1.1	0.806	2	1.312	0.75	0.944	1	1	1.143	1.25	0.857	1.111
AAG		1	0.951	0.706	1.043	1	1.143	1.091	0.9	0.8	0.429	0.737	0.2	1.091	0.636	0	0.579	0.688	1.085	0.93	0.894	0.778	1.208	0.792	0.839	1	0.471	0.571	0.667	0.769	0.727	0.552	1.3	0.909	1.059	0.947	1.016	0.9	1.194	0	0.688	1.25	1.056	1	1	0.857	0.75	1.143	0.889
GAT	Asp	2	1.2	1.333	1.2	1	1.048	1.1	1.259	1.478	1.5	1.5	0.923	1.5	1.391	1.2	1.355	1.395	1.551	1.488	1.7	1.333	1.263	1.529	1.613	1.333	1.273	1.231	1.565	1.721	1.25	1.611	1.543	1.2	1.379	1.432	1.259	1.589	1.814	1	1.302	1.52	1.273	1.4	1.529	1.333	1.429	1.375	1.733
GAC		0	0.8	0.667	0.8	1	0.952	0.9	0.741	0.522	0.5	0.5	1.077	0.5	0.609	0.8	0.645	0.605	0.449	0.512	0.3	0.667	0.737	0.471	0.387	0.667	0.727	0.769	0.435	0.279	0.75	0.389	0.457	0.8	0.621	0.568	0.741	0.411	0.186	1	0.698	0.48	0.727	0.6	0.471	0.667	0.571	0.625	0.267
GAA	Glu	0.5	1.273	1.818	1.111	1.143	1.455	1	1.415	1.048	1	0.833	1.333	0.889	1.077	1.091	0.8	1.269	1.018	1.474	1.404	1.25	0.779	1.152	1.471	1.077	1.455	0.8	1.182	1.383	1.556	1.208	1.135	0.812	1.375	1.186	1.054	1.122	0.706	1.556	1.289	1.217	0.774	1	1.111	0.667	1.429	0.867	1.158
GAG		1.5	0.727	0.182	0.889	0.857	0.545	1	0.585	0.952	1	1.167	0.667	1.111	0.923	0.909	1.2	0.731	0.982	0.526	0.596	0.75	1.221	0.848	0.529	0.923	0.545	1.2	0.818	0.617	0.444	0.792	0.865	1.188	0.625	0.814	0.946	0.878	1.294	0.444	0.711	0.783	1.226	1	0.889	1.333	0.571	1.133	0.842
TGT	Cys	1.5	0.6	1.5	1	0	2	2	0.4	0.5	2	0	1.714	0	0.667	1.429	1	1.5	1.667	2	1.5	0.857	1	1.5	1	2	1.6	1	1.143	1.6	1.2	1.474	1	1	0.4	1.75	1	0.667	1.333	1	1	2	1.6	1.4	1	0	0	0	0
TGC		0.5	1.4	0.5	1	2	0	0	1.6	1.5	0	0	0.286	0	1.333	0.571	1	0.5	0.333	0	0.5	1.143	1	0.5	1	0	0.4	1	0.857	0.4	0.8	0.526	1	1	1.6	0.25	1	1.333	0.667	1	1	0	0.4	0.6	1	0	0	2	0
CGT	Arg	0	0.818	0	0.316	0.545	1.5	0.5	0.588	0	0	0.6	1.125	0	0.75	3	1.421	0.732	0.957	0.45	1	0.667	0.414	0.474	0.714	0.353	0.667	0.857	1.714	0.5	1.636	1.125	1.038	1.6	1.364	0.653	0.882	1.333	0.228	0	1.269	0	0.545	2.571	1.714	1.5	0	0.333	0
CGC		0	0.273	0.667	1.263	0.545	1.5	0.5	1.882	0.261	2	0	1.125	1	0	1	1.105	1.024	0.957	0.45	1	3	0.828	0.474	0.714	0	0.667	0.857	0.429	0.286	0.545	0.875	0.923	0.8	0	0.416	1.324	0.583	0.684	0	1.038	0.286	1.636	0.857	0.429	0.5	1.5	0.667	0
CGA		3	1.091	0.667	1.895	1.091	0.375	2.5	1.765	2.087	1	1.8	0.375	2	1.5	0	0.632	1.171	0.696	0.45	1	0.667	1.448	1.579	1.857	0.706	1.167	1.714	0.429	0.714	1.636	1.125	1.5	1	1.636	0.594	1.324	0.833	0.759	1.2	1.269	0.286	0.818	0	1.714	2.5	1.5	2.667	1
CGG		1.5	0.273	0	0	1.091	0	1	0.588	0.261	1	0.6	0	0	0	0	0.632	0.585	0.087	0.3	0	0	0.31	0.789	0.714	0	0.5	0.857	0.857	0.214	1.091	0.25	0.462	0.2	1.091	0.416	0.353	0.333	1.139	1.2	0.346	0.286	0.273	0	0.429	0.5	0	0.667	0
AGA		1.5	1.909	2.667	0.316	1.636	2.25	1.5	1.059	2.087	2	2.4	3	2	3.75	0	1.105	1.463	1.826	2.4	1.714	0.333	1.966	2.211	1	3.529	2.167	0.857	1.714	2.429	1.091	1.75	1.154	2.4	1.364	2.673	1.412	2.5	1.671	2.4	1.731	1.429	1.909	0.857	1.286	1	0	1.667	4
AGG		0	1.636	2	2.211	1.091	0.375	0	0.118	1.304	0	0.6	0.375	1	0	2	1.105	1.024	1.478	1.95	1.286	1.333	1.034	0.474	1	1.412	0.833	0.857	0.857	1.857	0	0.875	0.923	0	0.545	1.248	0.706	0.417	1.519	1.2	0.346	3.714	0.818	1.714	0.429	0	3	0	1
GGT	Gly	0.889	1.529	2	0.889	1.6	0.8	1	0.909	1.026	0	1.333	1.241	1.481	1.4	0.615	1	1.297	1.037	0.686	1.029	0.516	1.667	0.8	1.029	1.043	1.443	1.44	1.323	0.881	0.5	1.021	1.158	1	2.133	0.889	1	1.077	0.282	0.4	1.358	0.952	0.923	1.429	0.857	1.091	0.5	0.571	1
GGC		0.444	0.824	2	0.889	0.8	0.4	1.4	0.909	1.231	1.333	0	0.966	0.593	0.5	0.821	1.5	1.081	0.741	0.343	1.029	2.065	0.667	0.343	0.571	0.696	0.459	0.32	0.571	0.339	1.5	0.17	0.737	1.429	1.067	0.356	0.867	0.538	0.424	0.4	0.604	0.762	0.308	0.286	0.571	0.364	2	0	0.5
GGA		1.333	1.294	0	1.333	0.8	2	1.2	1.818	1.231	1.333	2.667	1.241	1.037	1.6	1.231	0.667	0.865	1.407	1.829	1.257	1.032	1	1.371	1.943	1.217	1.377	1.12	1.684	1.966	1.5	1.872	0.842	1	0.533	1.867	1.133	1.385	1.318	2.8	1.132	1.905	1.846	1.429	2.286	2.182	1.5	2.857	2
GGG		1.333	0.353	0	0.889	0.8	0.8	0.4	0.364	0.513	1.333	0	0.552	0.889	0.5	1.333	0.833	0.757	0.815	1.143	0.686	0.387	0.667	1.486	0.457	1.043	0.721	1.12	0.421	0.814	0.5	0.936	1.263	0.571	0.267	0.889	1	1	1.976	0.4	0.906	0.381	0.923	0.857	0.286	0.364	0	0.571	0.5
[truncated: 5,000 more columns]

## Sheet: Sheet6
Supplementary Data S6. The list of mycoviruses with codon usage similar to fungal genes and the corresponding PC1/2 values.
host	mycovirus	PC1	PC2
Rhizoctonia solani	RsBenV1	-0.00763069	1.10708
	RsBarV1	0.0768033	-0.498553
	RsdsRNA6	-0.189836	-2.5924
	RsHV1	1.2423	-1.80024
	RsdsRNA7	1.09791	-1.41018
	RsdsRNA8	-0.519954	0.147214
	RsOLV2	2.28484	0.517246
	RsPV8	0.0629962	-2.33562
	RsPV2	2.09182	-0.936222
	RsPV6	0.658086	-2.15903
	RsDSRV1	2.2075	-1.94471
Fusarium graminearum	FgALV1	-4.0001	-0.251102
	FgHV1	-3.11647	-0.0945191
	FgHV2	-2.38722	0.318938
	FgV1	-0.720079	-1.08385
	FgV3	-1.39462	-0.529317
Sclerotinia sclerotiorum	SsReV1	-1.85578	-0.813213
	SsFV1	-2.14903	-1.60642
	SsDRV1	-0.551161	-1.43574
	SsDRV2	0.761936	-0.82692
	SsDFV1	1.75177	-1.00485
	SsHV2	0.724558	1.37973
	SsMYRV4	0.910582	1.30456
	SsHV1	-1.12812	-0.449539
	SsNsV-L	-1.24775	-0.119533
Botrytis cinerea	BcHV1	-0.695191	0.692704
	BcRV1	-0.981344	0.265714
	BcPV2	1.02785	-0.406258
	BOLV1	-0.233397	-0.443409
	BcFV1	-0.713655	-1.39961

## Sheet: Sheet7
Supplementary Data 7. The list of hosts genes with RSCUs similar to mycoviruses.					Supplementary Data 7. GO terms enrichment in the biological processes from host genes with RSCUs similar to mycoviruses													Supplementary Data S7. GO terms enrichment in the biological processes of the up-regulated genes in each sample.																			Supplementary Data 7. GO terms enrichment in the biological processes of the down-regulated genes in each sample.
Rhizoctonia solani	Fusarium graminearum	Sclerotinia sclerotiorum	Botrytis cinerea		Sclerotinia sclerotiorum			Botrytis cinerea			Fusarium graminearum			Rhizoctonia solani				SsMYRV4/Ep-1PNA367			PH-1/FgV1			PH-1/FgV2			PH-1/FgV3			PH-1/FgV4			HN10/FgHV1				SsMYRV4/Ep-1PNA367			PH-1/FgV1			PH-1/FgV2			PH-1/FgV3			PH-1/FgV4
CEL54320.1	FGRAMPH1_01T00219	sscle_11g081980	BCIN_13g02700		GO Term	Name	p_value	GO Term	Name	p_value	GO Term	Name	p_value	GO Term	Name	p_value		GO Term	Name	p_value	GO Term	Name	p_value	GO Term	Name	p_value	GO Term	Name	p_value	GO Term	Name	p_value	GO Term	Name	p_value		GO Term	Name	p_value	GO Term	Name	p_value	GO Term	Name	p_value	GO Term	Name	p_value	GO Term
CEL63255.1	FGRAMPH1_01T04845	sscle_12g089390	BCIN_10g04730		GO:0050794	regulation of cellular process	2.09 × 10 -10	GO:0006892	post-Golgi vesicle-mediated transport	0.000170045	GO:0032774	RNA biosynthetic process	3.59 × 10-15	GO:0050794	regulation of cellular process	0.000184323		GO:0022613	ribonucleoprotein complex biogenesis	1.04 × 10 -57	GO:0015669	gas transport	0.00129265	GO:0008203	cholesterol metabolic process	0.000386838	GO:0009237	siderophore metabolic process	3.20 × 10-06	GO:0006569	tryptophan catabolic process	0.000565216	GO:0006790	sulfur compound metabolic process	3.88 × 10-05		GO:0044710	single-organism metabolic process	5.87 × 10-07	GO:0006812	cation transport	0.000529656	GO:0005991	trehalose metabolic process	0.000662159	GO:0043488	regulation of mRNA stability	0.000675633	GO:0016072
CEL58687.1	FGRAMPH1_01T14075	sscle_14g098410	BCIN_03g08510		GO:0050789	regulation of biological process	1.04 × 10 -09	GO:0006351	transcription, DNA-templated	0.00148421	GO:0006351	transcription, DNA-templated	3.64 × 10-15	GO:0050789	regulation of biological process	0.000229803		GO:0016072	rRNA metabolic process	3.35 × 10 -52	GO:0046916	cellular transition metal ion homeostasis	0.00375614	GO:0006355	regulation of transcription, DNA-templated	0.00182622	GO:0070482	response to oxygen levels	4.05 × 10-05	GO:0009310	amine catabolic process	0.000565216	GO:0006826	iron ion transport	0.000176078		GO:0042886	amide transport	2.16 × 10-05	GO:0015696	ammonium transport	0.00108047	GO:0015669	gas transport	0.00125503	GO:0042886	amide transport	0.00410542	GO:0022613
CEL62349.1	FGRAMPH1_01T17675	sscle_15g102880	BCIN_01g02510		GO:0006351	transcription, DNA-templated	4.91 × 10 -09	GO:0097659	nucleic acid-templated transcription	0.00148421	GO:0097659	nucleic acid-templated transcription	3.64 × 10-15	GO:0065007	biological regulation	0.000485103		GO:0042254	ribosome biogenesis	4.89 × 10 -47	GO:0055076	transition metal ion homeostasis	0.0042239	GO:1903506	regulation of nucleic acid-templated transcription	0.00182622	GO:0001666	response to hypoxia	0.000476456	GO:0042402	cellular biogenic amine catabolic process	0.000565216	GO:0034755	iron ion transmembrane transport	0.000306548		GO:0006820	anion transport	3.73 × 10-05	GO:0006811	ion transport	0.00319291	GO:0042126	nitrate metabolic process	0.00125503	GO:0000038	very long-chain fatty acid metabolic process	0.00641479	GO:0042254
CEL58917.1	FGRAMPH1_01T20647	sscle_01g004160	BCIN_12g04370		GO:0097659	nucleic acid-templated transcription	4.91 × 10 -09	GO:0048193	Golgi vesicle transport	0.00212396	GO:2001141	regulation of RNA biosynthetic process	7.91 × 10-14	GO:0000075	cell cycle checkpoint	0.000662812		GO:0034660	ncRNA metabolic process	5.72 × 10 -41	GO:0007275	multicellular organism development	0.00492668	GO:2001141	regulation of RNA biosynthetic process	0.00197482	GO:0036293	response to decreased oxygen levels	0.000476456	GO:0042436	indole-containing compound catabolic process	0.000565216	GO:0009408	response to heat	0.00100563		GO:0015849	organic acid transport	7.35 × 10-05	GO:0015672	monovalent inorganic cation transport	0.00370366	GO:2001057	reactive nitrogen species metabolic process	0.00125503	GO:0043487	regulation of RNA stability	0.00641479	GO:0034660
CEL54517.1	FGRAMPH1_01T11493	sscle_06g052010	BCIN_08g07050		GO:0006355	regulation of transcription, DNA-templated	7.33 × 10 -09	GO:0032774	RNA biosynthetic process	0.00253847	GO:0006355	regulation of transcription, DNA-templated	1.19 × 10-13	GO:0000902	cell morphogenesis	0.000757175		GO:0006364	rRNA processing	1.97 × 10 -40	GO:0032501	multicellular organismal process	0.00516255	GO:0009743	response to carbohydrate	0.0022613	GO:0016125	sterol metabolic process	0.000504398	GO:0046218	indolalkylamine catabolic process	0.000565216	GO:0019725	cellular homeostasis	0.00104796		GO:0046942	carboxylic acid transport	7.35 × 10-05	GO:0006105	succinate metabolic process	0.00449915	GO:0006817	phosphate ion transport	0.00247604	GO:0044765	single-organism transport	0.00702753	GO:0006364
CEL61743.1	FGRAMPH1_01T09095	sscle_06g055050	BCIN_15g02630		GO:1903506	regulation of nucleic acid-templated transcription	7.33 × 10 -09	GO:0006613	cotranslational protein targeting to membrane	0.00315783	GO:1903506	regulation of nucleic acid-templated transcription	1.19 × 10-13	GO:0022604	regulation of cell morphogenesis	0.0013294		GO:0010467	gene expression	6.9 × 10 -35	GO:0044707	single-multicellular organism process	0.00516255	GO:0051252	regulation of RNA metabolic process	0.00234782	GO:0008202	steroid metabolic process	0.00131766	GO:0009074	aromatic amino acid family catabolic process	0.00083396	GO:0006749	glutathione metabolic process	0.00133191		GO:0015711	organic anion transport	0.000110686	GO:0019755	one-carbon compound transport	0.00665273	GO:0009416	response to light stimulus	0.00265983	GO:0019755	one-carbon compound transport	0.00945792	GO:0044085
CEL54463.1	FGRAMPH1_01T22287	sscle_07g057370	BCIN_07g04490		GO:0019219	regulation of nucleobase-containing compound metabolic process	8.24 × 10 -09	GO:0006323	DNA packaging	0.00367251	GO:0051252	regulation of RNA metabolic process	2.70 × 10-13	GO:0007163	establishment or maintenance of cell polarity	0.00144548		GO:0034470	ncRNA processing	1.77 × 10 -34	GO:0044767	single-organism developmental process	0.00583821	GO:0006351	transcription, DNA-templated	0.0023532	GO:1902652	secondary alcohol metabolic process	0.00388356	GO:0006568	tryptophan metabolic process	0.00265866	GO:0000097	sulfur amino acid biosynthetic process	0.0013405		GO:0044699	single-organism process	0.000112236	GO:0042743	hydrogen peroxide metabolic process	0.00918156	GO:0034293	sexual sporulation	0.00327489				GO:0034470
CEL63979.1	FGRAMPH1_01T04407	sscle_10g079870	BCIN_02g05890		GO:0032774	RNA biosynthetic process	9.57 × 10 -09	GO:0046488	phosphatidylinositol metabolic process	0.00367251	GO:0019219	regulation of nucleobase-containing compound metabolic process	3.96 × 10-13	GO:0032505	reproduction of a single-celled organism	0.00230598		GO:0044085	cellular component biogenesis	1.57 × 10 -33	GO:0009237	siderophore metabolic process	0.0062005	GO:0097659	nucleic acid-templated transcription	0.0023532	GO:0007275	multicellular organism development	0.00772809	GO:0006586	indolalkylamine metabolic process	0.0033287	GO:0009266	response to temperature stimulus	0.0013405		GO:0015833	peptide transport	0.000126901				GO:0005984	disaccharide metabolic process	0.0039702				GO:0000478
CEL59000.1	FGRAMPH1_01T01167	sscle_05g042820	BCIN_03g05640		GO:2001141	regulation of RNA biosynthetic process	1.08 × 10 -08	GO:0090068	positive regulation of cell cycle process	0.00367251	GO:0034654	nucleobase-containing compound biosynthetic process	1.17 × 10-11	GO:0051276	chromosome organization	0.00259156		GO:0006396	RNA processing	4.19 × 10 -23	GO:0045944	positive regulation of transcription from RNA polymerase II promoter	0.0091077	GO:0032774	RNA biosynthetic process	0.00289904	GO:0032501	multicellular organismal process	0.00808404	GO:0042430	indole-containing compound metabolic process	0.0033287	GO:0006979	response to oxidative stress	0.00345745		GO:0006811	ion transport	0.000137507				GO:0009314	response to radiation	0.0039702				GO:0000479
CEL61531.1	FGRAMPH1_01T25887	sscle_01g006320	BCIN_01g01600		GO:0051252	regulation of RNA metabolic process	1.24 × 10 -08	GO:0045787	positive regulation of cell cycle	0.0040509	GO:0019438	aromatic compound biosynthetic process	4.75 × 10-11	GO:0009081	branched-chain amino acid metabolic process	0.00391262		GO:0043170	macromolecule metabolic process	6.25 × 10 -21				GO:0034654	nucleobase-containing compound biosynthetic process	0.00386715	GO:0044707	single-multicellular organism process	0.00808404	GO:1901606	alpha-amino acid catabolic process	0.00409326	GO:0044272	sulfur compound biosynthetic process	0.00382952		GO:0006857	oligopeptide transport	0.000696018				GO:0015698	inorganic anion transport	0.00500427				GO:0090502
CEL63898.1	FGRAMPH1_01T21953	sscle_01g008660	BCIN_08g03640		GO:0065007	biological regulation	3.01 × 10 -08	GO:0071103	DNA conformation change	0.00534667	GO:0018130	heterocycle biosynthetic process	5.68 × 10-11	GO:0006325	chromatin organization	0.00703134		GO:0000478	endonucleolytic cleavage involved in rRNA processing	6.2 × 10 -20				GO:0019219	regulation of nucleobase-containing compound metabolic process	0.00398978				GO:0005976	polysaccharide metabolic process	0.00609979	GO:0042592	homeostatic process	0.00454793		GO:0015695	organic cation transport	0.00508256				GO:0007275	multicellular organism development	0.00941366				GO:0000469
CEL59083.1	FGRAMPH1_01T19177	sscle_06g048820	BCIN_04g06450		GO:0060255	regulation of macromolecule metabolic process	1.64 × 10 -06	GO:0019219	regulation of nucleobase-containing compound metabolic process	0.00614273	GO:1901362	organic cyclic compound biosynthetic process	6.33 × 10-11	GO:0006351	transcription, DNA-templated	0.00789988		GO:0000479	endonucleolytic cleavage of tricistronic rRNA transcript (SSU-rRNA, 5.8S rRNA, LSU-rRNA)	6.2 × 10 -20				GO:0009237	siderophore metabolic process	0.0055082				GO:0006563	L-serine metabolic process	0.00702525	GO:0000096	sulfur amino acid metabolic process	0.00508953		GO:0071705	nitrogen compound transport	0.00723395				GO:0032501	multicellular organismal process	0.00982396				GO:0042273
CEL61439.1	FGRAMPH1_01T11739	sscle_06g051280	BCIN_05g07800		GO:0090304	nucleic acid metabolic process	1.85 × 10 -06	GO:0050794	regulation of cellular process	0.0065143	GO:0051171	regulation of nitrogen compound metabolic process	1.89 × 10-10	GO:0044786	cell cycle DNA replication	0.00811631		GO:0090502	RNA phosphodiester bond hydrolysis, endonucleolytic	6.2 × 10 -20				GO:0019323	pentose catabolic process	0.0055082				GO:0034627	'de novo' NAD biosynthetic process	0.00702525	GO:0034220	ion transmembrane transport	0.00797272		GO:0034635	glutathione transport	0.00758702				GO:0044707	single-multicellular organism process	0.00982396				GO:0000470
CEL54409.1	FGRAMPH1_01T11281	sscle_05g042320	BCIN_03g02120		GO:0010468	regulation of gene expression	3.17 × 10 -06	GO:0018130	heterocycle biosynthetic process	0.00769696	GO:0010556	regulation of macromolecule biosynthetic process	2.91 × 10-10	GO:0097659	nucleic acid-templated transcription	0.00887287		GO:0042274	ribosomal small subunit biogenesis	3.85 × 10 -19				GO:0019438	aromatic compound biosynthetic process	0.00676829							GO:0065008	regulation of biological quality	0.00882063		GO:0042126	nitrate metabolic process	0.00758702				GO:0009311	oligosaccharide metabolic process	0.00997503				GO:0006396
CEL55098.1	FGRAMPH1_01T17009	sscle_07g056130	BCIN_03g08530		GO:0019438	aromatic compound biosynthetic process	4.21 × 10 -06	GO:0050789	regulation of biological process	0.00804373	GO:0010468	regulation of gene expression	3.39 × 10-10	GO:0016568	chromatin modification	0.00911931		GO:0030490	maturation of SSU-rRNA	4.24 × 10 -18				GO:2000112	regulation of cellular macromolecule biosynthetic process	0.00777876							GO:0044699	single-organism process	0.00933585		GO:0072337	modified amino acid transport	0.00758702										GO:0090501
CEL63643.1	FGRAMPH1_01T14785	sscle_07g060540	BCIN_03g08760		GO:0034654	nucleobase-containing compound biosynthetic process	4.74 × 10 -06	GO:0034654	nucleobase-containing compound biosynthetic process	0.00874823	GO:2000112	regulation of cellular macromolecule biosynthetic process	4.94 × 10-10					GO:0016070	RNA metabolic process	2.09 × 10 -17				GO:0010556	regulation of macromolecule biosynthetic process	0.00854695											GO:2001057	reactive nitrogen species metabolic process	0.00758702										GO:0090305
CEL60509.1	FGRAMPH1_01T21677	sscle_16g110330	BCIN_08g03800		GO:0018130	heterocycle biosynthetic process	9.31 × 10 -06	GO:0006355	regulation of transcription, DNA-templated	0.00878278	GO:0050794	regulation of cellular process	1.12 × 10-09					GO:0034641	cellular nitrogen compound metabolic process	9.55 × 10 -17				GO:0018130	heterocycle biosynthetic process	0.00898757																							GO:0006360
CEL63422.1	FGRAMPH1_01T18803	sscle_12g087280	BCIN_02g04050		GO:0031323	regulation of cellular metabolic process	1.15 × 10 -05	GO:1903506	regulation of nucleic acid-templated transcription	0.00878278	GO:0060255	regulation of macromolecule metabolic process	1.33 × 10-09					GO:0000469	cleavage involved in rRNA processing	9.07 × 10 -15				GO:1901362	organic cyclic compound biosynthetic process	0.00989556																							GO:0030490
CEL56728.1	FGRAMPH1_01T22449	sscle_15g106830	BCIN_04g02560		GO:0080090	regulation of primary metabolic process	1.3 × 10 -05	GO:0070828	heterochromatin organization	0.00909133	GO:0050789	regulation of biological process	1.88 × 10-09					GO:0000470	maturation of LSU-rRNA	1.49 × 10 -14																													GO:0042274
CEL60625.1	FGRAMPH1_01T14133	sscle_04g034930	BCIN_12g04820		GO:0051171	regulation of nitrogen compound metabolic process	1.47 × 10 -05	GO:0006357	regulation of transcription from RNA polymerase II promoter	0.00962515	GO:0009889	regulation of biosynthetic process	2.00 × 10-09					GO:0042273	ribosomal large subunit biogenesis	1.49 × 10 -14																													GO:0006356
CEL56920.1	FGRAMPH1_01T10437	sscle_04g037890	BCIN_07g05010		GO:0019222	regulation of metabolic process	1.62 × 10 -05	GO:0006366	transcription from RNA polymerase II promoter	0.00967472	GO:0031326	regulation of cellular biosynthetic process	2.97 × 10-09					GO:0006807	nitrogen compound metabolic process	5.97 × 10 -14																													GO:0070484
CEL63381.1	FGRAMPH1_01T00651	sscle_05g046470	BCIN_15g04350		GO:2000112	regulation of cellular macromolecule biosynthetic process	3.63 × 10 -05				GO:0031323	regulation of cellular metabolic process	3.92 × 10-09					GO:0000460	maturation of 5.8S rRNA	9.67 × 10 -14																													GO:1901334
CEL62787.1	FGRAMPH1_01T14371	sscle_02g012090	BCIN_06g03760		GO:0031326	regulation of cellular biosynthetic process	3.98 × 10 -05				GO:0019222	regulation of metabolic process	4.80 × 10-09					GO:0043043	peptide biosynthetic process	7.49 × 10 -13																													GO:0042743
CEL59366.1	FGRAMPH1_01T22273	sscle_03g027410	BCIN_11g00800		GO:1901362	organic cyclic compound biosynthetic process	4.43 × 10 -05				GO:0080090	regulation of primary metabolic process	4.86 × 10-09					GO:0006412	translation	8.28 × 10 -13																													GO:0000460
CEL62767.1	FGRAMPH1_01T21863	sscle_04g033230	BCIN_06g06940		GO:0010556	regulation of macromolecule biosynthetic process	4.54 × 10 -05				GO:0090304	nucleic acid metabolic process	7.06 × 10-09					GO:0090304	nucleic acid metabolic process	2.99 × 10 -12																													GO:0033750
CEL58067.1	FGRAMPH1_01T21357	sscle_08g063700	BCIN_07g06980		GO:0016070	RNA metabolic process	6 × 10 -05				GO:0065007	biological regulation	7.24 × 10-07					GO:0071840	cellular component organization or biogenesis	3.18 × 10 -12																													GO:0033753
CEL53113.1	FGRAMPH1_01T08941	sscle_10g078640	BCIN_05g06850		GO:0009889	regulation of biosynthetic process	7.25 × 10 -05				GO:0006725	cellular aromatic compound metabolic process	2.15 × 10-06					GO:0006518	peptide metabolic process	8.13 × 10 -12																													GO:0006807
CEL54705.1	FGRAMPH1_01T12179	sscle_14g097770	BCIN_06g02590		GO:0051716	cellular response to stimulus	9.8 × 10 -05				GO:0006139	nucleobase-containing compound metabolic process	2.70 × 10-06					GO:0043604	amide biosynthetic process	1.62 × 10 -11																													GO:0008610
CEL58914.1	FGRAMPH1_01T12505	sscle_01g005880	BCIN_09g07000		GO:0006397	mRNA processing	0.000423132				GO:0034645	cellular macromolecule biosynthetic process	1.27 × 10-05					GO:0006139	nucleobase-containing compound metabolic process	3.96 × 10 -11																													GO:0006596
CEL55347.1	FGRAMPH1_01T25687	sscle_01g006230	BCIN_15g04010		GO:0071103	DNA conformation change	0.000677278				GO:0046483	heterocycle metabolic process	1.62 × 10-05					GO:0090501	RNA phosphodiester bond hydrolysis	6.14 × 10 -11																													GO:0009309
CEL61219.1	FGRAMPH1_01T00715	sscle_02g016570	BCIN_12g02100		GO:0006996	organelle organization	0.000761505				GO:0009059	macromolecule biosynthetic process	2.31 × 10-05					GO:0090305	nucleic acid phosphodiester bond hydrolysis	1.6 × 10 -10																													GO:0042126
CEL60422.1	FGRAMPH1_01T25369	sscle_02g020690	BCIN_03g07550		GO:0034645	cellular macromolecule biosynthetic process	0.000774391				GO:1901360	organic cyclic compound metabolic process	3.37 × 10-05					GO:0006725	cellular aromatic compound metabolic process	1.95 × 10 -10																													GO:0042401
CEL52281.1	FGRAMPH1_01T26987	sscle_03g024500	BCIN_15g01220		GO:0016071	mRNA metabolic process	0.00083742				GO:0016070	RNA metabolic process	1.65 × 10-04					GO:0046483	heterocycle metabolic process	5.21 × 10 -10																													GO:2001057
CEL60495.1	FGRAMPH1_01T00839	sscle_05g045240	BCIN_14g03910		GO:0033554	cellular response to stress	0.000869141				GO:0044271	cellular nitrogen compound biosynthetic process	3.38 × 10-04					GO:0071704	organic substance metabolic process	5.56 × 10 -10																													GO:0006644
CEL60681.1	FGRAMPH1_01T23121	sscle_07g057490	BCIN_03g06660		GO:0006366	transcription from RNA polymerase II promoter	0.000959275				GO:0030258	lipid modification	3.76 × 10-04					GO:0009451	RNA modification	6.13 × 10 -10																													GO:0007275
CEL58600.1	FGRAMPH1_01T02363	sscle_13g094560	BCIN_01g04510		GO:1903308	regulation of chromatin modification	0.000989143				GO:0006974	cellular response to DNA damage stimulus	6.30 × 10-04					GO:1901360	organic cyclic compound metabolic process	1.39 × 10 -09																													GO:0032501
CEL55137.1	FGRAMPH1_01T05165	sscle_15g104280	BCIN_03g01460		GO:0009987	cellular process	0.00104726				GO:0006281	DNA repair	1.25 × 10-03					GO:0043603	cellular amide metabolic process	1.57 × 10 -09																													GO:0044707
CEL61216.1	FGRAMPH1_01T08413	sscle_05g048250	BCIN_01g03910		GO:0051276	chromosome organization	0.00105504				GO:0006259	DNA metabolic process	1.48 × 10-03					GO:0071826	ribonucleoprotein complex subunit organization	1.63 × 10 -09																													GO:0044255
CEL52383.1	FGRAMPH1_01T01669	sscle_12g091050	BCIN_14g04310		GO:0006357	regulation of transcription from RNA polymerase II promoter	0.00130364				GO:0009698	phenylpropanoid metabolic process	6.60 × 10-03					GO:0022618	ribonucleoprotein complex assembly	3.15 × 10 -09																													GO:0006595
CEL60023.1	FGRAMPH1_01T06279	sscle_14g097980	BCIN_07g03650		GO:0006725	cellular aromatic compound metabolic process	0.00132707				GO:0009803	cinnamic acid metabolic process	6.60 × 10-03					GO:0044260	cellular macromolecule metabolic process	5.6 × 10 -09																													GO:0000054
CEL57223.1	FGRAMPH1_01T23421	sscle_02g018370	BCIN_15g01090		GO:0009059	macromolecule biosynthetic process	0.00133559				GO:0044260	cellular macromolecule metabolic process	6.74 × 10-03					GO:0001510	RNA methylation	9.9 × 10 -09																													GO:0071428
CEL59792.1	FGRAMPH1_01T26315	sscle_03g027850	BCIN_05g03900		GO:0048523	negative regulation of cellular process	0.00134452				GO:0031570	DNA integrity checkpoint	8.20 × 10-03					GO:1901566	organonitrogen compound biosynthetic process	6.62 × 10 -08																													GO:0044237
CEL53567.1	FGRAMPH1_01T00147	sscle_03g028340	BCIN_11g03010		GO:0006259	DNA metabolic process	0.00135403				GO:0031338	regulation of vesicle fusion	8.60 × 10-03					GO:0006839	mitochondrial transport	1.52 × 10 -06
CEL53715.1	FGRAMPH1_01T10647	sscle_11g084100	BCIN_12g04810		GO:0006139	nucleobase-containing compound metabolic process	0.00145546				GO:0000075	cell cycle checkpoint	9.75 × 10-03					GO:0007275	multicellular organism development	4.9 × 10 -06
CEL53438.1	FGRAMPH1_01T10569	sscle_02g018690	BCIN_15g03140		GO:0046483	heterocycle metabolic process	0.00150615											GO:0000154	rRNA modification	5.23 × 10 -06
CEL61890.1	FGRAMPH1_01T15841	sscle_07g060190	BCIN_06g02140		GO:1902589	single-organism organelle organization	0.0016973											GO:0032501	multicellular organismal process	5.33 × 10 -06
CEL57418.1	FGRAMPH1_01T04457	sscle_15g103020	BCIN_16g04020		GO:0060968	regulation of gene silencing	0.00178459											GO:0044707	single-multicellular organism process	5.33 × 10 -06
CEL58924.1	FGRAMPH1_01T03715	sscle_01g001480	BCIN_05g03290		GO:1902275	regulation of chromatin organization	0.00186556											GO:0051168	nuclear export	3.22 × 10 -05
CEL62959.1	FGRAMPH1_01T23863	sscle_02g017750	BCIN_05g05180		GO:0048193	Golgi vesicle transport	0.00288885											GO:0032259	methylation	4.88 × 10 -05
CEL55667.1	FGRAMPH1_01T09243	sscle_08g065910	BCIN_04g00950		GO:0007154	cell communication	0.00312947											GO:0033750	ribosome localization	5.87 × 10 -05
CEL60501.1	FGRAMPH1_01T24053	sscle_11g080890	BCIN_11g05490		GO:0031935	regulation of chromatin silencing	0.00319741											GO:0033753	establishment of ribosome localization	5.87 × 10 -05
CEL63804.1	FGRAMPH1_01T01363	sscle_14g100950	BCIN_01g06550		GO:0045184	establishment of protein localization	0.00344157											GO:0043414	macromolecule methylation	7.85 × 10 -05
CEL54974.1	FGRAMPH1_01T16219	sscle_15g107180	BCIN_02g06750		GO:0006396	RNA processing	0.00346708											GO:0006417	regulation of translation	9.49 × 10 -05
CEL54442.1	FGRAMPH1_01T03873	sscle_01g006310	BCIN_10g04790		GO:0044260	cellular macromolecule metabolic process	0.00348022											GO:0034248	regulation of cellular amide metabolic process	0.000115708
CEL62893.1	FGRAMPH1_01T01537	sscle_02g017630	BCIN_05g03340		GO:0050896	response to stimulus	0.0037776											GO:0000054	ribosomal subunit export from nucleus	0.000142886
CEL58283.1	FGRAMPH1_01T09137	sscle_02g021860	BCIN_10g02480		GO:0006974	cellular response to DNA damage stimulus	0.0039589											GO:0071428	rRNA-containing ribonucleoprotein complex export from nucleus	0.000142886
CEL62776.1	FGRAMPH1_01T13341	sscle_13g092320	BCIN_01g10190		GO:0051128	regulation of cellular component organization	0.00406639											GO:0010608	posttranscriptional regulation of gene expression	0.000150845
CEL51621.1	FGRAMPH1_01T19913	sscle_13g096880	BCIN_15g04800		GO:0045786	negative regulation of cell cycle	0.00459449											GO:0015931	nucleobase-containing compound transport	0.000150845
CEL57457.1	FGRAMPH1_01T25425	sscle_01g000280	BCIN_08g03360		GO:0034613	cellular protein localization	0.00512278											GO:0034622	cellular macromolecular complex assembly	0.000158408
CEL62311.1	FGRAMPH1_01T08459	sscle_04g038520	BCIN_10g02910		GO:0070727	cellular macromolecule localization	0.00521046											GO:0006360	transcription from RNA polymerase I promoter	0.000168161
CEL55775.1	FGRAMPH1_01T24187	sscle_06g050570	BCIN_05g03110		GO:1901360	organic cyclic compound metabolic process	0.00543673											GO:0065003	macromolecular complex assembly	0.000335581
CEL60573.1	FGRAMPH1_01T15599	sscle_07g061190	BCIN_01g05410		GO:0033044	regulation of chromosome organization	0.00548803											GO:0000959	mitochondrial RNA metabolic process	0.000368379
CEL63988.1	FGRAMPH1_01T27923	sscle_15g105780	BCIN_01g07940		GO:0006650	glycerophospholipid metabolic process	0.00562611											GO:0006913	nucleocytoplasmic transport	0.00047579
CEL58699.1	FGRAMPH1_01T03377	sscle_05g048370	BCIN_01g02250		GO:0022406	membrane docking	0.00566946											GO:0051169	nuclear transport	0.00047579
CEL55200.1	FGRAMPH1_01T08493	sscle_06g050760	BCIN_12g05940		GO:0031124	mRNA 3'-end processing	0.00566946											GO:1901564	organonitrogen compound metabolic process	0.000876529
CEL55404.1	FGRAMPH1_01T20757	sscle_11g085890	BCIN_02g02700		GO:0006892	post-Golgi vesicle-mediated transport	0.00659039											GO:0006414	translational elongation	0.00113623
CEL62096.1	FGRAMPH1_01T06767	sscle_15g104550	BCIN_03g07520		GO:0010564	regulation of cell cycle process	0.00666607											GO:0022607	cellular component assembly	0.00223188
CEL51688.1	FGRAMPH1_01T13873	sscle_01g009110	BCIN_16g01860		GO:0023052	signaling	0.00736681											GO:0044238	primary metabolic process	0.00251398
CEL58491.1	FGRAMPH1_01T11449	sscle_01g009920	BCIN_09g03040		GO:0046488	phosphatidylinositol metabolic process	0.0081423											GO:0006403	RNA localization	0.00304493
CEL63408.1	FGRAMPH1_01T03547	sscle_03g031060	BCIN_03g06400		GO:0090068	positive regulation of cell cycle process	0.0081423											GO:0010243	response to organonitrogen compound	0.0032495
CEL52333.1	FGRAMPH1_01T13653	sscle_03g031740	BCIN_03g03660		GO:0016192	vesicle-mediated transport	0.00880685											GO:0018195	peptidyl-arginine modification	0.0032495
CEL61710.1	FGRAMPH1_01T15367	sscle_10g075620	BCIN_01g06120		GO:0007165	signal transduction	0.00890508											GO:0018216	peptidyl-arginine methylation	0.0032495
CEL60188.1	FGRAMPH1_01T09089	sscle_13g093550	BCIN_01g03510		GO:0044700	single organism signaling	0.00890508											GO:0044767	single-organism developmental process	0.00390741
CEL51578.1	FGRAMPH1_01T11175	sscle_14g098150	BCIN_06g05180		GO:0043412	macromolecule modification	0.00958177											GO:0009452	7-methylguanosine RNA capping	0.00509551
CEL57480.1	FGRAMPH1_01T16227	sscle_15g102670	BCIN_01g02760		GO:0009890	negative regulation of biosynthetic process	0.0096901											GO:0036265	RNA (guanine-N7)-methylation	0.00509551
CEL52775.1	FGRAMPH1_01T10669	sscle_02g018750	BCIN_01g07910		GO:0031327	negative regulation of cellular biosynthetic process	0.0096901											GO:0050657	nucleic acid transport	0.00529128
CEL54122.1	FGRAMPH1_01T10903	sscle_03g030780	BCIN_07g01790		GO:0048519	negative regulation of biological process	0.00980657											GO:0050658	RNA transport	0.00529128
CEL57216.1	FGRAMPH1_01T18985	sscle_07g058010	BCIN_04g06320		GO:0006261	DNA-dependent DNA replication	0.00994131											GO:0051236	establishment of RNA localization	0.00529128
CEL54897.1	FGRAMPH1_01T22127	sscle_14g102100	BCIN_10g01350															GO:0001522	pseudouridine synthesis	0.00615564
CEL54232.1	FGRAMPH1_01T13435	sscle_12g092020	BCIN_08g01100															GO:0031167	rRNA methylation	0.00615564
CEL63664.1	FGRAMPH1_01T04051	sscle_02g019200	BCIN_03g04940															GO:0044237	cellular metabolic process	0.00831885
CEL54236.1	FGRAMPH1_01T19163	sscle_04g033580	BCIN_09g03360															GO:0051656	establishment of organelle localization	0.00898312
CEL63790.1	FGRAMPH1_01T06035	sscle_05g042120	BCIN_06g04280
CEL57245.1	FGRAMPH1_01T09517	sscle_05g044130	BCIN_01g07030
CEL60530.1	FGRAMPH1_01T17573	sscle_07g061990	BCIN_02g08970
CEL54894.1	FGRAMPH1_01T27137	sscle_11g081500	BCIN_03g01840
CEL52770.1	FGRAMPH1_01T28047	sscle_11g081850	BCIN_08g02210
CEL59913.1	FGRAMPH1_01T27063	sscle_15g103060	BCIN_01g03850
CEL51781.1	FGRAMPH1_01T13585	sscle_01g005780	BCIN_02g01850
CEL52603.1	FGRAMPH1_01T15163	sscle_03g025330	BCIN_02g05720
CEL60301.1	FGRAMPH1_01T10725	sscle_04g035980	BCIN_06g03680
CEL52693.1	FGRAMPH1_01T05861	sscle_04g036130	BCIN_05g00390
CEL60533.1	FGRAMPH1_01T12247	sscle_07g056080	BCIN_15g05300
CEL55212.1	FGRAMPH1_01T15847	sscle_01g001510	BCIN_13g01670
CEL61627.1	FGRAMPH1_01T01407	sscle_03g030850	BCIN_07g05710
CEL55782.1	FGRAMPH1_01T14967	sscle_04g039870	BCIN_01g10590
CEL59840.1	FGRAMPH1_01T03357	sscle_07g055730	BCIN_08g02910
CEL61103.1	FGRAMPH1_01T28021	sscle_08g067550	BCIN_07g00400
CEL55372.1	FGRAMPH1_01T07887	sscle_09g072090	BCIN_08g04250
CEL54235.1	FGRAMPH1_01T05135	sscle_10g079970	BCIN_11g01540
CEL52908.1	FGRAMPH1_01T16395	sscle_12g091010	BCIN_05g04490
CEL57459.1	FGRAMPH1_01T04325	sscle_01g003770	BCIN_08g02690
CEL60909.1	FGRAMPH1_01T21213	sscle_01g011420	BCIN_11g03730
CEL51542.1	FGRAMPH1_01T25609	sscle_02g014700	BCIN_08g03050
CEL61788.1	FGRAMPH1_01T26247	sscle_02g021500	BCIN_05g01300
CEL53618.1	FGRAMPH1_01T21175	sscle_02g021850	BCIN_02g08300
CEL59162.1	FGRAMPH1_01T08461	sscle_03g024600	BCIN_15g01020
CEL61174.1	FGRAMPH1_01T06115	sscle_05g043760	BCIN_04g00640
CEL52403.1	FGRAMPH1_01T08929	sscle_05g043940	BCIN_06g02230
CEL57305.1	FGRAMPH1_01T16519	sscle_09g070840	BCIN_03g06720
CEL63994.1	FGRAMPH1_01T13317	sscle_13g092610	BCIN_04g01120
CEL58348.1	FGRAMPH1_01T07519	sscle_04g037970	BCIN_13g00290
CEL54868.1	FGRAMPH1_01T14723	sscle_10g075520	BCIN_03g06110
CEL53036.1	FGRAMPH1_01T23747	sscle_11g082270	BCIN_02g01220
CEL55900.1	FGRAMPH1_01T24475	sscle_15g102730	BCIN_12g01750
CEL63922.1	FGRAMPH1_01T23367	sscle_03g022560	BCIN_08g02750
CEL57194.1	FGRAMPH1_01T10519	sscle_14g099690	BCIN_10g05970
CEL51683.1	FGRAMPH1_01T16221	sscle_16g108610	BCIN_16g01510
CEL57499.1	FGRAMPH1_01T21969	sscle_03g027330	BCIN_05g06840
CEL53067.1	FGRAMPH1_01T20469	sscle_05g043260	BCIN_14g03330
CEL52885.1	FGRAMPH1_01T27213	sscle_16g111120	BCIN_06g00220
CEL55768.1	FGRAMPH1_01T11415	sscle_01g001940	BCIN_06g06370
CEL57832.1	FGRAMPH1_01T06763	sscle_11g084540	BCIN_09g07110
CEL52617.1	FGRAMPH1_01T14739	sscle_13g092190	BCIN_09g00300
CEL58515.1	FGRAMPH1_01T09815	sscle_13g092840	BCIN_01g04830
CEL53195.1	FGRAMPH1_01T17081	sscle_14g102010	BCIN_01g09700
CEL57411.1	FGRAMPH1_01T11513	sscle_15g104570	BCIN_14g05320
CEL61116.1	FGRAMPH1_01T27847	sscle_16g109370	BCIN_03g03500
CEL62285.1	FGRAMPH1_01T25629	sscle_03g031120	BCIN_03g05970
CEL52314.1	FGRAMPH1_01T04657	sscle_05g042020	BCIN_09g03300
CEL52571.1	FGRAMPH1_01T05469	sscle_08g062910	BCIN_02g00420
CEL55595.1	FGRAMPH1_01T00355	sscle_08g064480	BCIN_01g07970
CEL59675.1	FGRAMPH1_01T08441	sscle_11g081480	BCIN_05g00150
CEL54571.1	FGRAMPH1_01T08553	sscle_13g092090	BCIN_13g04840
CEL57420.1	FGRAMPH1_01T21041	sscle_07g059260	BCIN_15g02620
CEL59161.1	FGRAMPH1_01T08633	sscle_16g107750	BCIN_03g07230
CEL62200.1	FGRAMPH1_01T22395	sscle_12g090700	BCIN_08g01980
CEL60549.1	FGRAMPH1_01T22351	sscle_08g066390	BCIN_04g06370
CEL59177.1	FGRAMPH1_01T02025	sscle_15g104880	BCIN_06g04670
CEL60750.1	FGRAMPH1_01T06889	sscle_01g002970	BCIN_03g03530
CEL61689.1	FGRAMPH1_01T12955	sscle_03g030750	BCIN_14g00510
CEL52387.1	FGRAMPH1_01T06591	sscle_14g101060	BCIN_06g03390
CEL54986.1	FGRAMPH1_01T21713	sscle_05g040780	BCIN_08g06120
CEL58856.1	FGRAMPH1_01T26611	sscle_05g042730	BCIN_09g02070
CEL61287.1	FGRAMPH1_01T09651	sscle_12g089980	BCIN_05g05230
CEL62077.1	FGRAMPH1_01T11879	sscle_02g020560	BCIN_04g03300
CEL53683.1	FGRAMPH1_01T20057	sscle_02g021770	BCIN_16g00650
CEL58158.1	FGRAMPH1_01T21755	sscle_12g091420	BCIN_01g06700
CEL58147.1	FGRAMPH1_01T17747	sscle_14g100720	BCIN_01g08110
CEL54827.1	FGRAMPH1_01T08761	sscle_07g058670	BCIN_05g02880
CEL60363.1	FGRAMPH1_01T15983	sscle_10g078070	BCIN_05g05570
CEL53866.1	FGRAMPH1_01T24923	sscle_03g024510	BCIN_08g04700
CEL52105.1	FGRAMPH1_01T12037	sscle_07g059890	BCIN_13g04310
CEL57780.1	FGRAMPH1_01T16447	sscle_11g083910	BCIN_03g08750
CEL62419.1	FGRAMPH1_01T16057	sscle_14g099340	BCIN_10g00040
CEL61637.1	FGRAMPH1_01T08385	sscle_01g009230	BCIN_16g00300
CEL63859.1	FGRAMPH1_01T15827	sscle_04g034620	BCIN_08g04880
CEL59156.1	FGRAMPH1_01T03591	sscle_07g059170	BCIN_14g02920
CEL56974.1	FGRAMPH1_01T21247	sscle_08g068560	BCIN_11g02460
CEL52325.1	FGRAMPH1_01T14237	sscle_10g079620	BCIN_07g04530
CEL52323.1	FGRAMPH1_01T09161	sscle_01g000520	BCIN_13g04450
CEL62522.1	FGRAMPH1_01T14145	sscle_02g020440	BCIN_02g02160
CEL63787.1	FGRAMPH1_01T11705	sscle_03g024650	BCIN_07g04290
CEL51941.1	FGRAMPH1_01T14003	sscle_03g024660	BCIN_13g05710
CEL51961.1	FGRAMPH1_01T27939	sscle_03g024700	BCIN_04g03530
CEL52632.1	FGRAMPH1_01T07403	sscle_05g040520	BCIN_06g03660
CEL59586.1	FGRAMPH1_01T08745	sscle_01g000090	BCIN_09g06880
CEL60174.1	FGRAMPH1_01T25631	sscle_02g015800	BCIN_16g03980
CEL56515.1	FGRAMPH1_01T10949	sscle_03g028160	BCIN_05g05980
CEL61552.1	FGRAMPH1_01T24543	sscle_03g028240	BCIN_15g00780
CEL51937.1	FGRAMPH1_01T15017	sscle_06g051950	BCIN_03g04730
CEL59032.1	FGRAMPH1_01T13863	sscle_11g086540	BCIN_01g00940
CEL56778.1	FGRAMPH1_01T08223	sscle_02g013390	BCIN_17g00070
CEL58671.1	FGRAMPH1_01T12367	sscle_08g064440	BCIN_05g05600
CEL54452.1	FGRAMPH1_01T15459	sscle_01g009380	BCIN_13g00140
CEL57244.1	FGRAMPH1_01T15879	sscle_02g013660	BCIN_06g05100
CEL57023.1	FGRAMPH1_01T22179	sscle_04g033900	BCIN_12g02530
CEL56769.1	FGRAMPH1_01T13293	sscle_09g069870	BCIN_13g03680
CEL52855.1	FGRAMPH1_01T16223	sscle_14g102230	BCIN_10g01220
CEL56623.1	FGRAMPH1_01T16293	sscle_01g000530	BCIN_06g00022
CEL51485.1	FGRAMPH1_01T09317	sscle_10g075480	BCIN_04g00580
CEL63177.1	FGRAMPH1_01T06717	sscle_15g102710	BCIN_14g04890
CEL54323.1	FGRAMPH1_01T22989	sscle_03g025740	BCIN_02g07910
CEL62142.1	FGRAMPH1_01T18691	sscle_10g076170	BCIN_15g04870
CEL53386.1	FGRAMPH1_01T13471	sscle_10g077430	BCIN_04g03390
CEL57846.1	FGRAMPH1_01T12165	sscle_15g105250	BCIN_03g00320
CEL62819.1	FGRAMPH1_01T21671	sscle_01g008250	BCIN_15g03960
CEL60428.1	FGRAMPH1_01T12983	sscle_02g013480	BCIN_01g04450
CEL53029.1	FGRAMPH1_01T14351	sscle_03g022850	BCIN_03g08800
CEL57998.1	FGRAMPH1_01T05265	sscle_05g045980	BCIN_10g06240
CEL57521.1	FGRAMPH1_01T21761	sscle_10g077280	BCIN_02g02970
CEL52655.1	FGRAMPH1_01T09191	sscle_12g090800	BCIN_12g00950
CEL55658.1	FGRAMPH1_01T22907	sscle_01g010830	BCIN_09g01590
CEL55528.1	FGRAMPH1_01T11845	sscle_02g015970	BCIN_01g11060
CEL62846.1	FGRAMPH1_01T12985	sscle_02g018980	BCIN_10g01960
CEL55457.1	FGRAMPH1_01T22459	sscle_06g052510	BCIN_16g02780
CEL63240.1	FGRAMPH1_01T00317	sscle_11g086030	BCIN_09g04020
CEL61954.1	FGRAMPH1_01T01319	sscle_02g020840	BCIN_09g04150
CEL58048.1	FGRAMPH1_01T21777	sscle_07g057970	BCIN_02g09410
CEL52927.1	FGRAMPH1_01T15103	sscle_12g087160	BCIN_15g02930
CEL53213.1	FGRAMPH1_01T05017	sscle_13g094760	BCIN_05g08100
CEL59473.1	FGRAMPH1_01T02593	sscle_14g099680	BCIN_06g00480
CEL63845.1	FGRAMPH1_01T06837	sscle_01g006780	BCIN_09g00620
CEL53665.1	FGRAMPH1_01T03439	sscle_02g012450	BCIN_05g02420
CEL54666.1	FGRAMPH1_01T07055	sscle_03g024090	BCIN_05g08240
CEL61123.1	FGRAMPH1_01T03699	sscle_09g073830	BCIN_13g04400
CEL53602.1	FGRAMPH1_01T03133	sscle_12g089090	BCIN_07g07080
CEL52205.1	FGRAMPH1_01T26759	sscle_12g090410	BCIN_03g00680
CEL59548.1	FGRAMPH1_01T09207	sscle_11g086140	BCIN_06g04850
CEL51813.1	FGRAMPH1_01T16443	sscle_13g092170	BCIN_04g05090
CEL52282.1	FGRAMPH1_01T25309	sscle_13g093430	BCIN_04g02470
CEL62286.1	FGRAMPH1_01T27841	sscle_01g010230	BCIN_13g05670
CEL57151.1	FGRAMPH1_01T21145	sscle_03g025880	BCIN_05g07100
CEL55833.1	FGRAMPH1_01T02413	sscle_03g028290	BCIN_12g03160
CEL58599.1	FGRAMPH1_01T04193	sscle_03g027400	BCIN_14g02640
CEL59339.1	FGRAMPH1_01T21061	sscle_03g028370	BCIN_07g04350
CEL53532.1	FGRAMPH1_01T08625	sscle_06g049060	BCIN_08g01900
CEL61611.1	FGRAMPH1_01T19819	sscle_06g055220	BCIN_13g03170
CEL59215.1	FGRAMPH1_01T26449	sscle_10g077510	BCIN_12g03310
CEL53512.1	FGRAMPH1_01T15591	sscle_12g089160	BCIN_02g00710
CEL61772.1	FGRAMPH1_01T02267	sscle_16g108390	BCIN_14g02130
CEL63858.1	FGRAMPH1_01T05613	sscle_05g041100	BCIN_11g05730
CEL59680.1	FGRAMPH1_01T00633	sscle_05g045830	BCIN_05g02430
CEL64072.1	FGRAMPH1_01T22435	sscle_10g077690	BCIN_15g04760
CEL56232.1	FGRAMPH1_01T11351	sscle_02g016980	BCIN_16g04250
CEL51988.1	FGRAMPH1_01T19355	sscle_04g033680	BCIN_04g04080
CEL55511.1	FGRAMPH1_01T04437	sscle_04g037690	BCIN_03g08330
CEL53840.1	FGRAMPH1_01T05669	sscle_08g064040	BCIN_04g02830
CEL58043.1	FGRAMPH1_01T07209	sscle_14g100210	BCIN_06g04950
CEL53395.1	FGRAMPH1_01T01595	sscle_16g110480	BCIN_05g06210
CEL59597.1	FGRAMPH1_01T25029	sscle_03g024580	BCIN_09g05890
CEL58231.1	FGRAMPH1_01T09551	sscle_06g053750	BCIN_04g01820
CEL55858.1	FGRAMPH1_01T27543	sscle_07g060770	BCIN_05g01950
CEL63548.1	FGRAMPH1_01T09765	sscle_08g064780	BCIN_07g00190
CEL51466.1	FGRAMPH1_01T27753	sscle_04g036250	BCIN_11g02560
CEL56495.1	FGRAMPH1_01T19587	sscle_06g053670	BCIN_13g01720
CEL62598.1	FGRAMPH1_01T05449	sscle_08g067470	BCIN_09g01250
CEL55437.1	FGRAMPH1_01T21445	sscle_08g067500	BCIN_09g00420
CEL61986.1	FGRAMPH1_01T15597	sscle_10g078440	BCIN_02g04060
CEL53057.1	FGRAMPH1_01T15231	sscle_16g108770	BCIN_08g02780
CEL54138.1	FGRAMPH1_01T22737	sscle_03g028630	BCIN_12g02570
CEL59173.1	FGRAMPH1_01T27663	sscle_03g030600	BCIN_02g03060
CEL52963.1	FGRAMPH1_01T02179	sscle_06g054050	BCIN_04g01850
CEL58822.1	FGRAMPH1_01T20285	sscle_10g079100	BCIN_06g02580
CEL63080.1	FGRAMPH1_01T21049	sscle_11g085750	BCIN_04g06480
CEL63657.1	FGRAMPH1_01T20307	sscle_13g092180	BCIN_11g05430
CEL53856.1	FGRAMPH1_01T15919	sscle_13g095290	BCIN_06g00290
CEL58017.1	FGRAMPH1_01T07923	sscle_13g096300	BCIN_15g00050
CEL61645.1	FGRAMPH1_01T12079	sscle_01g005120	BCIN_01g06110
CEL59187.1	FGRAMPH1_01T05433	sscle_01g005900	BCIN_01g07660
CEL58113.1	FGRAMPH1_01T18961	sscle_02g013410	BCIN_01g00710
CEL52549.1	FGRAMPH1_01T28199	sscle_03g025640	BCIN_14g02350
CEL61059.1	FGRAMPH1_01T07433	sscle_03g031940	BCIN_03g05800
CEL51528.1	FGRAMPH1_01T05577	sscle_06g050370	BCIN_07g01500
CEL54610.1	FGRAMPH1_01T10083	sscle_06g052080	BCIN_04g04120
CEL59258.1	FGRAMPH1_01T01217	sscle_08g064800	BCIN_08g01200
CEL54286.1	FGRAMPH1_01T28053	sscle_09g073480	BCIN_15g02850
CEL58984.1	FGRAMPH1_01T16769	sscle_10g075440	BCIN_06g02450
CEL53713.1	FGRAMPH1_01T03473	sscle_16g110560	BCIN_10g01160
CEL63805.1	FGRAMPH1_01T18523	sscle_01g010280	BCIN_11g01730
CEL55827.1	FGRAMPH1_01T19213	sscle_16g108570	BCIN_07g05390
CEL53181.1	FGRAMPH1_01T20511	sscle_01g010180	BCIN_16g02970
CEL60025.1	FGRAMPH1_01T22307	sscle_08g065500	BCIN_11g06480
CEL51593.1	FGRAMPH1_01T17937	sscle_11g081780	BCIN_15g05130
CEL55296.1	FGRAMPH1_01T21985	sscle_14g098040	BCIN_05g07530
CEL59387.1	FGRAMPH1_01T08809	sscle_16g110250	BCIN_03g01060
CEL53109.1	FGRAMPH1_01T13835	sscle_03g024630	BCIN_03g07880
CEL61858.1	FGRAMPH1_01T02185	sscle_05g046990	BCIN_05g01170
CEL51882.1	FGRAMPH1_01T09769	sscle_05g048530	BCIN_08g01820
CEL56698.1	FGRAMPH1_01T08919	sscle_07g056410	BCIN_09g05200
CEL53128.1	FGRAMPH1_01T06899	sscle_08g064680	BCIN_07g00040
CEL63517.1	FGRAMPH1_01T16237	sscle_15g104220	BCIN_05g08210
CEL55037.1	FGRAMPH1_01T27779	sscle_15g105570	BCIN_13g01260
CEL56179.1	FGRAMPH1_01T13723	sscle_16g111260	BCIN_08g04500
CEL53095.1	FGRAMPH1_01T18337	sscle_01g000690	BCIN_16g00090
CEL61463.1	FGRAMPH1_01T00629	sscle_03g024590	BCIN_05g04820
CEL56777.1	FGRAMPH1_01T13455	sscle_10g074870	BCIN_11g02800
CEL62675.1	FGRAMPH1_01T26691	sscle_04g032320	BCIN_07g04540
CEL62177.1	FGRAMPH1_01T17213	sscle_08g067400	BCIN_02g03390
CEL59523.1	FGRAMPH1_01T25071	sscle_09g070770	BCIN_04g06820
CEL59080.1	FGRAMPH1_01T25337	sscle_15g104150	BCIN_04g05830
CEL52917.1	FGRAMPH1_01T21797	sscle_03g024110	BCIN_13g05440
CEL56094.1	FGRAMPH1_01T22225	sscle_07g061870	BCIN_08g02240
CEL56642.1	FGRAMPH1_01T09881	sscle_15g103050	BCIN_14g03370
CEL53790.1	FGRAMPH1_01T03275	sscle_01g000310	BCIN_04g02610
CEL57416.1	FGRAMPH1_01T25825	sscle_02g017170	BCIN_11g02980
CEL59507.1	FGRAMPH1_01T24643	sscle_03g031600	BCIN_02g05390
CEL54012.1	FGRAMPH1_01T06683	sscle_05g042250	BCIN_02g06390
CEL60696.1	FGRAMPH1_01T05999	sscle_08g063090	BCIN_05g05700
CEL55662.1	FGRAMPH1_01T22375	sscle_04g039170	BCIN_01g04400
CEL53652.1	FGRAMPH1_01T18447	sscle_05g040730	BCIN_02g08830
CEL59827.1	FGRAMPH1_01T25939	sscle_08g067440	BCIN_13g05830
CEL56756.1	FGRAMPH1_01T00711	sscle_09g068620	BCIN_11g02700
CEL57799.1	FGRAMPH1_01T04049	sscle_11g081730	BCIN_01g07360
CEL63793.1	FGRAMPH1_01T07747	sscle_12g089870	BCIN_11g06200
CEL62075.1	FGRAMPH1_01T09759	sscle_01g008240	BCIN_04g06220
CEL58801.1	FGRAMPH1_01T01287	sscle_01g008360	BCIN_10g05260
CEL62686.1	FGRAMPH1_01T10935	sscle_04g032980	BCIN_15g03460
CEL57429.1	FGRAMPH1_01T22137	sscle_12g086960	BCIN_10g01930
CEL61658.1	FGRAMPH1_01T24715	sscle_04g032170	BCIN_01g01640
CEL53306.1	FGRAMPH1_01T13189	sscle_05g042000	BCIN_11g05320
CEL60924.1	FGRAMPH1_01T04387	sscle_06g051900	BCIN_17g00010
CEL54668.1	FGRAMPH1_01T16813	sscle_09g070600	BCIN_14g02480
CEL53004.1	FGRAMPH1_01T18299	sscle_10g079800	BCIN_05g02670
CEL52659.1	FGRAMPH1_01T17399	sscle_05g041180	BCIN_02g06720
CEL57964.1	FGRAMPH1_01T19231	sscle_07g057390	BCIN_17g00180
CEL64021.1	FGRAMPH1_01T18855	sscle_14g100850	BCIN_02g02660
CEL56579.1	FGRAMPH1_01T00297	sscle_15g102290	BCIN_09g01860
CEL52274.1	FGRAMPH1_01T14131	sscle_15g104830	BCIN_15g02560
CEL57594.1	FGRAMPH1_01T17225	sscle_03g023740	BCIN_11g05010
CEL58198.1	FGRAMPH1_01T15003	sscle_08g065090	BCIN_02g03790
CEL54066.1	FGRAMPH1_01T27675	sscle_08g062950	BCIN_13g00430
CEL52480.1	FGRAMPH1_01T02997	sscle_01g003480	BCIN_10g02490
CEL62455.1	FGRAMPH1_01T22975	sscle_01g011040	BCIN_09g04280
CEL60076.1	FGRAMPH1_01T04539	sscle_03g028890	BCIN_06g04580
CEL55845.1	FGRAMPH1_01T04831	sscle_03g030590	BCIN_03g02480
CEL60470.1	FGRAMPH1_01T03549	sscle_03g031890	BCIN_09g00760
CEL63744.1	FGRAMPH1_01T12155	sscle_05g041210	BCIN_05g07540
CEL60115.1	FGRAMPH1_01T26191	sscle_10g077610	BCIN_02g08360
CEL61450.1	FGRAMPH1_01T12497	sscle_11g083500	BCIN_07g02520
CEL56055.1	FGRAMPH1_01T17505	sscle_11g084720	BCIN_08g01590
CEL61012.1	FGRAMPH1_01T14851	sscle_04g038130	BCIN_03g06410
CEL60950.1	FGRAMPH1_01T27475	sscle_06g049500	BCIN_03g03680
CEL54393.1	FGRAMPH1_01T00879	sscle_08g065450	BCIN_01g04070
CEL56764.1	FGRAMPH1_01T07949	sscle_08g068580	BCIN_01g10720
CEL59302.1	FGRAMPH1_01T12725	sscle_09g072480	BCIN_14g03570
CEL52839.1	FGRAMPH1_01T18329	sscle_14g099130	BCIN_12g04190
CEL54788.1	FGRAMPH1_01T10283	sscle_15g105320	BCIN_12g01000
CEL53686.1	FGRAMPH1_01T23315	sscle_03g028850	BCIN_05g04550
CEL59253.1	FGRAMPH1_01T22485	sscle_06g052360	BCIN_15g00630
CEL57595.1	FGRAMPH1_01T19535	sscle_07g059680	BCIN_08g01960
CEL57005.1	FGRAMPH1_01T05591	sscle_11g082510	BCIN_02g01710
CEL52761.1	FGRAMPH1_01T11557	sscle_02g015550	BCIN_16g00740
CEL57221.1	FGRAMPH1_01T01045	sscle_03g029820	BCIN_01g06160
CEL63632.1	FGRAMPH1_01T21655	sscle_05g040430	BCIN_03g02500
CEL54921.1	FGRAMPH1_01T17237	sscle_15g106760	BCIN_04g04950
CEL51920.1	FGRAMPH1_01T10171	sscle_01g006980	BCIN_11g04010
CEL58344.1	FGRAMPH1_01T27959	sscle_04g036070	BCIN_02g02460
CEL55365.1	FGRAMPH1_01T17993	sscle_05g043060	BCIN_14g00480
CEL62078.1	FGRAMPH1_01T11993	sscle_16g111280	BCIN_06g00210
CEL54739.1	FGRAMPH1_01T12909	sscle_01g006040	BCIN_12g02420
CEL54212.1	FGRAMPH1_01T02661	sscle_05g044860	BCIN_09g01670
CEL58200.1	FGRAMPH1_01T00313	sscle_07g060020	BCIN_02g04260
CEL59895.1	FGRAMPH1_01T20509	sscle_01g010200	BCIN_06g06140
CEL63447.1	FGRAMPH1_01T11921	sscle_02g019620	BCIN_15g04840
CEL59218.1	FGRAMPH1_01T00305	sscle_12g091080	BCIN_01g07470
CEL52858.1	FGRAMPH1_01T23871	sscle_13g096050	BCIN_03g00650
CEL53542.1	FGRAMPH1_01T15557	sscle_01g009560	BCIN_01g00120
CEL62080.1	FGRAMPH1_01T00169	sscle_04g039820	BCIN_03g01670
CEL56932.1	FGRAMPH1_01T25379	sscle_05g042950	BCIN_01g07220
CEL63392.1	FGRAMPH1_01T12525	sscle_09g072570	BCIN_16g02380
CEL56554.1	FGRAMPH1_01T13947	sscle_16g110570	BCIN_06g02750
CEL51765.1	FGRAMPH1_01T07951	sscle_05g041030	BCIN_06g05800
CEL52848.1	FGRAMPH1_01T26149	sscle_05g046780	BCIN_15g02240
CEL63007.1	FGRAMPH1_01T16665	sscle_07g057940	BCIN_05g06500
CEL57561.1	FGRAMPH1_01T12867	sscle_07g062000	BCIN_02g05670
CEL55811.1	FGRAMPH1_01T01567	sscle_13g093390	BCIN_04g00960
CEL58464.1	FGRAMPH1_01T12035	sscle_06g053950	BCIN_13g05010
CEL54270.1	FGRAMPH1_01T18717	sscle_08g065100	BCIN_15g02860
CEL55085.1	FGRAMPH1_01T16025	sscle_09g074560	BCIN_12g03640
CEL57400.1	FGRAMPH1_01T12937	sscle_12g091150	BCIN_03g05280
CEL52540.1	FGRAMPH1_01T23323	sscle_14g097970	BCIN_05g00870
CEL56542.1	FGRAMPH1_01T08555	sscle_15g104960	BCIN_03g01350
CEL56072.1	FGRAMPH1_01T21337	sscle_02g021490	BCIN_07g07020
CEL62575.1	FGRAMPH1_01T01121	sscle_07g061820	BCIN_01g02110
CEL62807.1	FGRAMPH1_01T00065	sscle_13g094780	BCIN_16g01830
CEL58630.1	FGRAMPH1_01T08143	sscle_13g095230	BCIN_09g05960
CEL56444.1	FGRAMPH1_01T05443	sscle_16g108880	BCIN_12g05180
CEL53249.1	FGRAMPH1_01T14951	sscle_03g028410	BCIN_15g01480
CEL56868.1	FGRAMPH1_01T22177	sscle_04g032130	BCIN_12g04480
CEL58494.1	FGRAMPH1_01T21579	sscle_05g043160	BCIN_02g08200
CEL55744.1	FGRAMPH1_01T16127	sscle_10g075450	BCIN_07g04460
CEL59590.1	FGRAMPH1_01T08157	sscle_11g084200	BCIN_12g05690
CEL63349.1	FGRAMPH1_01T14995	sscle_15g106820	BCIN_02g07200
CEL58691.1	FGRAMPH1_01T21257	sscle_16g109980	BCIN_09g04370
CEL58797.1	FGRAMPH1_01T22419	sscle_01g010290	BCIN_14g04480
CEL63897.1	FGRAMPH1_01T24647	sscle_01g011430	BCIN_16g03700
CEL58020.1	FGRAMPH1_01T11235	sscle_08g064080	BCIN_05g00900
CEL64008.1	FGRAMPH1_01T24465	sscle_09g072120	BCIN_15g04310
CEL58110.1	FGRAMPH1_01T24813	sscle_11g081420	BCIN_07g02060
CEL59192.1	FGRAMPH1_01T00817	sscle_13g095520	BCIN_06g02850
CEL63697.1	FGRAMPH1_01T13049	sscle_03g028920	BCIN_03g01180
CEL54702.1	FGRAMPH1_01T25193	sscle_06g049080	BCIN_01g06280
CEL53722.1	FGRAMPH1_01T23791	sscle_10g080870	BCIN_01g08330
CEL55105.1	FGRAMPH1_01T05307	sscle_16g109810	BCIN_02g00880
CEL60721.1	FGRAMPH1_01T13755	sscle_08g063440	BCIN_04g03710
CEL57137.1	FGRAMPH1_01T07113	sscle_10g078890	BCIN_08g04890
CEL61333.1	FGRAMPH1_01T18023	sscle_01g001050	BCIN_09g03400
CEL55482.1	FGRAMPH1_01T18361	sscle_01g005260	BCIN_05g02890
CEL62660.1	FGRAMPH1_01T03055	sscle_03g024450	BCIN_14g03860
CEL55576.1	FGRAMPH1_01T12555	sscle_03g029100	BCIN_01g03170
CEL52550.1	FGRAMPH1_01T03943	sscle_09g070300	BCIN_10g00020
CEL55065.1	FGRAMPH1_01T12415	sscle_16g109770	BCIN_06g04130
CEL58484.1	FGRAMPH1_01T15837	sscle_01g000580	BCIN_12g03700
CEL63217.1	FGRAMPH1_01T13759	sscle_14g100120	BCIN_03g00490
CEL60697.1	FGRAMPH1_01T10687	sscle_02g021290	BCIN_14g02310
CEL60809.1	FGRAMPH1_01T11723	sscle_03g026930	BCIN_09g01470
CEL55258.1	FGRAMPH1_01T11695	sscle_11g083380	BCIN_12g03190
CEL57587.1	FGRAMPH1_01T24571	sscle_11g085930	BCIN_05g06540
CEL54187.1	FGRAMPH1_01T09433	sscle_14g100030	BCIN_14g04460
CEL59846.1	FGRAMPH1_01T03259	sscle_01g010000	BCIN_12g02080
CEL54154.1	FGRAMPH1_01T09715	sscle_02g014080	BCIN_03g02180
CEL52000.1	FGRAMPH1_01T13631	sscle_03g028720	BCIN_02g05710
CEL60317.1	FGRAMPH1_01T27933	sscle_05g041880	BCIN_07g05400
CEL58743.1	FGRAMPH1_01T24327	sscle_08g064950	BCIN_06g04100
CEL62665.1	FGRAMPH1_01T18041	sscle_11g086550	BCIN_01g04840
CEL58771.1	FGRAMPH1_01T22085	sscle_14g101570	BCIN_11g01170
CEL59920.1	FGRAMPH1_01T26739	sscle_01g010210	BCIN_02g06130
CEL54246.1	FGRAMPH1_01T17165	sscle_03g029620	BCIN_05g00440
CEL58584.1	FGRAMPH1_01T00849	sscle_05g045600	BCIN_09g00720
CEL60891.1	FGRAMPH1_01T04675	sscle_09g072360	BCIN_04g01700
CEL58522.1	FGRAMPH1_01T03807	sscle_11g082650	BCIN_01g04700
CEL52402.1	FGRAMPH1_01T15535	sscle_12g089070	BCIN_05g08130
CEL58093.1	FGRAMPH1_01T15689	sscle_14g099650	BCIN_04g00720
CEL53499.1	FGRAMPH1_01T01069	sscle_01g001930	BCIN_01g09040
CEL60063.1	FGRAMPH1_01T07267	sscle_01g004340	BCIN_06g04880
CEL56374.1	FGRAMPH1_01T04259	sscle_13g094730	BCIN_12g03000
CEL52102.1	FGRAMPH1_01T27633	sscle_13g095060	BCIN_11g02210
CEL58223.1	FGRAMPH1_01T18125	sscle_15g103910	BCIN_09g06690
CEL62647.1	FGRAMPH1_01T17983	sscle_15g104440	BCIN_12g01550
CEL57738.1	FGRAMPH1_01T11429	sscle_03g025820	BCIN_01g01380
CEL61509.1	FGRAMPH1_01T09813	sscle_08g064410	BCIN_11g06500
CEL60487.1	FGRAMPH1_01T24531	sscle_11g081410	BCIN_01g07260
CEL63250.1	FGRAMPH1_01T10565	sscle_11g085730	BCIN_06g06360
CEL58331.1	FGRAMPH1_01T13861	sscle_03g026830	BCIN_11g02780
CEL55320.1	FGRAMPH1_01T11169	sscle_05g044880	BCIN_09g06980
CEL53413.1	FGRAMPH1_01T12953	sscle_08g066950	BCIN_06g03010
CEL61181.1	FGRAMPH1_01T17651	sscle_10g074950	BCIN_07g03660
CEL57289.1	FGRAMPH1_01T09143	sscle_10g076360	BCIN_16g01140
CEL62874.1	FGRAMPH1_01T21409	sscle_10g077260	BCIN_07g01350
CEL63551.1	FGRAMPH1_01T25937	sscle_13g092790	BCIN_01g02030
CEL58441.1	FGRAMPH1_01T05323	sscle_13g095630	BCIN_09g03670
CEL51831.1	FGRAMPH1_01T11855	sscle_07g060590	BCIN_13g04080
CEL53133.1	FGRAMPH1_01T13077	sscle_08g062880	BCIN_03g02010
CEL55577.1	FGRAMPH1_01T27413	sscle_09g068610	BCIN_15g02590
CEL55917.1	FGRAMPH1_01T05471	sscle_14g097630	BCIN_07g06890
CEL55136.1	FGRAMPH1_01T10449	sscle_15g105410	BCIN_13g04250
CEL63275.1	FGRAMPH1_01T25685	sscle_16g107880	BCIN_06g07370
CEL58133.1	FGRAMPH1_01T20933	sscle_01g006710	BCIN_12g06100
CEL58135.1	FGRAMPH1_01T08025	sscle_08g062110	BCIN_05g03170
CEL59629.1	FGRAMPH1_01T05479	sscle_15g105900	BCIN_03g09150
CEL59261.1	FGRAMPH1_01T25399	sscle_01g002480	BCIN_09g04380
CEL55652.1	FGRAMPH1_01T23733	sscle_02g012550	BCIN_01g10000
CEL57895.1	FGRAMPH1_01T18255	sscle_02g014880	BCIN_15g04710
CEL59919.1	FGRAMPH1_01T23991	sscle_03g024690	BCIN_10g03750
CEL60836.1	FGRAMPH1_01T18569	sscle_04g037080	BCIN_06g07250
CEL63580.1	FGRAMPH1_01T07133	sscle_05g040400	BCIN_07g06810
CEL54389.1	FGRAMPH1_01T08505	sscle_05g044730	BCIN_11g02280
CEL58783.1	FGRAMPH1_01T27429	sscle_08g062670	BCIN_11g02480
CEL60062.1	FGRAMPH1_01T27875	sscle_09g074130	BCIN_05g01940
CEL52685.1	FGRAMPH1_01T12379	sscle_11g086220	BCIN_10g03460
CEL59783.1	FGRAMPH1_01T25525	sscle_13g094310	BCIN_03g02910
CEL60072.1	FGRAMPH1_01T19235	sscle_15g105610	BCIN_05g07550
CEL54911.1	FGRAMPH1_01T20981	sscle_01g005570	BCIN_10g01200
CEL55093.1	FGRAMPH1_01T06269	sscle_02g012950	BCIN_11g02840
CEL61168.1	FGRAMPH1_01T00431	sscle_04g036300	BCIN_01g07850
CEL52292.1	FGRAMPH1_01T02991	sscle_07g057930	BCIN_05g07960
CEL53671.1	FGRAMPH1_01T09415	sscle_10g078010	BCIN_06g05760
CEL60494.1	FGRAMPH1_01T04699	sscle_02g020420	BCIN_09g00030
CEL59945.1	FGRAMPH1_01T13809	sscle_02g022120	BCIN_05g05430
CEL53324.1	FGRAMPH1_01T12453	sscle_04g033220	BCIN_03g06770
CEL52170.1	FGRAMPH1_01T18625	sscle_10g079900	BCIN_16g00040
CEL62104.1	FGRAMPH1_01T22109	sscle_02g016890	BCIN_08g06210
CEL57004.1	FGRAMPH1_01T21225	sscle_04g035760	BCIN_12g05910
CEL61566.1	FGRAMPH1_01T27177	sscle_05g045880	BCIN_15g02350
CEL54058.1	FGRAMPH1_01T28195	sscle_06g052320	BCIN_10g00570
CEL61820.1	FGRAMPH1_01T11861	sscle_07g060910	BCIN_06g00740
CEL58317.1	FGRAMPH1_01T27579	sscle_07g061270	BCIN_14g02220
CEL63597.1	FGRAMPH1_01T25879	sscle_08g062170	BCIN_16g01060
CEL58445.1	FGRAMPH1_01T15137	sscle_11g082430	BCIN_09g00360
CEL62645.1	FGRAMPH1_01T10555	sscle_11g083560	BCIN_01g08440
CEL55916.1	FGRAMPH1_01T26853	sscle_13g093750	BCIN_01g11030
CEL55141.1	FGRAMPH1_01T25199	sscle_13g093830	BCIN_04g06970
CEL58046.1	FGRAMPH1_01T26415	sscle_14g101700	BCIN_05g06100
CEL58504.1	FGRAMPH1_01T09727	sscle_02g018070	BCIN_03g02220
CEL63279.1	FGRAMPH1_01T13389	sscle_09g071960	BCIN_16g03860
CEL62152.1	FGRAMPH1_01T20887	sscle_11g086530	BCIN_04g02380
CEL57731.1	FGRAMPH1_01T12883	sscle_12g088400	BCIN_01g03160
CEL60068.1	FGRAMPH1_01T24979	sscle_01g003730	BCIN_01g01810
CEL63278.1	FGRAMPH1_01T21513	sscle_02g013010	BCIN_03g04190
CEL61055.1	FGRAMPH1_01T25409	sscle_03g023590	BCIN_01g08840
CEL63338.1	FGRAMPH1_01T24807	sscle_06g055030	BCIN_08g04420
CEL56570.1	FGRAMPH1_01T17321	sscle_08g063330	BCIN_03g02350
CEL62554.1	FGRAMPH1_01T19423	sscle_03g028620	BCIN_09g04540
CEL61385.1	FGRAMPH1_01T10697	sscle_04g037150	BCIN_03g00090
CEL59096.1	FGRAMPH1_01T14943	sscle_05g041350	BCIN_06g03240
CEL63031.1	FGRAMPH1_01T10203	sscle_05g042240	BCIN_06g07000
CEL63424.1	FGRAMPH1_01T26875	sscle_08g066310	BCIN_03g00120
CEL54541.1	FGRAMPH1_01T21733	sscle_01g003080	BCIN_04g03990
CEL52684.1	FGRAMPH1_01T05205	sscle_02g014890	BCIN_05g03260
CEL60019.1	FGRAMPH1_01T18121	sscle_02g017270	BCIN_11g02220
CEL53748.1	FGRAMPH1_01T14093	sscle_02g019360	BCIN_11g00500
CEL57600.1	FGRAMPH1_01T09353	sscle_08g063570	BCIN_12g06060
CEL54113.1	FGRAMPH1_01T13473	sscle_13g093350	BCIN_03g03590
CEL60064.1	FGRAMPH1_01T24943	sscle_14g101070	BCIN_09g03620
CEL56844.1	FGRAMPH1_01T25329	sscle_15g103030	BCIN_06g01290
CEL60482.1	FGRAMPH1_01T03627	sscle_05g043910	BCIN_08g06010
CEL61015.1	FGRAMPH1_01T05243	sscle_07g058890	BCIN_02g02360
CEL61002.1	FGRAMPH1_01T19071	sscle_11g081610	BCIN_16g01950
CEL59775.1	FGRAMPH1_01T23647	sscle_11g082120	BCIN_07g05570
CEL58358.1	FGRAMPH1_01T05673	sscle_01g003630	BCIN_02g02990
CEL63453.1	FGRAMPH1_01T12237	sscle_06g053400	BCIN_08g03650
CEL58175.1	FGRAMPH1_01T22155	sscle_08g064610	BCIN_10g03940
CEL60485.1	FGRAMPH1_01T26123	sscle_10g079080	BCIN_03g09320
CEL60486.1	FGRAMPH1_01T19877	sscle_11g082660	BCIN_15g04040
CEL58969.1	FGRAMPH1_01T05941	sscle_01g002200	BCIN_07g04270
CEL57629.1	FGRAMPH1_01T22071	sscle_01g009960	BCIN_01g05380
CEL60660.1	FGRAMPH1_01T24625	sscle_05g040750	BCIN_02g07720
CEL57059.1	FGRAMPH1_01T19519	sscle_05g043320	BCIN_03g00870
CEL58104.1	FGRAMPH1_01T05795	sscle_09g072370	BCIN_10g04760
CEL60838.1	FGRAMPH1_01T19501	sscle_10g076050	BCIN_01g08240
CEL52364.1	FGRAMPH1_01T17441	sscle_10g076860	BCIN_02g04390
CEL54258.1	FGRAMPH1_01T10679	sscle_11g081620	BCIN_12g04490
CEL60858.1	FGRAMPH1_01T27195	sscle_01g001890	BCIN_01g02750
CEL51932.1	FGRAMPH1_01T26521	sscle_04g034660	BCIN_07g03300
CEL53619.1	FGRAMPH1_01T15771	sscle_04g035320	BCIN_01g07170
CEL58470.1	FGRAMPH1_01T19801	sscle_04g036900	BCIN_11g02950
CEL51658.1	FGRAMPH1_01T12139	sscle_14g100770	BCIN_01g08730
CEL63130.1	FGRAMPH1_01T00001	sscle_14g100940	BCIN_02g06770
CEL59941.1	FGRAMPH1_01T12727	sscle_01g001900	BCIN_11g05870
CEL59427.1	FGRAMPH1_01T10743	sscle_01g008540	BCIN_15g00640
CEL58390.1	FGRAMPH1_01T20631	sscle_01g011540	BCIN_12g05840
CEL59178.1	FGRAMPH1_01T09561	sscle_02g015280	BCIN_03g02600
CEL52062.1	FGRAMPH1_01T14709	sscle_04g035410	BCIN_08g02200
CEL57734.1	FGRAMPH1_01T00807	sscle_04g037740	BCIN_10g04860
CEL53553.1	FGRAMPH1_01T09003	sscle_13g096720	BCIN_09g00990
CEL62656.1	FGRAMPH1_01T01135	sscle_02g017110	BCIN_10g05480
CEL54774.1	FGRAMPH1_01T14947	sscle_08g062090	BCIN_13g03100
CEL59475.1	FGRAMPH1_01T21963	sscle_11g082110	BCIN_10g04700
CEL63887.1	FGRAMPH1_01T14319	sscle_12g089890	BCIN_06g05230
CEL61756.1	FGRAMPH1_01T20571	sscle_13g096160	BCIN_11g06030
CEL52699.1	FGRAMPH1_01T15059	sscle_02g014950	BCIN_10g03310
CEL62541.1	FGRAMPH1_01T21903	sscle_02g017280	BCIN_02g06020
CEL54583.1	FGRAMPH1_01T19147	sscle_03g024730	BCIN_02g03340
CEL58435.1	FGRAMPH1_01T25129	sscle_04g032500	BCIN_16g01280
CEL61163.1	FGRAMPH1_01T14949	sscle_08g066150	BCIN_05g02620
CEL57903.1	FGRAMPH1_01T23601	sscle_12g088660	BCIN_03g03110
CEL60496.1	FGRAMPH1_01T08127	sscle_01g003000	BCIN_12g01080
CEL55522.1	FGRAMPH1_01T13771	sscle_03g022810	BCIN_15g00940
CEL55288.1	FGRAMPH1_01T25293	sscle_04g034460	BCIN_06g05190
CEL52857.1	FGRAMPH1_01T18455	sscle_05g046070	BCIN_08g04160
CEL60985.1	FGRAMPH1_01T20821	sscle_10g080240	BCIN_15g00020
CEL55264.1	FGRAMPH1_01T27885	sscle_14g100380	BCIN_16g05196
CEL56016.1	FGRAMPH1_01T14725	sscle_15g104620	BCIN_01g08310
CEL56014.1	FGRAMPH1_01T24969	sscle_16g109540	BCIN_08g01070
CEL62555.1	FGRAMPH1_01T08615	sscle_01g003590	BCIN_02g03010
CEL62505.1	FGRAMPH1_01T16161	sscle_01g003720	BCIN_01g03230
CEL57824.1	FGRAMPH1_01T06137	sscle_02g015200	BCIN_02g01680
CEL55377.1	FGRAMPH1_01T14035	sscle_02g020410	BCIN_09g05670
CEL62100.1	FGRAMPH1_01T23583	sscle_09g069840	BCIN_08g02260
CEL53880.1	FGRAMPH1_01T15513	sscle_11g084040	BCIN_13g02880
CEL61928.1	FGRAMPH1_01T21699	sscle_15g104500	BCIN_09g01480
CEL61865.1	FGRAMPH1_01T25313	sscle_16g108470	BCIN_12g04260
CEL58272.1	FGRAMPH1_01T14183	sscle_06g051440	BCIN_06g00020
CEL57166.1	FGRAMPH1_01T02255	sscle_11g081430	BCIN_15g02950
CEL55079.1	FGRAMPH1_01T16861	sscle_07g057910	BCIN_03g05620
CEL58369.1	FGRAMPH1_01T13315	sscle_08g065700	BCIN_05g05560
CEL58003.1	FGRAMPH1_01T19817	sscle_08g067730	BCIN_10g03570
CEL54557.1	FGRAMPH1_01T01405	sscle_13g094990	BCIN_02g06740
CEL61030.1	FGRAMPH1_01T25587	sscle_14g099520	BCIN_10g04620
CEL62668.1	FGRAMPH1_01T11313	sscle_15g104130	BCIN_01g06030
CEL62457.1	FGRAMPH1_01T05831	sscle_16g109100	BCIN_13g04810
CEL63374.1	FGRAMPH1_01T10505	sscle_07g057980	BCIN_14g01940
CEL63420.1	FGRAMPH1_01T09255	sscle_09g070180	BCIN_03g01250
CEL59856.1	FGRAMPH1_01T06487	sscle_11g086000	BCIN_09g03650
CEL53396.1	FGRAMPH1_01T20033	sscle_14g098590	BCIN_03g01100
CEL62673.1	FGRAMPH1_01T00681	sscle_02g013210	BCIN_01g10750
CEL51562.1	FGRAMPH1_01T09439	sscle_02g018050	BCIN_06g02370
CEL61651.1	FGRAMPH1_01T23921	sscle_05g047050	BCIN_02g04480
CEL62435.1	FGRAMPH1_01T08727	sscle_07g061500	BCIN_14g03770
CEL56405.1	FGRAMPH1_01T27293	sscle_08g064850	BCIN_10g06070
CEL52186.1	FGRAMPH1_01T21307	sscle_09g072250	BCIN_10g05520
CEL57287.1	FGRAMPH1_01T19681	sscle_10g076520	BCIN_07g05120
CEL51601.1	FGRAMPH1_01T01835	sscle_13g093410	BCIN_09g06770
CEL62920.1	FGRAMPH1_01T11311	sscle_01g008880	BCIN_14g02190
CEL63247.1	FGRAMPH1_01T12313	sscle_01g010940	BCIN_09g06890
CEL62960.1	FGRAMPH1_01T06849	sscle_08g065690	BCIN_01g11480
CEL51650.1	FGRAMPH1_01T27871	sscle_14g097260	BCIN_06g01690
CEL53875.1	FGRAMPH1_01T18101	sscle_06g050950	BCIN_07g06030
CEL56573.1	FGRAMPH1_01T16175	sscle_10g075180	BCIN_09g01530
CEL54015.1	FGRAMPH1_01T09465	sscle_16g109990	BCIN_01g06940
CEL62777.1	FGRAMPH1_01T23183	sscle_05g043450	BCIN_03g04470
CEL51903.1	FGRAMPH1_01T04315	sscle_10g079660	BCIN_15g05670
CEL55469.1	FGRAMPH1_01T05535	sscle_11g083000	BCIN_07g00250
CEL52522.1	FGRAMPH1_01T17587	sscle_12g089130	BCIN_13g01080
CEL54844.1	FGRAMPH1_01T08591	sscle_13g094580	BCIN_11g00290
CEL54431.1	FGRAMPH1_01T03303	sscle_02g020720	BCIN_02g04320
CEL54554.1	FGRAMPH1_01T06155	sscle_03g030890	BCIN_05g07110
CEL51969.1	FGRAMPH1_01T13487	sscle_07g060640	BCIN_09g05970
CEL60620.1	FGRAMPH1_01T06087	sscle_10g078280	BCIN_09g02570
CEL63095.1	FGRAMPH1_01T08253	sscle_13g095580	BCIN_13g01360
CEL56051.1	FGRAMPH1_01T11491	sscle_14g097330	BCIN_15g00920
CEL62180.1	FGRAMPH1_01T25559	sscle_14g101200	BCIN_16g04360
CEL53974.1	FGRAMPH1_01T09475	sscle_10g077030	BCIN_06g00860
CEL53811.1	FGRAMPH1_01T27025	sscle_01g005180	BCIN_06g05350
CEL60986.1	FGRAMPH1_01T18919	sscle_01g008330	BCIN_10g06090
CEL57152.1	FGRAMPH1_01T00103	sscle_04g033810	BCIN_12g02070
CEL53972.1	FGRAMPH1_01T22477	sscle_09g069640	BCIN_14g00570
CEL60708.1	FGRAMPH1_01T08155	sscle_10g077360	BCIN_10g05850
CEL61863.1	FGRAMPH1_01T05547	sscle_11g083410	BCIN_07g05100
CEL53443.1	FGRAMPH1_01T00091	sscle_02g012620	BCIN_01g11140
CEL61046.1	FGRAMPH1_01T08381	sscle_03g027130	BCIN_09g00580
CEL55294.1	FGRAMPH1_01T23237	sscle_09g073190	BCIN_13g01400
CEL58815.1	FGRAMPH1_01T07685	sscle_13g095050	BCIN_09g03720
CEL58128.1	FGRAMPH1_01T13817	sscle_16g110790	BCIN_01g05560
CEL59397.1	FGRAMPH1_01T07487	sscle_02g015150	BCIN_09g02660
CEL61079.1	FGRAMPH1_01T09621	sscle_08g067820	BCIN_07g06120
CEL53796.1	FGRAMPH1_01T12047	sscle_09g072030	BCIN_01g04800
CEL53854.1	FGRAMPH1_01T16981	sscle_10g079130	BCIN_07g06270
CEL57558.1	FGRAMPH1_01T08409	sscle_10g079610	BCIN_11g02670
CEL51933.1	FGRAMPH1_01T26473	sscle_14g101080	BCIN_06g02740
CEL51868.1	FGRAMPH1_01T23719	sscle_03g024390	BCIN_06g04210
CEL57634.1	FGRAMPH1_01T26661	sscle_04g038280	BCIN_10g02770
CEL57715.1	FGRAMPH1_01T16759	sscle_06g054640	BCIN_04g05870
CEL61854.1	FGRAMPH1_01T19825	sscle_08g068540	BCIN_07g02240
CEL59428.1	FGRAMPH1_01T11725	sscle_01g005050	BCIN_10g06080
CEL52138.1	FGRAMPH1_01T19263	sscle_04g036890	BCIN_09g05510
CEL62443.1	FGRAMPH1_01T12857	sscle_05g046200	BCIN_05g01190
CEL52458.1	FGRAMPH1_01T07085	sscle_09g074730	BCIN_11g04430
CEL52089.1	FGRAMPH1_01T27253	sscle_16g109940	BCIN_08g02050
CEL56790.1	FGRAMPH1_01T09245	sscle_06g052380	BCIN_13g03410
CEL62711.1	FGRAMPH1_01T16241	sscle_10g075420	BCIN_05g02900
CEL54273.1	FGRAMPH1_01T07111	sscle_11g083300	BCIN_11g05790
CEL51663.1	FGRAMPH1_01T21263	sscle_11g085470	BCIN_03g06350
CEL63405.1	FGRAMPH1_01T26857	sscle_15g104120	BCIN_10g05930
CEL53598.1	FGRAMPH1_01T08383	sscle_01g010190	BCIN_10g02790
CEL63671.1	FGRAMPH1_01T07207	sscle_05g043460	BCIN_13g03750
CEL58788.1	FGRAMPH1_01T21637	sscle_10g078500	BCIN_05g07970
CEL58278.1	FGRAMPH1_01T14487	sscle_11g081570	BCIN_03g09030
CEL62841.1	FGRAMPH1_01T25249	sscle_12g087890	BCIN_05g04100
CEL53870.1	FGRAMPH1_01T06353	sscle_13g092980	BCIN_06g04790
CEL57040.1	FGRAMPH1_01T10771	sscle_14g098140	BCIN_11g04410
CEL59527.1	FGRAMPH1_01T26925	sscle_15g103110	BCIN_04g02730
CEL57614.1	FGRAMPH1_01T26913	sscle_16g110450	BCIN_13g01940
CEL51964.1	FGRAMPH1_01T16307	sscle_01g002550	BCIN_07g06730
CEL63476.1	FGRAMPH1_01T18647	sscle_03g031310	BCIN_03g09200
CEL52965.1	FGRAMPH1_01T12901	sscle_05g044540	BCIN_16g04140
CEL61182.1	FGRAMPH1_01T02455	sscle_06g054400	BCIN_16g01300
CEL62657.1	FGRAMPH1_01T05877	sscle_08g067570	BCIN_10g01800
CEL62479.1	FGRAMPH1_01T09175	sscle_09g074160	BCIN_14g03090
CEL55872.1	FGRAMPH1_01T15737	sscle_02g014960	BCIN_07g04470
CEL63055.1	FGRAMPH1_01T12093	sscle_02g016120	BCIN_09g04260
CEL58294.1	FGRAMPH1_01T14137	sscle_02g017450	BCIN_13g04570
CEL60810.1	FGRAMPH1_01T14339	sscle_04g040120	BCIN_01g09800
CEL54734.1	FGRAMPH1_01T12027	sscle_10g076470	BCIN_05g04650
CEL63838.1	FGRAMPH1_01T08031	sscle_12g089630	BCIN_02g05420
CEL55255.1	FGRAMPH1_01T19965	sscle_13g096180	BCIN_02g01730
CEL61888.1	FGRAMPH1_01T22023	sscle_01g006110	BCIN_11g05550
CEL63772.1	FGRAMPH1_01T07501	sscle_01g010660	BCIN_15g02580
CEL54496.1	FGRAMPH1_01T24225	sscle_05g045480	BCIN_03g00440
CEL58898.1	FGRAMPH1_01T26269	sscle_06g053540	BCIN_04g02890
CEL60381.1	FGRAMPH1_01T09231	sscle_07g058470	BCIN_13g05870
CEL63796.1	FGRAMPH1_01T26457	sscle_07g059970	BCIN_14g02430
CEL59391.1	FGRAMPH1_01T18937	sscle_09g072910	BCIN_04g03670
CEL60925.1	FGRAMPH1_01T04755	sscle_11g083990	BCIN_09g02620
CEL63861.1	FGRAMPH1_01T21859	sscle_13g095320	BCIN_13g02210
CEL56805.1	FGRAMPH1_01T16059	sscle_14g101680	BCIN_12g01500
CEL54581.1	FGRAMPH1_01T23667	sscle_15g102990	BCIN_09g02230
CEL52123.1	FGRAMPH1_01T17797	sscle_16g108330	BCIN_04g03600
CEL52122.1	FGRAMPH1_01T00059	sscle_01g008110	BCIN_05g04620
CEL63097.1	FGRAMPH1_01T06939	sscle_02g015460	BCIN_04g02640
CEL61816.1	FGRAMPH1_01T06599	sscle_02g019560	BCIN_12g02820
CEL56045.1	FGRAMPH1_01T21871	sscle_08g063710	BCIN_13g02940
CEL55644.1	FGRAMPH1_01T12087	sscle_09g069630	BCIN_03g05660
CEL52199.1	FGRAMPH1_01T27665	sscle_11g081050	BCIN_14g02880
CEL52311.1	FGRAMPH1_01T06179	sscle_11g086280	BCIN_09g04830
CEL55783.1	FGRAMPH1_01T10355	sscle_12g088300	BCIN_08g02860
CEL63563.1	FGRAMPH1_01T05791	sscle_01g002380	BCIN_12g03480
CEL56139.1	FGRAMPH1_01T21137	sscle_01g011200	BCIN_07g00920
CEL57552.1	FGRAMPH1_01T15805	sscle_03g023990	BCIN_06g01800
CEL54272.1	FGRAMPH1_01T05423	sscle_03g030580	BCIN_11g06260
CEL59335.1	FGRAMPH1_01T21361	sscle_04g034420	BCIN_09g03380
CEL61822.1	FGRAMPH1_01T09825	sscle_05g044990	BCIN_16g02940
CEL53984.1	FGRAMPH1_01T24453	sscle_06g051870	BCIN_13g03090
CEL58419.1	FGRAMPH1_01T06135	sscle_09g074650	BCIN_14g02690
CEL62650.1	FGRAMPH1_01T27887	sscle_11g081660	BCIN_02g06110
CEL54587.1	FGRAMPH1_01T03725	sscle_14g098550	BCIN_07g03990
CEL54562.1	FGRAMPH1_01T25459	sscle_03g027770	BCIN_08g00230
CEL62695.1	FGRAMPH1_01T04357	sscle_04g038090	BCIN_05g00980
CEL52358.1	FGRAMPH1_01T24227	sscle_05g042090	BCIN_01g08140
CEL52767.1	FGRAMPH1_01T14125	sscle_07g057770	BCIN_17g00030
CEL62181.1	FGRAMPH1_01T18749	sscle_08g065390	BCIN_01g01430
CEL54555.1	FGRAMPH1_01T07069	sscle_10g075150	BCIN_02g03650
CEL61067.1	FGRAMPH1_01T20327	sscle_12g090870	BCIN_09g01450
CEL62224.1	FGRAMPH1_01T23765	sscle_13g094020	BCIN_11g05030
CEL54707.1	FGRAMPH1_01T14543	sscle_14g099260	BCIN_09g00020
CEL58082.1	FGRAMPH1_01T26017	sscle_03g029400	BCIN_09g01020
CEL52940.1	FGRAMPH1_01T05159	sscle_06g053440	BCIN_12g01200
CEL62525.1	FGRAMPH1_01T27855	sscle_10g075770	BCIN_01g00690
CEL55605.1	FGRAMPH1_01T12869	sscle_15g105660	BCIN_06g05850
CEL54000.1	FGRAMPH1_01T22159	sscle_08g065960	BCIN_05g00510
CEL56843.1	FGRAMPH1_01T16267	sscle_13g095340	BCIN_03g05400
CEL58227.1	FGRAMPH1_01T22911	sscle_13g096340	BCIN_08g01240
CEL62741.1	FGRAMPH1_01T10487	sscle_14g100090	BCIN_15g04240
CEL55603.1	FGRAMPH1_01T18085	sscle_15g105500	BCIN_12g02640
CEL57930.1	FGRAMPH1_01T26535	sscle_01g010030	BCIN_11g02870
CEL57896.1	FGRAMPH1_01T08689	sscle_02g013300	BCIN_02g08280
CEL58309.1	FGRAMPH1_01T11661	sscle_03g022220	BCIN_15g04110
CEL62732.1	FGRAMPH1_01T24343	sscle_03g029440	BCIN_11g03560
CEL57669.1	FGRAMPH1_01T27159	sscle_04g035050	BCIN_10g03300
CEL53270.1	FGRAMPH1_01T22219	sscle_05g043140	BCIN_07g03140
CEL52475.1	FGRAMPH1_01T15813	sscle_06g050580	BCIN_02g00060
CEL53955.1	FGRAMPH1_01T18871	sscle_09g073820	BCIN_05g06170
CEL52988.1	FGRAMPH1_01T23487	sscle_09g074600	BCIN_15g00830
CEL62450.1	FGRAMPH1_01T06793	sscle_04g033600	BCIN_16g04590
CEL54047.1	FGRAMPH1_01T08111	sscle_12g088330	BCIN_13g05720
CEL54354.1	FGRAMPH1_01T19417	sscle_12g088530	BCIN_16g04600
CEL53723.1	FGRAMPH1_01T03997	sscle_02g021010	BCIN_13g02070
CEL54741.1	FGRAMPH1_01T26497	sscle_04g034790	BCIN_07g06800
CEL62453.1	FGRAMPH1_01T08225	sscle_06g050560	BCIN_02g05540
CEL62620.1	FGRAMPH1_01T00675	sscle_07g061100	BCIN_03g06000
CEL57376.1	FGRAMPH1_01T00899	sscle_10g078080	BCIN_03g02760
CEL58380.1	FGRAMPH1_01T09033	sscle_11g081910	BCIN_07g03110
CEL63653.1	FGRAMPH1_01T12631	sscle_12g091400	BCIN_01g10760
CEL51669.1	FGRAMPH1_01T26781	sscle_16g110290	BCIN_08g05230
CEL53500.1	FGRAMPH1_01T10655	sscle_01g002460	BCIN_14g01870
CEL51913.1	FGRAMPH1_01T05967	sscle_01g004310	BCIN_15g01150
CEL54114.1	FGRAMPH1_01T04451	sscle_06g049420	BCIN_09g06650
CEL61315.1	FGRAMPH1_01T08899	sscle_11g081720	BCIN_04g05280
CEL54860.1	FGRAMPH1_01T04101	sscle_11g083470	BCIN_03g05380
CEL63298.1	FGRAMPH1_01T25431	sscle_15g107040	BCIN_11g05940
CEL62896.1	FGRAMPH1_01T18777	sscle_02g013980	BCIN_11g05000
CEL58998.1	FGRAMPH1_01T00887	sscle_05g040570	BCIN_15g05340
CEL56669.1	FGRAMPH1_01T01867	sscle_13g094290	BCIN_01g07480
CEL61070.1	FGRAMPH1_01T07199	sscle_15g104750	BCIN_04g02150
CEL56541.1	FGRAMPH1_01T25183	sscle_16g109040	BCIN_09g03870
CEL62149.1	FGRAMPH1_01T15261	sscle_16g109170	BCIN_07g06280
CEL63457.1	FGRAMPH1_01T03243	sscle_16g109470	BCIN_03g07920
CEL52746.1	FGRAMPH1_01T07271	sscle_02g015900	BCIN_01g02690
CEL60859.1	FGRAMPH1_01T16365	sscle_02g020580	BCIN_01g11380
CEL56647.1	FGRAMPH1_01T07155	sscle_04g035630	BCIN_08g02510
CEL64076.1	FGRAMPH1_01T16451	sscle_05g044300	BCIN_09g02970
CEL60268.1	FGRAMPH1_01T12039	sscle_08g062390	BCIN_11g03530
CEL55322.1	FGRAMPH1_01T19551	sscle_10g079330	BCIN_06g06450
CEL60010.1	FGRAMPH1_01T26657	sscle_14g102240	BCIN_04g05340
CEL53995.1	FGRAMPH1_01T01497	sscle_15g106170	BCIN_07g05810
CEL55763.1	FGRAMPH1_01T04537	sscle_01g005140	BCIN_07g03340
CEL57836.1	FGRAMPH1_01T24203	sscle_03g028270	BCIN_16g00310
CEL61767.1	FGRAMPH1_01T08953	sscle_03g029330	BCIN_07g05490
CEL53703.1	FGRAMPH1_01T02751	sscle_04g036880	BCIN_02g04460
CEL63100.1	FGRAMPH1_01T08197	sscle_08g067960	BCIN_02g07400
CEL57774.1	FGRAMPH1_01T15215	sscle_09g068990	BCIN_07g01990
CEL61659.1	FGRAMPH1_01T23705	sscle_09g071240	BCIN_03g08820
CEL60198.1	FGRAMPH1_01T14243	sscle_03g029660	BCIN_07g01050
CEL61571.1	FGRAMPH1_01T16929	sscle_06g054510	BCIN_03g07190
CEL52895.1	FGRAMPH1_01T21497	sscle_07g055800	BCIN_05g05640
CEL54451.1	FGRAMPH1_01T21321	sscle_09g072340	BCIN_05g02470
CEL60465.1	FGRAMPH1_01T13429	sscle_14g098930	BCIN_01g06530
CEL53705.1	FGRAMPH1_01T25501	sscle_15g104470	BCIN_10g00680
CEL52264.1	FGRAMPH1_01T25179	sscle_16g110610	BCIN_04g05640
CEL56197.1	FGRAMPH1_01T12517	sscle_01g002840	BCIN_05g02720
CEL53178.1	FGRAMPH1_01T14335	sscle_01g005430	BCIN_04g06800
CEL58036.1	FGRAMPH1_01T13105	sscle_04g032840	BCIN_11g05670
CEL54449.1	FGRAMPH1_01T17849	sscle_05g040450	BCIN_09g06050
CEL56259.1	FGRAMPH1_01T00335	sscle_05g042110	BCIN_02g00370
CEL59875.1	FGRAMPH1_01T00447	sscle_06g048870	BCIN_10g01250
CEL59459.1	FGRAMPH1_01T17719	sscle_06g052110	BCIN_09g04250
CEL61746.1	FGRAMPH1_01T27247	sscle_10g075490	BCIN_01g02820
CEL53490.1	FGRAMPH1_01T15099	sscle_13g095560	BCIN_06g01540
CEL54537.1	FGRAMPH1_01T19705	sscle_02g016740	BCIN_12g00470
CEL56626.1	FGRAMPH1_01T24581	sscle_06g051340	BCIN_15g00190
CEL60786.1	FGRAMPH1_01T25793	sscle_09g072750	BCIN_06g04530
CEL55739.1	FGRAMPH1_01T14697	sscle_13g095760	BCIN_01g00270
CEL63756.1	FGRAMPH1_01T26665	sscle_14g098290	BCIN_09g04200
CEL60618.1	FGRAMPH1_01T18827	sscle_03g031750	BCIN_16g03200
CEL55728.1	FGRAMPH1_01T19135	sscle_10g078380	BCIN_09g02710
CEL58874.1	FGRAMPH1_01T07195	sscle_13g093130	BCIN_09g01070
CEL51922.1	FGRAMPH1_01T19839	sscle_01g009340	BCIN_17g00170
CEL62333.1	FGRAMPH1_01T00643	sscle_07g058930	BCIN_14g01840
CEL57881.1	FGRAMPH1_01T01889	sscle_08g063460	BCIN_12g01650
CEL61485.1	FGRAMPH1_01T10259	sscle_04g032640	BCIN_10g02660
CEL53923.1	FGRAMPH1_01T13071	sscle_04g036260	BCIN_13g02580
CEL52470.1	FGRAMPH1_01T20863	sscle_11g086420	BCIN_13g04520
CEL58259.1	FGRAMPH1_01T16011	sscle_14g098710	BCIN_04g04650
CEL53392.1	FGRAMPH1_01T10129	sscle_01g000080	BCIN_05g05360
CEL59367.1	FGRAMPH1_01T08551	sscle_01g010810	BCIN_02g09330
CEL51722.1	FGRAMPH1_01T11965	sscle_03g023470	BCIN_04g02410
CEL52901.1	FGRAMPH1_01T08621	sscle_03g026890	BCIN_04g03320
CEL58282.1	FGRAMPH1_01T02043	sscle_06g054660	BCIN_02g05780
CEL63815.1	FGRAMPH1_01T01729	sscle_10g079090	BCIN_09g03270
CEL60707.1	FGRAMPH1_01T17015	sscle_01g001280	BCIN_11g04360
CEL59725.1	FGRAMPH1_01T27075	sscle_08g067010	BCIN_07g02750
CEL59402.1	FGRAMPH1_01T01473	sscle_09g071440	BCIN_07g04880
CEL53907.1	FGRAMPH1_01T21025	sscle_10g079990	BCIN_09g00490
CEL52621.1	FGRAMPH1_01T12511	sscle_05g046220	BCIN_13g01540
CEL63759.1	FGRAMPH1_01T19057	sscle_06g050750	BCIN_01g06140
CEL58669.1	FGRAMPH1_01T07563	sscle_01g004170	BCIN_10g03970
CEL52695.1	FGRAMPH1_01T05641	sscle_15g107300	BCIN_01g01960
CEL59612.1	FGRAMPH1_01T10233	sscle_04g037500	BCIN_16g03260
CEL58510.1	FGRAMPH1_01T18283	sscle_05g048420	BCIN_08g05920
CEL56236.1	FGRAMPH1_01T24719	sscle_06g050450	BCIN_03g09010
CEL60612.1	FGRAMPH1_01T21741	sscle_08g065580	BCIN_15g02870
CEL60368.1	FGRAMPH1_01T23675	sscle_13g093120	BCIN_02g02310
CEL59379.1	FGRAMPH1_01T00321	sscle_14g098160	BCIN_02g03590
CEL60547.1	FGRAMPH1_01T12145	sscle_07g060510	BCIN_07g00180
CEL62230.1	FGRAMPH1_01T25487	sscle_11g081380	BCIN_06g04970
CEL59431.1	FGRAMPH1_01T28273	sscle_11g086490	BCIN_14g02060
CEL63941.1	FGRAMPH1_01T03019	sscle_12g088190	BCIN_14g02660
CEL51833.1	FGRAMPH1_01T01553	sscle_14g102110	BCIN_14g00750
CEL53012.1	FGRAMPH1_01T04313	sscle_01g005990	BCIN_11g02040
CEL62612.1	FGRAMPH1_01T11529	sscle_02g017010	BCIN_03g08590
CEL57157.1	FGRAMPH1_01T16675	sscle_06g049730	BCIN_07g03640
CEL53704.1	FGRAMPH1_01T10135	sscle_08g068490	BCIN_02g03630
CEL60438.1	FGRAMPH1_01T00739	sscle_13g092600	BCIN_03g00740
CEL61215.1	FGRAMPH1_01T27755	sscle_15g105140	BCIN_01g08150
CEL53625.1	FGRAMPH1_01T10091	sscle_01g002130	BCIN_06g04710
CEL52600.1	FGRAMPH1_01T10801	sscle_08g066830	BCIN_16g02670
CEL58745.1	FGRAMPH1_01T21753	sscle_13g092470	BCIN_05g03160
CEL56761.1	FGRAMPH1_01T05909	sscle_13g096440	BCIN_06g02210
CEL54123.1	FGRAMPH1_01T21455	sscle_14g097400	BCIN_02g08440
CEL54857.1	FGRAMPH1_01T19637	sscle_01g008230	BCIN_05g07660
CEL55935.1	FGRAMPH1_01T08601	sscle_02g021960	BCIN_05g07130
CEL61199.1	FGRAMPH1_01T12371	sscle_03g026480	BCIN_10g03700
CEL59039.1	FGRAMPH1_01T06885	sscle_03g030420	BCIN_07g05210
CEL56998.1	FGRAMPH1_01T23231	sscle_06g050060	BCIN_01g02530
CEL59745.1	FGRAMPH1_01T26227	sscle_07g059320	BCIN_14g01790
CEL58341.1	FGRAMPH1_01T11937	sscle_07g059940	BCIN_09g04490
CEL51814.1	FGRAMPH1_01T16801	sscle_02g021170	BCIN_09g01340
CEL63208.1	FGRAMPH1_01T15619	sscle_03g029810	BCIN_01g10200
CEL54448.1	FGRAMPH1_01T24377	sscle_05g045500	BCIN_11g00640
CEL51653.1	FGRAMPH1_01T14907	sscle_05g046420	BCIN_03g09310
CEL54474.1	FGRAMPH1_01T03601	sscle_06g054590	BCIN_01g04880
CEL55759.1	FGRAMPH1_01T00077	sscle_09g073110	BCIN_09g00740
CEL57215.1	FGRAMPH1_01T04373	sscle_10g079530	BCIN_10g00320
CEL56059.1	FGRAMPH1_01T15243	sscle_11g084050	BCIN_08g00060
CEL57834.1	FGRAMPH1_01T01329	sscle_14g100520	BCIN_08g04450
CEL51703.1	FGRAMPH1_01T15755	sscle_02g011780	BCIN_07g04830
CEL57266.1	FGRAMPH1_01T21529	sscle_02g013470	BCIN_14g02720
CEL52671.1	FGRAMPH1_01T08975	sscle_05g040360	BCIN_12g05580
CEL51994.1	FGRAMPH1_01T13361	sscle_06g051160	BCIN_07g04980
CEL63672.1	FGRAMPH1_01T11397	sscle_07g060530	BCIN_01g00040
CEL59243.1	FGRAMPH1_01T10747	sscle_10g075980	BCIN_02g04310
CEL60699.1	FGRAMPH1_01T14331	sscle_10g078420	BCIN_02g03930
CEL63952.1	FGRAMPH1_01T24707	sscle_11g081250	BCIN_09g03150
CEL56365.1	FGRAMPH1_01T20045	sscle_11g083750	BCIN_05g00500
CEL58787.1	FGRAMPH1_01T16689	sscle_12g089990	BCIN_08g00460
CEL58171.1	FGRAMPH1_01T27835	sscle_15g105290	BCIN_01g03350
CEL62166.1	FGRAMPH1_01T05083	sscle_01g004440	BCIN_04g02710
CEL62353.1	FGRAMPH1_01T12677	sscle_03g025630	BCIN_10g00230
CEL54321.1	FGRAMPH1_01T27909	sscle_03g027530	BCIN_16g01330
CEL55713.1	FGRAMPH1_01T11975	sscle_04g034330	BCIN_02g09080
CEL57434.1	FGRAMPH1_01T21309	sscle_05g044060	BCIN_13g00870
CEL63415.1	FGRAMPH1_01T14111	sscle_08g068180	BCIN_10g02920
CEL59131.1	FGRAMPH1_01T13693	sscle_09g073000	BCIN_01g03100
CEL51586.1	FGRAMPH1_01T24041	sscle_11g084920	BCIN_05g06950
CEL61220.1	FGRAMPH1_01T06871	sscle_13g092080	BCIN_08g03560
CEL54861.1	FGRAMPH1_01T01223	sscle_14g098520	BCIN_01g06390
CEL57421.1	FGRAMPH1_01T04083	sscle_15g105440	BCIN_04g04280
CEL52430.1	FGRAMPH1_01T20957	sscle_01g008560	BCIN_06g01980
CEL61703.1	FGRAMPH1_01T13537	sscle_03g030010	BCIN_13g05120
CEL56029.1	FGRAMPH1_01T22891	sscle_05g042920	BCIN_03g03150
CEL63862.1	FGRAMPH1_01T15295	sscle_05g043750	BCIN_11g02400
CEL59723.1	FGRAMPH1_01T05345	sscle_08g065780	BCIN_09g05720
CEL57701.1	FGRAMPH1_01T05569	sscle_08g066900	BCIN_02g03890
CEL53523.1	FGRAMPH1_01T22479	sscle_08g067980	BCIN_02g03240
CEL57555.1	FGRAMPH1_01T22315	sscle_09g071820	BCIN_04g05240
CEL60737.1	FGRAMPH1_01T22751	sscle_15g105860	BCIN_14g01350
CEL63789.1	FGRAMPH1_01T06435	sscle_16g108440	BCIN_16g00380
CEL57276.1	FGRAMPH1_01T15423	sscle_16g110850	BCIN_13g02000
CEL61336.1	FGRAMPH1_01T27061	sscle_01g002830	BCIN_03g05910
CEL62460.1	FGRAMPH1_01T22011	sscle_01g005850	BCIN_02g07620
CEL53052.1	FGRAMPH1_01T03571	sscle_02g013670	BCIN_06g06620
CEL60797.1	FGRAMPH1_01T04683	sscle_05g042350	BCIN_16g04380
CEL62433.1	FGRAMPH1_01T11577	sscle_08g065070	BCIN_11g01460
CEL58247.1	FGRAMPH1_01T08149	sscle_08g065970	BCIN_07g01070
CEL51673.1	FGRAMPH1_01T21401	sscle_09g068710	BCIN_06g06420
CEL57736.1	FGRAMPH1_01T01525	sscle_11g081770	BCIN_05g02190
CEL51927.1	FGRAMPH1_01T01911	sscle_13g096430	BCIN_06g01910
CEL52900.1	FGRAMPH1_01T06501	sscle_15g102280	BCIN_13g02910
CEL54976.1	FGRAMPH1_01T22709	sscle_15g104240	BCIN_07g03710
CEL63333.1	FGRAMPH1_01T07783	sscle_02g013830	BCIN_13g04170
CEL53369.1	FGRAMPH1_01T20371	sscle_03g025070	BCIN_01g07560
CEL55227.1	FGRAMPH1_01T06429	sscle_04g033670	BCIN_02g00090
CEL58939.1	FGRAMPH1_01T12881	sscle_04g039160	BCIN_08g06520
CEL62102.1	FGRAMPH1_01T13761	sscle_07g061950	BCIN_12g03080
CEL63300.1	FGRAMPH1_01T13121	sscle_11g081640	BCIN_01g08200
CEL57185.1	FGRAMPH1_01T23637	sscle_12g088350	BCIN_03g02720
CEL64002.1	FGRAMPH1_01T21685	sscle_01g008770	BCIN_02g02300
CEL59829.1	FGRAMPH1_01T23729	sscle_02g016490	BCIN_04g02140
CEL56383.1	FGRAMPH1_01T24773	sscle_02g016600	BCIN_06g00880
CEL63909.1	FGRAMPH1_01T01891	sscle_02g016800	BCIN_13g02770
CEL54287.1	FGRAMPH1_01T07289	sscle_04g032090	BCIN_06g04590
CEL58618.1	FGRAMPH1_01T13765	sscle_04g039050	BCIN_14g03960
CEL54104.1	FGRAMPH1_01T21011	sscle_06g050430	BCIN_01g03670
CEL61938.1	FGRAMPH1_01T17129	sscle_06g050830	BCIN_13g03040
CEL54763.1	FGRAMPH1_01T25455	sscle_08g066910	BCIN_16g04060
CEL60837.1	FGRAMPH1_01T03829	sscle_11g082190	BCIN_12g03960
[truncated: 4,302 more rows]
[truncated: 5 more columns]

## Sheet: Sheet8
Supplementary Data S8. The list fungi host genes that have similar codon usage patterns to RsFLV1, RsPV7, FgAV1, FgMTV1, SsDFV2, SsMTV1, BVX, and BcNSRV-1.
[truncated: 62 more rows]

[truncated: 1 more sheets: Sheet9]
